# Supplementary material for: Optimising genomic approaches for identifying vancomycin-resistant Enterococcus faecium transmission in healthcare settings
Source: Nat Commun. 2022 Jan 26;13:509. doi: 10.1038/s41467-022-28156-4 (PMC8792028; doi:10.1038/s41467-022-28156-4)
Supplement: Supplementary file 4 — Supplementary Data 1 [file 41467_2022_28156_MOESM4_ESM.xlsx]

## Sheet: Study Isolates
AUSMDU_ID	sample_accession	experiment_accession	BioProject	MLST	patient_ID	SNP distance to reference	excluded_from_species_tree	cgMLST Cluster	cgMLSTCA Cluster	cgMLSTCRCA Cluster	SKA Cluster	PCDR Cluster
AUSMDU00034413	SRS5393739	SRX6855558	PRJNA565795	ST 203	patient_1	0		cgMLST Cluster 1	cgMLSTCA Cluster 1.1	cgMLSTCRCA Cluster 1.3	SKA Cluster 1.1	PCDR Cluster 1.2
AUSMDU00008253	SRS5393431	SRX6855250	PRJNA565795	ST 1421	patient_2	0		cgMLST Cluster 5	cgMLSTCA Cluster 5.6	cgMLSTCRCA Cluster 5.1	SKA Cluster 5.1	PCDR Cluster 5.3
AUSMDU00008396	SRS5393546	SRX6855365	PRJNA565795	ST 1421	patient_3	0		cgMLST Cluster 5	cgMLSTCA Cluster 5.6	cgMLSTCRCA Cluster 5.2	SKA Cluster 5.1	PCDR Cluster 5.2
AUSMDU00008570	SRS5393551	SRX6855370	PRJNA565795	ST 203	patient_4	0		cgMLST Cluster 1	cgMLSTCA Cluster 1.1	cgMLSTCRCA Cluster 1.1	SKA Cluster 1.1	PCDR Cluster 1.1
AUSMDU00010616	SRS8351294	SRX10205149	PRJNA565795	ST 1421	patient_5	0		cgMLST Cluster 5	cgMLSTCA Cluster 5.6	cgMLSTCRCA Cluster 5.1	SKA Cluster 5.1	PCDR Cluster 5.3
AUSMDU00010717	SRS8351319	SRX10205174	PRJNA565795	ST 203	patient_6	0		cgMLST Cluster 1	cgMLSTCA Cluster 1.1	cgMLSTCRCA Cluster 1.1	SKA Cluster 1.1	PCDR Cluster 1.1
AUSMDU00011298	SRS8351462	SRX10205316	PRJNA565795	ST 203	patient_7	0		cgMLST Cluster 1	cgMLSTCA Cluster 1.1	cgMLSTCRCA Cluster 1.1	SKA Cluster 1.1	PCDR Cluster 1.1
AUSMDU00012794	SRS8351208	SRX10205062	PRJNA565795	ST 1421	patient_8	0		cgMLST Cluster 9	cgMLSTCA Cluster 9.2	cgMLSTCRCA Cluster 9.3	SKA Cluster 9.9	PCDR Cluster 9.10
AUSMDU00013120	SRS8351675	SRX10205530	PRJNA565795	ST 1421	patient_9	0		cgMLST Cluster 9	cgMLSTCA Cluster 9.2	cgMLSTCRCA Cluster 9.3	SKA Cluster 9.9	PCDR Cluster 9.10
AUSMDU00013931	SRS8351381	SRX10205235	PRJNA565795	ST 1421	patient_10	0		cgMLST Cluster 9	cgMLSTCA Cluster 9.2	cgMLSTCRCA Cluster 9.3	SKA Cluster 9.9	PCDR Cluster 9.10
AUSMDU00019915	SRS8335790	SRX10186929	PRJNA565795	ST 1424	patient_106	17		cgMLST Cluster 24	cgMLSTCA Cluster 24.1	cgMLSTCRCA Cluster 24.2	SKA Cluster 24.2	PCDR Cluster 24.2
AUSMDU00024696	SRS8335714	SRX10186858	PRJNA565795	ST 1421	patient_12	0		cgMLST Cluster 3	cgMLSTCA Cluster 3.2	cgMLSTCRCA Cluster 3.1	SKA Cluster 3.1	PCDR Cluster 3.1
AUSMDU00018395	SRS8335528	SRX10186672	PRJNA565795	ST 203	patient_13	0		cgMLST Cluster 1	cgMLSTCA Cluster 1.1	cgMLSTCRCA Cluster 1.1	SKA Cluster 1.1	PCDR Cluster 1.1
AUSMDU00018349	SRS8335612	SRX10186756	PRJNA565795	ST 1421	patient_14	0		cgMLST Cluster 5	cgMLSTCA Cluster 5.6	cgMLSTCRCA Cluster 5.1	SKA Cluster 5.1	PCDR Cluster 5.1
AUSMDU00019210	SRS8335844	SRX10186988	PRJNA565795	ST 1424	patient_15	0		cgMLST Cluster 49	cgMLSTCA Cluster 49.1	cgMLSTCRCA Cluster 49.1	SKA Cluster 49.1	PCDR Cluster 49.1
AUSMDU00019340	SRS8335850	SRX10186991	PRJNA565795	ST 1421	patient_16	0		cgMLST Cluster 9	cgMLSTCA Cluster 9.2	cgMLSTCRCA Cluster 9.15	SKA Cluster 9.17	PCDR Cluster 9.21
AUSMDU00020382	SRS8336157	SRX10187299	PRJNA565795	ST 1424	patient_106	19		cgMLST Cluster 24	cgMLSTCA Cluster 24.1	cgMLSTCRCA Cluster 24.2	SKA Cluster 24.2	PCDR Cluster 24.2
AUSMDU00022079	SRS8336212	SRX10187356	PRJNA565795	ST 1424	patient_18	0		cgMLST Cluster 24	cgMLSTCA Cluster 24.1	cgMLSTCRCA Cluster 24.2	SKA Cluster 24.3	PCDR Cluster 24.3
AUSMDU00022647	SRS8336045	SRX10187190	PRJNA565795	ST 1424	patient_19	0		cgMLST Cluster 24	cgMLSTCA Cluster 24.1	cgMLSTCRCA Cluster 24.2	SKA Cluster 24.2	PCDR Cluster 24.2
AUSMDU00021998	SRS8335996	SRX10187138	PRJNA565795	ST 1424	patient_106	67		cgMLST Cluster 24	cgMLSTCA Cluster 24.1	cgMLSTCRCA Cluster 24.2	SKA Cluster 24.2	PCDR Cluster 24.2
AUSMDU00007996	SRS5393450	SRX6855269	PRJNA565795	ST 1421	patient_21	1		cgMLST Cluster 5	cgMLSTCA Cluster 5.6	cgMLSTCRCA Cluster 5.2	SKA Cluster 5.1	PCDR Cluster 5.2
AUSMDU00007997	SRS5393461	SRX6855280	PRJNA565795	ST 1421	patient_22	1		cgMLST Cluster 5	cgMLSTCA Cluster 5.6	cgMLSTCRCA Cluster 5.2	SKA Cluster 5.1	PCDR Cluster 5.2
AUSMDU00008395	SRS5393545	SRX6855364	PRJNA565795	ST 1421	patient_23	1		cgMLST Cluster 5	cgMLSTCA Cluster 5.6	cgMLSTCRCA Cluster 5.2	SKA Cluster 5.1	PCDR Cluster 5.2
AUSMDU00008573	SRS5393554	SRX6855373	PRJNA565795	ST 1421	patient_24	1		cgMLST Cluster 5	cgMLSTCA Cluster 5.6	cgMLSTCRCA Cluster 5.2	SKA Cluster 5.2	PCDR Cluster 5.4
AUSMDU00010617	SRS8351307	SRX10205161	PRJNA565795	ST 1421	patient_25	1		cgMLST Cluster 5	cgMLSTCA Cluster 5.6	cgMLSTCRCA Cluster 5.1	SKA Cluster 5.1	PCDR Cluster 5.3
AUSMDU00014838	SRS8335754	SRX10186900	PRJNA565795	ST 1421	patient_11	0		cgMLST Cluster 9	cgMLSTCA Cluster 9.2	cgMLSTCRCA Cluster 9.3	SKA Cluster 9.9	PCDR Cluster 9.10
AUSMDU00021471	SRS8335978	SRX10187123	PRJNA565795	ST 1424	patient_27	1		cgMLST Cluster 24	cgMLSTCA Cluster 24.1	cgMLSTCRCA Cluster 24.2	SKA Cluster 24.3	PCDR Cluster 24.3
AUSMDU00022407	SRS8336127	SRX10187272	PRJNA565795	ST 1424	patient_28	1		cgMLST Cluster 24	cgMLSTCA Cluster 24.1	cgMLSTCRCA Cluster 24.6	SKA Cluster 24.9	PCDR Cluster 24.10
AUSMDU00024060	SRS8336082	SRX10187227	PRJNA565795	ST 1424	patient_29	1		cgMLST Cluster 24	cgMLSTCA Cluster 24.1	cgMLSTCRCA Cluster 24.2	SKA Cluster 24.3	PCDR Cluster 24.3
AUSMDU00034408	SRS5393623	SRX6855442	PRJNA565795	ST 203	patient_30	2		cgMLST Cluster 1	cgMLSTCA Cluster 1.1	cgMLSTCRCA Cluster 1.4	SKA Cluster 1.2	PCDR Cluster 1.3
AUSMDU00014839	SRS8335658	SRX10186803	PRJNA565795	ST 1421	patient_11	11		cgMLST Cluster 9	cgMLSTCA Cluster 9.2	cgMLSTCRCA Cluster 9.3	SKA Cluster 9.9	PCDR Cluster 9.10
AUSMDU00008254	SRS5393442	SRX6855261	PRJNA565795	ST 1421	patient_32	2		cgMLST Cluster 5	cgMLSTCA Cluster 5.6	cgMLSTCRCA Cluster 5.1	SKA Cluster 5.1	PCDR Cluster 5.3
AUSMDU00024695	SRS8335713	SRX10186857	PRJNA565795	ST 1421	patient_131	34		cgMLST Cluster 5	cgMLSTCA Cluster 5.6	cgMLSTCRCA Cluster 5.2	SKA Cluster 5.4	PCDR Cluster 5.5
AUSMDU00011137	SRS8351425	SRX10205279	PRJNA565795	ST 203	patient_34	2		cgMLST Cluster 1	cgMLSTCA Cluster 1.1	cgMLSTCRCA Cluster 1.1	SKA Cluster 1.1	PCDR Cluster 1.1
AUSMDU00017934	SRS8335796	SRX10186941	PRJNA565795	ST 1421	patient_131	9499	outlier	cgMLST Cluster 48	NA	NA	NA	#N/A
AUSMDU00011693	SRS8351516	SRX10205370	PRJNA565795	ST 1421	patient_36	2		cgMLST Cluster 27	NA	NA	NA	#N/A
AUSMDU00012232	SRS8351630	SRX10205485	PRJNA565795	ST 1421	patient_135	35		cgMLST Cluster 9	cgMLSTCA Cluster 9.2	cgMLSTCRCA Cluster 9.3	SKA Cluster 9.3	PCDR Cluster 9.7
AUSMDU00013800	SRS8351370	SRX10205223	PRJNA565795	ST 1421	patient_37	2		cgMLST Cluster 9	cgMLSTCA Cluster 9.2	cgMLSTCRCA Cluster 9.10	SKA Cluster 9.14	PCDR Cluster 9.16
AUSMDU00013932	SRS8351383	SRX10205238	PRJNA565795	ST 1421	patient_38	2		cgMLST Cluster 9	cgMLSTCA Cluster 9.2	cgMLSTCRCA Cluster 9.3	SKA Cluster 9.9	PCDR Cluster 9.10
AUSMDU00014840	SRS8335793	SRX10186937	PRJNA565795	ST 1424	patient_39	2		cgMLST Cluster 24	cgMLSTCA Cluster 24.2	cgMLSTCRCA Cluster 24.2	SKA Cluster 24.2	PCDR Cluster 24.2
AUSMDU00015248	SRS8335620	SRX10186764	PRJNA565795	ST 1421	patient_40	2		cgMLST Cluster 9	cgMLSTCA Cluster 9.2	cgMLSTCRCA Cluster 9.3	SKA Cluster 9.9	PCDR Cluster 9.10
AUSMDU00016915	SRS8335623	SRX10186765	PRJNA565795	ST 203	patient_41	2		cgMLST Cluster 1	cgMLSTCA Cluster 1.1	cgMLSTCRCA Cluster 1.1	SKA Cluster 1.1	PCDR Cluster 1.1
AUSMDU00021895	SRS8335993	SRX10187137	PRJNA565795	ST 1424	patient_42	2		cgMLST Cluster 24	cgMLSTCA Cluster 24.1	cgMLSTCRCA Cluster 24.4	SKA Cluster 24.11	PCDR Cluster 24.12
AUSMDU00022406	SRS8336128	SRX10187271	PRJNA565795	ST 1424	patient_43	2		cgMLST Cluster 24	cgMLSTCA Cluster 24.1	cgMLSTCRCA Cluster 24.6	SKA Cluster 24.9	PCDR Cluster 24.10
AUSMDU00010663	SRS8351529	SRX10205384	PRJNA565795	ST 80	patient_44	3		cgMLST Cluster 16	cgMLSTCA Cluster 16.1	cgMLSTCRCA Cluster 16.1	SKA Cluster 16.1	PCDR Cluster 16.1
AUSMDU00015835	SRS8335524	SRX10186669	PRJNA565795	ST 1421	patient_45	3		cgMLST Cluster 9	cgMLSTCA Cluster 9.2	cgMLSTCRCA Cluster 9.3	SKA Cluster 9.3	PCDR Cluster 9.11
AUSMDU00017859	SRS8351334	SRX10205189	PRJNA565795	ST 1421	patient_46	3		cgMLST Cluster 5	cgMLSTCA Cluster 5.6	cgMLSTCRCA Cluster 5.2	SKA Cluster 5.1	PCDR Cluster 5.2
AUSMDU00024059	SRS8336043	SRX10187187	PRJNA565795	ST 1424	patient_47	3		cgMLST Cluster 24	cgMLSTCA Cluster 24.1	cgMLSTCRCA Cluster 24.6	SKA Cluster 24.9	PCDR Cluster 24.10
AUSMDU00007506	SRS5393559	SRX6855378	PRJNA565795	ST 1421	patient_48	4		cgMLST Cluster 5	cgMLSTCA Cluster 5.4	cgMLSTCRCA Cluster 5.2	SKA Cluster 5.1	PCDR Cluster 5.2
AUSMDU00011476	SRS8351478	SRX10205333	PRJNA565795	ST 1421	patient_135	245		cgMLST Cluster 9	cgMLSTCA Cluster 9.2	cgMLSTCRCA Cluster 9.3	SKA Cluster 9.3	PCDR Cluster 9.7
AUSMDU00017866	SRS8335792	SRX10186936	PRJNA565795	ST 1424	patient_50	4		cgMLST Cluster 24	cgMLSTCA Cluster 24.1	cgMLSTCRCA Cluster 24.4	SKA Cluster 24.5	PCDR Cluster 24.6
AUSMDU00018344	SRS8335588	SRX10186732	PRJNA565795	ST 203	patient_51	4		cgMLST Cluster 1	cgMLSTCA Cluster 1.1	cgMLSTCRCA Cluster 1.1	SKA Cluster 1.1	PCDR Cluster 1.1
AUSMDU00020279	SRS8336046	SRX10187191	PRJNA565795	ST 1421	patient_52	4		cgMLST Cluster 9	cgMLSTCA Cluster 9.3	cgMLSTCRCA Cluster 9.16	SKA Cluster 9.19	PCDR Cluster 9.23
AUSMDU00013794	SRS8351347	SRX10205201	PRJNA565795	ST 1421	patient_53	5		cgMLST Cluster 9	cgMLSTCA Cluster 9.2	cgMLSTCRCA Cluster 9.3	SKA Cluster 9.9	PCDR Cluster 9.10
AUSMDU00017741	SRS8335731	SRX10186874	PRJNA565795	ST 1424	patient_54	5		cgMLST Cluster 24	cgMLSTCA Cluster 24.1	cgMLSTCRCA Cluster 24.5	SKA Cluster 24.1	PCDR Cluster 24.7
AUSMDU00013448	SRS9084846	SRX11011895	PRJNA565795	ST 796	patient_138	36		cgMLST Cluster 34	NA	NA	NA	#N/A
AUSMDU00008270	SRS5393504	SRX6855323	PRJNA565795	ST 1421	patient_56	6		cgMLST Cluster 5	cgMLSTCA Cluster 5.6	cgMLSTCRCA Cluster 5.1	SKA Cluster 5.1	PCDR Cluster 5.1
AUSMDU00015546	SRS8351244	SRX10205098	PRJNA565795	ST 1421	patient_57	6		cgMLST Cluster 9	cgMLSTCA Cluster 9.2	cgMLSTCRCA Cluster 9.3	SKA Cluster 9.3	PCDR Cluster 9.11
AUSMDU00017847	SRS8351405	SRX10804609	PRJNA565795	ST 1424	patient_58	6		cgMLST Cluster 24	cgMLSTCA Cluster 24.1	cgMLSTCRCA Cluster 24.2	SKA Cluster 24.7	PCDR Cluster 24.3
AUSMDU00017865	SRS8335659	SRX10186804	PRJNA565795	ST 1424	patient_59	6		cgMLST Cluster 24	cgMLSTCA Cluster 24.1	cgMLSTCRCA Cluster 24.1	SKA Cluster 24.1	PCDR Cluster 24.1
AUSMDU00019941	SRS8336051	SRX10187195	PRJNA565795	ST 1421	patient_60	6		cgMLST Cluster 9	cgMLSTCA Cluster 9.3	cgMLSTCRCA Cluster 9.4	SKA Cluster 9.18	PCDR Cluster 9.22
AUSMDU00013450	SRS8351268	SRX10205122	PRJNA565795	ST 1421	patient_138	406		cgMLST Cluster 5	cgMLSTCA Cluster 5.6	cgMLSTCRCA Cluster 5.2	SKA Cluster 5.4	PCDR Cluster 5.5
AUSMDU00017992	SRS8335804	SRX10186949	PRJNA565795	ST 1421	patient_142	38		cgMLST Cluster 31	cgMLSTCA Cluster 31.2	cgMLSTCRCA Cluster 31.2	SKA Cluster 31.2	PCDR Cluster 31.2
AUSMDU00034410	SRS5393672	SRX10804614	PRJNA565795	ST 203	patient_62	7		cgMLST Cluster 1	cgMLSTCA Cluster 1.1	cgMLSTCRCA Cluster 1.6	SKA Cluster 1.4	PCDR Cluster 1.5
AUSMDU00034403	SRS5393717	SRX6855536	PRJNA565795	ST 1421	patient_63	7		cgMLST Cluster 9	cgMLSTCA Cluster 9.2	cgMLSTCRCA Cluster 9.5	SKA Cluster 9.5	PCDR Cluster 9.5
AUSMDU00008275	SRS5393592	SRX6855411	PRJNA565795	ST 1421	patient_64	7		cgMLST Cluster 12	NA	NA	NA	#N/A
AUSMDU00011697	SRS8351525	SRX10205377	PRJNA565795	ST 1421	patient_65	7		cgMLST Cluster 17	cgMLSTCA Cluster 17.1	cgMLSTCRCA Cluster 17.2	SKA Cluster 17.2	PCDR Cluster 17.2
AUSMDU00013453	SRS8351271	SRX10205125	PRJNA565795	ST 203	patient_66	7		cgMLST Cluster 1	cgMLSTCA Cluster 1.1	cgMLSTCRCA Cluster 1.1	SKA Cluster 1.1	PCDR Cluster 1.1
AUSMDU00022410	SRS8336132	SRX10187276	PRJNA565795	ST 1424	patient_67	7		cgMLST Cluster 24	cgMLSTCA Cluster 24.1	cgMLSTCRCA Cluster 24.6	SKA Cluster 24.9	PCDR Cluster 24.10
AUSMDU00007505	SRS5393367	SRX6855186	PRJNA565795	ST 1421	patient_68	8		cgMLST Cluster 5	cgMLSTCA Cluster 5.3	cgMLSTCRCA Cluster 5.1	SKA Cluster 5.1	PCDR Cluster 5.3
AUSMDU00013451	SRS8351277	SRX10205130	PRJNA565795	ST 203	patient_69	8		cgMLST Cluster 1	cgMLSTCA Cluster 1.1	cgMLSTCRCA Cluster 1.1	SKA Cluster 1.1	PCDR Cluster 1.1
AUSMDU00016456	SRS8335553	SRX10186697	PRJNA565795	ST 1424	patient_70	8		cgMLST Cluster 24	cgMLSTCA Cluster 24.1	cgMLSTCRCA Cluster 24.4	SKA Cluster 24.5	PCDR Cluster 24.6
AUSMDU00017217	SRS8335636	SRX10186781	PRJNA565795	ST 1421	patient_71	8		cgMLST Cluster 5	cgMLSTCA Cluster 5.6	cgMLSTCRCA Cluster 5.2	SKA Cluster 5.4	PCDR Cluster 5.5
AUSMDU00021467	SRS8335976	SRX10187118	PRJNA565795	ST 1424	patient_72	8		cgMLST Cluster 24	cgMLSTCA Cluster 24.6	cgMLSTCRCA Cluster 24.3	SKA Cluster 24.4	PCDR Cluster 24.5
AUSMDU00007499	SRS5393550	SRX10804607	PRJNA565795	ST 1421	patient_73	9		cgMLST Cluster 5	cgMLSTCA Cluster 5.1	cgMLSTCRCA Cluster 5.1	SKA Cluster 5.1	PCDR Cluster 5.1
AUSMDU00034402	SRS5393705	SRX6855524	PRJNA565795	ST 1421	patient_74	9		cgMLST Cluster 9	cgMLSTCA Cluster 9.3	cgMLSTCRCA Cluster 9.4	SKA Cluster 9.4	PCDR Cluster 9.4
AUSMDU00020971	SRS8336171	SRX10187314	PRJNA565795	ST 1424	patient_75	9		cgMLST Cluster 24	cgMLSTCA Cluster 24.1	cgMLSTCRCA Cluster 24.6	SKA Cluster 24.9	PCDR Cluster 24.10
AUSMDU00022373	SRS8336214	SRX10187357	PRJNA565795	ST 1424	patient_76	9		cgMLST Cluster 24	cgMLSTCA Cluster 24.6	cgMLSTCRCA Cluster 24.3	SKA Cluster 24.4	PCDR Cluster 24.5
AUSMDU00008393	SRS5393543	SRX6855362	PRJNA565795	ST 203	patient_77	10		cgMLST Cluster 1	cgMLSTCA Cluster 1.1	cgMLSTCRCA Cluster 1.1	SKA Cluster 1.1	PCDR Cluster 1.1
AUSMDU00015839	SRS8335540	SRX10186684	PRJNA565795	ST 1421	patient_78	10		cgMLST Cluster 9	cgMLSTCA Cluster 9.6	cgMLSTCRCA Cluster 9.12	SKA Cluster 9.6	PCDR Cluster 9.6
AUSMDU00018590	SRS8335470	SRX10186614	PRJNA565795	ST 1421	patient_142	58		cgMLST Cluster 31	cgMLSTCA Cluster 31.2	cgMLSTCRCA Cluster 31.3	SKA Cluster 31.3	PCDR Cluster 31.3
AUSMDU00011858	SRS8351544	SRX10804618	PRJNA565795	ST 1421	patient_142	81		cgMLST Cluster 31	cgMLSTCA Cluster 31.1	cgMLSTCRCA Cluster 31.1	SKA Cluster 31.1	PCDR Cluster 31.1
AUSMDU00013425	SRS9084835	SRX11011884	PRJNA565795	ST 796	patient_79	12		cgMLST Cluster 34	NA	NA	NA	#N/A
AUSMDU00015241	SRS8335784	SRX10186930	PRJNA565795	ST 1424	patient_80	12		cgMLST Cluster 24	cgMLSTCA Cluster 24.3	cgMLSTCRCA Cluster 24.2	SKA Cluster 24.2	PCDR Cluster 24.2
AUSMDU00015836	SRS8335852	SRX10186996	PRJNA565795	ST 1421	patient_81	12		cgMLST Cluster 9	cgMLSTCA Cluster 9.5	cgMLSTCRCA Cluster 9.3	SKA Cluster 9.3	PCDR Cluster 9.11
AUSMDU00016249	SRS8335434	SRX10186578	PRJNA565795	ST 1424	patient_82	12		cgMLST Cluster 24	cgMLSTCA Cluster 24.6	cgMLSTCRCA Cluster 24.3	SKA Cluster 24.4	PCDR Cluster 24.5
AUSMDU00016402	SRS8335455	SRX10186599	PRJNA565795	ST 1421	patient_83	12		cgMLST Cluster 9	cgMLSTCA Cluster 9.3	cgMLSTCRCA Cluster 9.14	SKA Cluster 9.15	PCDR Cluster 9.19
AUSMDU00017222	SRS9085212	SRX11012260	PRJNA565795	ST 1422	patient_160	49		cgMLST Cluster 44	NA	NA	NA	#N/A
AUSMDU00016882	SRS8351598	SRX10205453	PRJNA565795	ST 1421	patient_85	13		cgMLST Cluster 9	cgMLSTCA Cluster 9.2	cgMLSTCRCA Cluster 9.3	SKA Cluster 9.16	PCDR Cluster 9.20
AUSMDU00017858	SRS8351279	SRX10205133	PRJNA565795	ST 80	patient_86	13		cgMLST Cluster 6	cgMLSTCA Cluster 6.1	cgMLSTCRCA Cluster 6.4	SKA Cluster 6.4	PCDR Cluster 6.4
AUSMDU00017863	SRS8351386	SRX10205240	PRJNA565795	ST 1424	patient_87	13		cgMLST Cluster 24	cgMLSTCA Cluster 24.1	cgMLSTCRCA Cluster 24.2	SKA Cluster 24.2	PCDR Cluster 24.4
AUSMDU00013124	SRS8351676	SRX10205531	PRJNA565795	ST 1421	patient_88	14		cgMLST Cluster 9	cgMLSTCA Cluster 9.2	cgMLSTCRCA Cluster 9.3	SKA Cluster 9.9	PCDR Cluster 9.10
AUSMDU00016855	SRS9085200	SRX11012249	PRJNA565795	ST 1422	patient_160	638		cgMLST Cluster 44	NA	NA	NA	#N/A
AUSMDU00019920	SRS9085220	SRX11012271	PRJNA565795	ST 1425	patient_90	14		cgMLST Cluster 55	NA	NA	NA	#N/A
AUSMDU00022378	SRS8336119	SRX10187263	PRJNA565795	ST 1424	patient_91	14		cgMLST Cluster 24	cgMLSTCA Cluster 24.1	cgMLSTCRCA Cluster 24.6	SKA Cluster 24.9	PCDR Cluster 24.10
AUSMDU00021470	SRS8335974	SRX10187119	PRJNA565795	ST 1424	patient_17	0		cgMLST Cluster 24	cgMLSTCA Cluster 24.1	cgMLSTCRCA Cluster 24.2	SKA Cluster 24.3	PCDR Cluster 24.3
AUSMDU00022408	SRS8336129	SRX10187273	PRJNA565795	ST 1424	patient_93	14		cgMLST Cluster 24	cgMLSTCA Cluster 24.1	cgMLSTCRCA Cluster 24.6	SKA Cluster 24.9	PCDR Cluster 24.10
AUSMDU00023204	SRS8336090	SRX10187235	PRJNA565795	ST 1424	patient_94	14		cgMLST Cluster 24	cgMLSTCA Cluster 24.1	cgMLSTCRCA Cluster 24.6	SKA Cluster 24.9	PCDR Cluster 24.10
AUSMDU00023225	SRS8336201	SRX10187345	PRJNA565795	ST 1421	patient_95	14		cgMLST Cluster 9	cgMLSTCA Cluster 9.3	cgMLSTCRCA Cluster 9.4	SKA Cluster 9.18	PCDR Cluster 9.22
AUSMDU00022920	SRS8336083	SRX10187228	PRJNA565795	ST 1424	patient_17	411		cgMLST Cluster 24	cgMLSTCA Cluster 24.1	cgMLSTCRCA Cluster 24.2	SKA Cluster 24.3	PCDR Cluster 24.3
AUSMDU00017545	SRS8335497	SRX10186642	PRJNA565795	ST 1421	patient_97	15		cgMLST Cluster 46	NA	NA	NA	#N/A
AUSMDU00017864	SRS9084828	SRX11011876	PRJNA565795	ST 5002	patient_98	15		cgMLST Cluster 38	NA	NA	NA	#N/A
AUSMDU00022409	SRS8336131	SRX10187274	PRJNA565795	ST 1421	patient_99	15		cgMLST Cluster 17	cgMLSTCA Cluster 17.1	cgMLSTCRCA Cluster 17.3	SKA Cluster 17.3	PCDR Cluster 17.3
AUSMDU00024700	SRS8335638	SRX10186782	PRJNA565795	ST 1421	patient_100	16		cgMLST Cluster 42	cgMLSTCA Cluster 42.1	cgMLSTCRCA Cluster 42.1	SKA Cluster 42.1	PCDR Cluster 42.1
AUSMDU00020491	SRS9085233	SRX11012282	PRJNA565795	ST 1425	patient_101	16		cgMLST Cluster 55	NA	NA	NA	#N/A
AUSMDU00022655	SRS8336016	SRX10187161	PRJNA565795	ST 1424	patient_102	16		cgMLST Cluster 24	cgMLSTCA Cluster 24.1	cgMLSTCRCA Cluster 24.2	SKA Cluster 24.2	PCDR Cluster 24.2
AUSMDU00024058	SRS8336091	SRX10187233	PRJNA565795	ST 1421	patient_103	16		cgMLST Cluster 9	cgMLSTCA Cluster 9.3	cgMLSTCRCA Cluster 9.7	SKA Cluster 9.21	PCDR Cluster 9.26
AUSMDU00010670	SRS8351299	SRX10205153	PRJNA565795	ST 1421	patient_104	17		cgMLST Cluster 3	cgMLSTCA Cluster 3.2	cgMLSTCRCA Cluster 3.1	SKA Cluster 3.1	PCDR Cluster 3.1
AUSMDU00017849	SRS8351432	SRX10205286	PRJNA565795	ST 1424	patient_105	17		cgMLST Cluster 25	NA	NA	NA	#N/A
AUSMDU00018346	SRS8335605	SRX10186750	PRJNA565795	ST 1421	patient_178	130		cgMLST Cluster 5	cgMLSTCA Cluster 5.6	cgMLSTCRCA Cluster 5.3	SKA Cluster 5.5	PCDR Cluster 5.6
AUSMDU00016881	SRS8335583	SRX10186727	PRJNA565795	ST 1421	patient_107	18		cgMLST Cluster 42	cgMLSTCA Cluster 42.1	cgMLSTCRCA Cluster 42.1	SKA Cluster 42.1	PCDR Cluster 42.1
AUSMDU00021656	SRS8335980	SRX10187124	PRJNA565795	ST 1421	patient_108	18		cgMLST Cluster 17	cgMLSTCA Cluster 17.1	cgMLSTCRCA Cluster 17.3	SKA Cluster 17.3	PCDR Cluster 17.3
AUSMDU00022851	SRS8336087	SRX10187231	PRJNA565795	ST 1424	patient_109	18		cgMLST Cluster 24	cgMLSTCA Cluster 24.1	cgMLSTCRCA Cluster 24.2	SKA Cluster 24.2	PCDR Cluster 24.2
AUSMDU00024701	SRS9084957	SRX11012006	PRJNA565795	ST 796	patient_110	19		cgMLST Cluster 34	NA	NA	NA	#N/A
AUSMDU00016612	SRS8335908	SRX10187051	PRJNA565795	ST 1421	patient_178	406		cgMLST Cluster 43	NA	NA	NA	#N/A
AUSMDU00008208	SRS5393593	SRX6855412	PRJNA565795	ST 1421	patient_111	21		cgMLST Cluster 9	cgMLSTCA Cluster 9.3	cgMLSTCRCA Cluster 9.4	SKA Cluster 9.7	PCDR Cluster 9.8
AUSMDU00013461	SRS8351682	SRX10205537	PRJNA565795	ST 1424	patient_112	21		cgMLST Cluster 24	cgMLSTCA Cluster 24.1	cgMLSTCRCA Cluster 24.1	SKA Cluster 24.1	PCDR Cluster 24.1
AUSMDU00024699	SRS9084945	SRX11011995	PRJNA565795	ST 796	patient_113	21		cgMLST Cluster 45	NA	NA	NA	#N/A
AUSMDU00022941	SRS8335708	SRX10186851	PRJNA565795	ST 1421	patient_114	21		cgMLST Cluster 56	NA	NA	NA	#N/A
AUSMDU00008391	SRS5393542	SRX6855361	PRJNA565795	ST 1421	patient_115	22		cgMLST Cluster 3	cgMLSTCA Cluster 3.2	cgMLSTCRCA Cluster 3.1	SKA Cluster 3.1	PCDR Cluster 3.1
AUSMDU00020600	SRS8336069	SRX10187213	PRJNA565795	ST 1421	patient_116	23		cgMLST Cluster 9	cgMLSTCA Cluster 9.2	cgMLSTCRCA Cluster 9.17	SKA Cluster 9.20	PCDR Cluster 9.24
AUSMDU00008913	SRS5393389	SRX6855208	PRJNA565795	ST 1421	patient_117	25		cgMLST Cluster 3	cgMLSTCA Cluster 3.2	cgMLSTCRCA Cluster 3.1	SKA Cluster 3.1	PCDR Cluster 3.1
AUSMDU00017869	SRS8335890	SRX10187033	PRJNA565795	ST 1424	patient_118	26		cgMLST Cluster 24	cgMLSTCA Cluster 24.1	cgMLSTCRCA Cluster 24.4	SKA Cluster 24.5	PCDR Cluster 24.6
AUSMDU00017872	SRS8335738	SRX10186883	PRJNA565795	ST 1424	patient_119	26		cgMLST Cluster 24	cgMLSTCA Cluster 24.1	cgMLSTCRCA Cluster 24.1	SKA Cluster 24.1	PCDR Cluster 24.1
AUSMDU00008536	SRS5393492	SRX6855311	PRJNA565795	ST 1421	patient_120	30		cgMLST Cluster 9	cgMLSTCA Cluster 9.2	cgMLSTCRCA Cluster 9.3	SKA Cluster 9.3	PCDR Cluster 9.7
AUSMDU00011691	SRS8351515	SRX10205369	PRJNA565795	ST 1421	patient_121	30		cgMLST Cluster 5	cgMLSTCA Cluster 5.6	cgMLSTCRCA Cluster 5.2	SKA Cluster 5.1	PCDR Cluster 5.2
AUSMDU00008575	SRS5393555	SRX6855374	PRJNA565795	ST 1421	patient_122	31		cgMLST Cluster 5	cgMLSTCA Cluster 5.6	cgMLSTCRCA Cluster 5.2	SKA Cluster 5.2	PCDR Cluster 5.4
AUSMDU00017871	SRS8335555	SRX10186699	PRJNA565795	ST 1421	patient_123	31		cgMLST Cluster 3	cgMLSTCA Cluster 3.2	cgMLSTCRCA Cluster 3.2	SKA Cluster 3.2	PCDR Cluster 3.2
AUSMDU00008397	SRS5393547	SRX6855366	PRJNA565795	ST 1421	patient_124	32		cgMLST Cluster 5	cgMLSTCA Cluster 5.6	cgMLSTCRCA Cluster 5.2	SKA Cluster 5.1	PCDR Cluster 5.2
AUSMDU00008627	SRS5393556	SRX6855375	PRJNA565795	ST 1421	patient_125	32		cgMLST Cluster 9	cgMLSTCA Cluster 9.2	cgMLSTCRCA Cluster 9.3	SKA Cluster 9.3	PCDR Cluster 9.7
AUSMDU00010611	SRS8351301	SRX10205154	PRJNA565795	ST 1421	patient_126	32		cgMLST Cluster 5	cgMLSTCA Cluster 5.6	cgMLSTCRCA Cluster 5.1	SKA Cluster 5.1	PCDR Cluster 5.3
AUSMDU00007498	SRS5393503	SRX6855322	PRJNA565795	ST 1421	patient_127	33		cgMLST Cluster 4	NA	NA	NA	#N/A
AUSMDU00010671	SRS8351289	SRX10205143	PRJNA565795	ST 1421	patient_128	33		cgMLST Cluster 9	cgMLSTCA Cluster 9.2	cgMLSTCRCA Cluster 9.3	SKA Cluster 9.9	PCDR Cluster 9.10
AUSMDU00013429	SRS8351267	SRX10205120	PRJNA565795	ST 1421	patient_129	34		cgMLST Cluster 9	cgMLSTCA Cluster 9.2	cgMLSTCRCA Cluster 9.3	SKA Cluster 9.3	PCDR Cluster 9.11
AUSMDU00013798	SRS8351355	SRX10205208	PRJNA565795	ST 1421	patient_130	34		cgMLST Cluster 5	cgMLSTCA Cluster 5.6	cgMLSTCRCA Cluster 5.2	SKA Cluster 5.2	PCDR Cluster 5.4
AUSMDU00019224	SRS9084687	SRX11011736	PRJNA565795	ST 17	patient_179	144		cgMLST Cluster 50	NA	NA	NA	#N/A
AUSMDU00008276	SRS5393541	SRX6855360	PRJNA565795	ST 1421	patient_132	35		cgMLST Cluster 5	cgMLSTCA Cluster 5.6	cgMLSTCRCA Cluster 5.2	SKA Cluster 5.2	PCDR Cluster 5.4
AUSMDU00011135	SRS8351409	SRX10205264	PRJNA565795	ST 1421	patient_133	35		cgMLST Cluster 9	cgMLSTCA Cluster 9.2	cgMLSTCRCA Cluster 9.3	SKA Cluster 9.10	PCDR Cluster 9.12
AUSMDU00012231	SRS8351629	SRX10205484	PRJNA565795	ST 1421	patient_134	35		cgMLST Cluster 5	cgMLSTCA Cluster 5.6	cgMLSTCRCA Cluster 5.2	SKA Cluster 5.4	PCDR Cluster 5.5
AUSMDU00015586	SRS8351364	SRX10205218	PRJNA565795	ST 80	patient_179	666		cgMLST Cluster 11	cgMLSTCA Cluster 11.2	cgMLSTCRCA Cluster 11.2	SKA Cluster 11.2	PCDR Cluster 11.2
AUSMDU00024705	SRS8335935	SRX10187079	PRJNA565795	ST 1421	patient_136	35		cgMLST Cluster 5	cgMLSTCA Cluster 5.6	cgMLSTCRCA Cluster 5.2	SKA Cluster 5.7	PCDR Cluster 5.8
AUSMDU00012710	SRS8351690	SRX10205545	PRJNA565795	ST 1421	patient_137	36		cgMLST Cluster 9	cgMLSTCA Cluster 9.2	cgMLSTCRCA Cluster 9.3	SKA Cluster 9.9	PCDR Cluster 9.10
AUSMDU00010701	SRS9084776	SRX11011825	PRJNA565795	ST 789	patient_180	145		cgMLST Cluster 22	NA	NA	NA	#N/A
AUSMDU00013118	SRS9084787	SRX11011836	PRJNA565795	ST 789	patient_180	178		cgMLST Cluster 22	NA	NA	NA	#N/A
AUSMDU00017860	SRS9084890	SRX11011940	PRJNA565795	ST 796	patient_139	36		cgMLST Cluster 26	NA	NA	NA	#N/A
AUSMDU00013797	SRS8351363	SRX10205217	PRJNA565795	ST 1421	patient_140	37		cgMLST Cluster 9	cgMLSTCA Cluster 9.2	cgMLSTCRCA Cluster 9.9	SKA Cluster 9.13	PCDR Cluster 9.15
AUSMDU00015834	SRS9084880	SRX11011929	PRJNA565795	ST 796	patient_141	37		cgMLST Cluster 26	NA	NA	NA	#N/A
AUSMDU00014830	SRS9084799	SRX11011847	PRJNA565795	ST 789	patient_180	259		cgMLST Cluster 22	NA	NA	NA	#N/A
AUSMDU00034414	SRS5393562	SRX6855381	PRJNA565795	ST 80	patient_143	40		cgMLST Cluster 6	cgMLSTCA Cluster 6.1	cgMLSTCRCA Cluster 6.1	SKA Cluster 6.1	PCDR Cluster 6.1
AUSMDU00024698	SRS8335560	SRX10186704	PRJNA565795	ST 1421	patient_144	40		cgMLST Cluster 9	cgMLSTCA Cluster 9.2	cgMLSTCRCA Cluster 9.3	SKA Cluster 9.9	PCDR Cluster 9.10
AUSMDU00017748	SRS8351245	SRX10205099	PRJNA565795	ST 1424	patient_145	40		cgMLST Cluster 24	cgMLSTCA Cluster 24.1	cgMLSTCRCA Cluster 24.4	SKA Cluster 24.6	PCDR Cluster 24.8
AUSMDU00022388	SRS8336125	SRX10187270	PRJNA565795	ST 1421	patient_146	40		cgMLST Cluster 17	cgMLSTCA Cluster 17.1	cgMLSTCRCA Cluster 17.3	SKA Cluster 17.3	PCDR Cluster 17.3
AUSMDU00007521	SRS5393400	SRX10804612	PRJNA565795	ST 1421	patient_147	42		cgMLST Cluster 9	cgMLSTCA Cluster 9.1	cgMLSTCRCA Cluster 9.1	SKA Cluster 9.1	PCDR Cluster 9.1
AUSMDU00015269	SRS9084858	SRX11011907	PRJNA565795	ST 796	patient_148	42		cgMLST Cluster 26	NA	NA	NA	#N/A
AUSMDU00020493	SRS8336152	SRX10187295	PRJNA565795	ST 1424	patient_149	42		cgMLST Cluster 24	cgMLSTCA Cluster 24.1	cgMLSTCRCA Cluster 24.6	SKA Cluster 24.9	PCDR Cluster 24.10
AUSMDU00020599	SRS8336065	SRX10187209	PRJNA565795	ST 1421	patient_150	42		cgMLST Cluster 5	cgMLSTCA Cluster 5.6	cgMLSTCRCA Cluster 5.2	SKA Cluster 5.7	PCDR Cluster 5.8
AUSMDU00020972	SRS8336072	SRX10187216	PRJNA565795	ST 1424	patient_151	42		cgMLST Cluster 24	cgMLSTCA Cluster 24.6	cgMLSTCRCA Cluster 24.3	SKA Cluster 24.4	PCDR Cluster 24.5
AUSMDU00017867	SRS8335872	SRX10187017	PRJNA565795	ST 1424	patient_152	43		cgMLST Cluster 24	cgMLSTCA Cluster 24.1	cgMLSTCRCA Cluster 24.2	SKA Cluster 24.2	PCDR Cluster 24.4
AUSMDU00017868	SRS9084901	SRX11011951	PRJNA565795	ST 796	patient_153	43		cgMLST Cluster 26	NA	NA	NA	#N/A
AUSMDU00018588	SRS8335609	SRX10186752	PRJNA565795	ST 1421	patient_154	43		cgMLST Cluster 5	cgMLSTCA Cluster 5.6	cgMLSTCRCA Cluster 5.4	SKA Cluster 5.6	PCDR Cluster 5.7
AUSMDU00008572	SRS5393553	SRX6855372	PRJNA565795	ST 1421	patient_155	45		cgMLST Cluster 3	cgMLSTCA Cluster 3.2	cgMLSTCRCA Cluster 3.1	SKA Cluster 3.1	PCDR Cluster 3.1
AUSMDU00024697	SRS8335721	SRX10186865	PRJNA565795	ST 1421	patient_156	45		cgMLST Cluster 3	cgMLSTCA Cluster 3.2	cgMLSTCRCA Cluster 3.1	SKA Cluster 3.1	PCDR Cluster 3.1
AUSMDU00022393	SRS9084913	SRX11011962	PRJNA565795	ST 796	patient_157	45		cgMLST Cluster 26	NA	NA	NA	#N/A
AUSMDU00007507	SRS5393378	SRX6855197	PRJNA565795	ST 1421	patient_158	48		cgMLST Cluster 5	cgMLSTCA Cluster 5.5	cgMLSTCRCA Cluster 5.2	SKA Cluster 5.1	PCDR Cluster 5.2
AUSMDU00023332	SRS9084924	SRX11011973	PRJNA565795	ST 796	patient_159	48		cgMLST Cluster 63	NA	NA	NA	#N/A
AUSMDU00012497	SRS9084730	SRX11011780	PRJNA565795	ST 18	patient_180	889		cgMLST Cluster 33	NA	NA	NA	#N/A
AUSMDU00017857	SRS8351269	SRX10205123	PRJNA565795	ST 1424	patient_161	49		cgMLST Cluster 24	cgMLSTCA Cluster 24.1	cgMLSTCRCA Cluster 24.2	SKA Cluster 24.2	PCDR Cluster 24.4
AUSMDU00023227	SRS8336097	SRX10187238	PRJNA565795	ST 1424	patient_162	49		cgMLST Cluster 24	cgMLSTCA Cluster 24.1	cgMLSTCRCA Cluster 24.6	SKA Cluster 24.9	PCDR Cluster 24.10
AUSMDU00016611	SRS9084809	SRX11011858	PRJNA565795	ST 789	patient_181	148		cgMLST Cluster 22	NA	NA	NA	#N/A
AUSMDU00021999	SRS8335994	SRX10187139	PRJNA565795	ST 1421	patient_163	62		cgMLST Cluster 51	NA	NA	NA	#N/A
AUSMDU00013434	SRS8351265	SRX10205121	PRJNA565795	ST 1421	patient_164	67		cgMLST Cluster 36	NA	NA	NA	#N/A
AUSMDU00016613	SRS9084820	SRX11011869	PRJNA565795	ST 789	patient_181	183		cgMLST Cluster 22	NA	NA	NA	#N/A
AUSMDU00011710	SRS8351452	SRX10205305	PRJNA565795	ST 1421	patient_165	81		cgMLST Cluster 27	NA	NA	NA	#N/A
AUSMDU00014828	SRS9084826	SRX11011875	PRJNA565795	ST 5001	patient_185	174		cgMLST Cluster 39	NA	NA	NA	#N/A
AUSMDU00024702	SRS8335741	SRX10186882	PRJNA565795	ST 1421	patient_166	88		cgMLST Cluster 42	cgMLSTCA Cluster 42.1	cgMLSTCRCA Cluster 42.1	SKA Cluster 42.1	PCDR Cluster 42.1
AUSMDU00013430	SRS8351261	SRX10205114	PRJNA565795	ST 1421	patient_167	90		cgMLST Cluster 5	cgMLSTCA Cluster 5.6	cgMLSTCRCA Cluster 5.2	SKA Cluster 5.4	PCDR Cluster 5.5
AUSMDU00018476	SRS8335608	SRX10186753	PRJNA565795	ST 1424	patient_168	96		cgMLST Cluster 24	cgMLSTCA Cluster 24.6	cgMLSTCRCA Cluster 24.3	SKA Cluster 24.4	PCDR Cluster 24.5
AUSMDU00019911	SRS8335769	SRX10186913	PRJNA565795	ST 1424	patient_169	102		cgMLST Cluster 24	cgMLSTCA Cluster 24.1	cgMLSTCRCA Cluster 24.4	SKA Cluster 24.5	PCDR Cluster 24.6
AUSMDU00022037	SRS8336199	SRX10187343	PRJNA565795	ST 1424	patient_170	102		cgMLST Cluster 49	cgMLSTCA Cluster 49.1	cgMLSTCRCA Cluster 49.1	SKA Cluster 49.1	PCDR Cluster 49.1
AUSMDU00023085	SRS8336102	SRX10187247	PRJNA565795	ST 1424	patient_171	103		cgMLST Cluster 49	cgMLSTCA Cluster 49.1	cgMLSTCRCA Cluster 49.1	SKA Cluster 49.1	PCDR Cluster 49.1
AUSMDU00014829	SRS8351240	SRX10205094	PRJNA565795	ST 80	patient_185	239		cgMLST Cluster 40	NA	NA	NA	#N/A
AUSMDU00022387	SRS8336005	SRX10804610	PRJNA565795	ST 203	patient_190	201		cgMLST Cluster 61	cgMLSTCA Cluster 61.1	cgMLSTCRCA Cluster 61.1	SKA Cluster 61.1	PCDR Cluster 61.1
AUSMDU00023072	SRS8336106	SRX10187250	PRJNA565795	ST 1424	patient_172	105		cgMLST Cluster 24	cgMLSTCA Cluster 24.1	cgMLSTCRCA Cluster 24.2	SKA Cluster 24.2	PCDR Cluster 24.2
AUSMDU00022363	SRS8336216	SRX10187360	PRJNA565795	ST 1424	patient_173	106		cgMLST Cluster 49	cgMLSTCA Cluster 49.1	cgMLSTCRCA Cluster 49.1	SKA Cluster 49.1	PCDR Cluster 49.1
AUSMDU00021239	SRS8335931	SRX10187075	PRJNA565795	ST 1424	patient_174	110		cgMLST Cluster 24	cgMLSTCA Cluster 24.6	cgMLSTCRCA Cluster 24.7	SKA Cluster 24.10	PCDR Cluster 24.11
AUSMDU00019212	SRS8335836	SRX10186981	PRJNA565795	ST 1424	patient_175	126		cgMLST Cluster 49	cgMLSTCA Cluster 49.1	cgMLSTCRCA Cluster 49.1	SKA Cluster 49.1	PCDR Cluster 49.1
AUSMDU00018348	SRS8335457	SRX10186601	PRJNA565795	ST 1424	patient_176	127		cgMLST Cluster 49	cgMLSTCA Cluster 49.1	cgMLSTCRCA Cluster 49.1	SKA Cluster 49.1	PCDR Cluster 49.1
AUSMDU00024704	SRS9084968	SRX11012017	PRJNA565795	ST 5003	patient_177	127		cgMLST Cluster 53	NA	NA	NA	#N/A
AUSMDU00022767	SRS8336026	SRX10187170	PRJNA565795	ST 203	patient_190	251		cgMLST Cluster 61	cgMLSTCA Cluster 61.1	cgMLSTCRCA Cluster 61.1	SKA Cluster 61.1	PCDR Cluster 61.1
AUSMDU00007995	SRS5393411	SRX6855230	PRJNA565795	ST 1421	patient_20	1		cgMLST Cluster 5	cgMLSTCA Cluster 5.6	cgMLSTCRCA Cluster 5.2	SKA Cluster 5.1	PCDR Cluster 5.2
AUSMDU00007998	SRS5393472	SRX6855291	PRJNA565795	ST 1421	patient_20	7		cgMLST Cluster 5	cgMLSTCA Cluster 5.6	cgMLSTCRCA Cluster 5.2	SKA Cluster 5.1	PCDR Cluster 5.2
AUSMDU00010569	SRS8351379	SRX10205233	PRJNA565795	ST 203	patient_204	300		cgMLST Cluster 1	cgMLSTCA Cluster 1.1	cgMLSTCRCA Cluster 1.1	SKA Cluster 1.1	PCDR Cluster 1.1
AUSMDU00024694	SRS9084698	SRX11011747	PRJNA565795	ST 17	patient_182	149		cgMLST Cluster 41	NA	NA	NA	#N/A
AUSMDU00017850	SRS8351439	SRX10205292	PRJNA565795	ST 1421	patient_183	168		cgMLST Cluster 9	cgMLSTCA Cluster 9.3	cgMLSTCRCA Cluster 9.4	SKA Cluster 9.6	PCDR Cluster 9.6
AUSMDU00019358	SRS8335486	SRX10186630	PRJNA565795	ST 1421	patient_184	169		cgMLST Cluster 9	cgMLSTCA Cluster 9.2	cgMLSTCRCA Cluster 9.15	SKA Cluster 9.17	PCDR Cluster 9.21
AUSMDU00018394	SRS8335525	SRX10186668	PRJNA565795	ST 80	patient_204	636		cgMLST Cluster 11	cgMLSTCA Cluster 11.3	cgMLSTCRCA Cluster 11.4	SKA Cluster 11.4	PCDR Cluster 11.4
AUSMDU00034341	SRS8351520	SRX10205374	PRJNA565795	ST 80	patient_186	174		cgMLST Cluster 29	NA	NA	NA	#N/A
AUSMDU00010700	SRS8351290	SRX10205146	PRJNA565795	ST 1421	patient_187	175		cgMLST Cluster 9	cgMLSTCA Cluster 9.2	cgMLSTCRCA Cluster 9.3	SKA Cluster 9.3	PCDR Cluster 9.11
AUSMDU00012804	SRS8351662	SRX10205517	PRJNA565795	ST 1421	patient_188	177		cgMLST Cluster 9	cgMLSTCA Cluster 9.2	cgMLSTCRCA Cluster 9.3	SKA Cluster 9.9	PCDR Cluster 9.10
AUSMDU00011138	SRS8351431	SRX10205285	PRJNA565795	ST 203	patient_220	407		cgMLST Cluster 1	cgMLSTCA Cluster 1.1	cgMLSTCRCA Cluster 1.1	SKA Cluster 1.1	PCDR Cluster 1.1
AUSMDU00012221	SRS8351627	SRX10205482	PRJNA565795	ST 203	patient_220	412		cgMLST Cluster 1	cgMLSTCA Cluster 1.1	cgMLSTCRCA Cluster 1.1	SKA Cluster 1.1	PCDR Cluster 1.1
AUSMDU00016610	SRS8335898	SRX10187040	PRJNA565795	ST 1424	patient_189	186		cgMLST Cluster 24	cgMLSTCA Cluster 24.1	cgMLSTCRCA Cluster 24.2	SKA Cluster 24.2	PCDR Cluster 24.2
AUSMDU00008914	SRS5393560	SRX6855379	PRJNA565795	ST 233	patient_228	412		cgMLST Cluster 10	NA	NA	NA	#N/A
AUSMDU00022380	SRS8336123	SRX10187269	PRJNA565795	ST 1424	patient_191	205		cgMLST Cluster 24	cgMLSTCA Cluster 24.1	cgMLSTCRCA Cluster 24.6	SKA Cluster 24.9	PCDR Cluster 24.10
AUSMDU00022685	SRS8336133	SRX10187277	PRJNA565795	ST 1424	patient_192	205		cgMLST Cluster 24	cgMLSTCA Cluster 24.1	cgMLSTCRCA Cluster 24.6	SKA Cluster 24.9	PCDR Cluster 24.10
AUSMDU00023630	SRS8335990	SRX10187135	PRJNA565795	ST 1424	patient_193	205		cgMLST Cluster 24	cgMLSTCA Cluster 24.1	cgMLSTCRCA Cluster 24.2	SKA Cluster 24.3	PCDR Cluster 24.3
AUSMDU00023869	SRS8336134	SRX10187278	PRJNA565795	ST 203	patient_194	205		cgMLST Cluster 61	cgMLSTCA Cluster 61.1	cgMLSTCRCA Cluster 61.1	SKA Cluster 61.1	PCDR Cluster 61.1
AUSMDU00008255	SRS5393481	SRX6855300	PRJNA565795	ST 1421	patient_228	620		cgMLST Cluster 5	cgMLSTCA Cluster 5.6	cgMLSTCRCA Cluster 5.2	SKA Cluster 5.2	PCDR Cluster 5.4
AUSMDU00015635	SRS8335791	SRX10186935	PRJNA565795	ST 203	patient_255	440		cgMLST Cluster 1	cgMLSTCA Cluster 1.1	cgMLSTCRCA Cluster 1.1	SKA Cluster 1.1	PCDR Cluster 1.1
AUSMDU00007501	SRS5393600	SRX6855419	PRJNA565795	ST 203	patient_195	243		cgMLST Cluster 1	cgMLSTCA Cluster 1.1	cgMLSTCRCA Cluster 1.1	SKA Cluster 1.1	PCDR Cluster 1.1
AUSMDU00018396	SRS8335530	SRX10186673	PRJNA565795	ST 203	patient_255	444		cgMLST Cluster 1	cgMLSTCA Cluster 1.1	cgMLSTCRCA Cluster 1.1	SKA Cluster 1.1	PCDR Cluster 1.1
AUSMDU00011477	SRS8351480	SRX10205332	PRJNA565795	ST 80	patient_196	248		cgMLST Cluster 28	NA	NA	NA	#N/A
AUSMDU00022942	SRS9084827	SRX11011877	PRJNA565795	ST 1425	patient_197	250		cgMLST Cluster 55	NA	NA	NA	#N/A
AUSMDU00014827	SRS8351241	SRX10205095	PRJNA565795	ST 203	patient_255	830		cgMLST Cluster 1	cgMLSTCA Cluster 1.1	cgMLSTCRCA Cluster 1.1	SKA Cluster 1.1	PCDR Cluster 1.1
AUSMDU00007502	SRS5393611	SRX6855430	PRJNA565795	ST 1421	patient_198	253		cgMLST Cluster 7	NA	NA	NA	#N/A
AUSMDU00018757	SRS8335655	SRX10186801	PRJNA565795	ST 1424	patient_26	1		cgMLST Cluster 49	cgMLSTCA Cluster 49.1	cgMLSTCRCA Cluster 49.1	SKA Cluster 49.1	PCDR Cluster 49.1
AUSMDU00022943	SRS9084857	SRX11011906	PRJNA565795	ST 5004	patient_199	260		cgMLST Cluster 57	NA	NA	NA	#N/A
AUSMDU00024690	SRS9084754	SRX11011803	PRJNA565795	ST 18	patient_200	267		cgMLST Cluster 20	NA	NA	NA	#N/A
AUSMDU00010570	SRS9085128	SRX11012176	PRJNA565795	ST 17	patient_201	268		cgMLST Cluster 19	NA	NA	NA	#N/A
AUSMDU00010656	SRS9085139	SRX11012187	PRJNA565795	ST 17	patient_202	284		cgMLST Cluster 15	NA	NA	NA	#N/A
AUSMDU00015634	SRS9085149	SRX11012198	PRJNA565795	ST 17	patient_203	292		cgMLST Cluster 19	NA	NA	NA	#N/A
AUSMDU00019912	SRS8335776	SRX10186921	PRJNA565795	ST 1424	patient_26	105		cgMLST Cluster 49	cgMLSTCA Cluster 49.1	cgMLSTCRCA Cluster 49.1	SKA Cluster 49.1	PCDR Cluster 49.1
AUSMDU00010632	SRS8351250	SRX10205105	PRJNA565795	ST 1421	patient_205	309		cgMLST Cluster 3	cgMLSTCA Cluster 3.2	cgMLSTCRCA Cluster 3.1	SKA Cluster 3.1	PCDR Cluster 3.1
AUSMDU00015831	SRS8335841	SRX10186985	PRJNA565795	ST 203	patient_206	364		cgMLST Cluster 1	cgMLSTCA Cluster 1.1	cgMLSTCRCA Cluster 1.10	SKA Cluster 1.1	PCDR Cluster 1.2
AUSMDU00015830	SRS9084869	SRX11011918	PRJNA565795	ST 796	patient_207	369		cgMLST Cluster 26	NA	NA	NA	#N/A
AUSMDU00017935	SRS8335801	SRX10804608	PRJNA565795	ST 1424	patient_208	381		cgMLST Cluster 49	cgMLSTCA Cluster 49.1	cgMLSTCRCA Cluster 49.1	SKA Cluster 49.1	PCDR Cluster 49.1
AUSMDU00007500	SRS5393589	SRX6855408	PRJNA565795	ST 1421	patient_209	384		cgMLST Cluster 5	cgMLSTCA Cluster 5.2	cgMLSTCRCA Cluster 5.2	SKA Cluster 5.1	PCDR Cluster 5.2
AUSMDU00007503	SRS5393558	SRX6855377	PRJNA565795	ST 1421	patient_210	386		cgMLST Cluster 8	NA	NA	NA	#N/A
AUSMDU00007504	SRS5393650	SRX6855469	PRJNA565795	ST 203	patient_211	389		cgMLST Cluster 1	cgMLSTCA Cluster 1.1	cgMLSTCRCA Cluster 1.1	SKA Cluster 1.1	PCDR Cluster 1.1
AUSMDU00012491	SRS8351646	SRX10205501	PRJNA565795	ST 1421	patient_212	400		cgMLST Cluster 5	cgMLSTCA Cluster 5.6	cgMLSTCRCA Cluster 5.2	SKA Cluster 5.4	PCDR Cluster 5.5
AUSMDU00010634	SRS8351295	SRX10205148	PRJNA565795	ST 203	patient_213	403		cgMLST Cluster 1	cgMLSTCA Cluster 1.1	cgMLSTCRCA Cluster 1.1	SKA Cluster 1.1	PCDR Cluster 1.1
AUSMDU00012779	SRS8351219	SRX10205073	PRJNA565795	ST 1421	patient_214	403		cgMLST Cluster 5	cgMLSTCA Cluster 5.6	cgMLSTCRCA Cluster 5.2	SKA Cluster 5.4	PCDR Cluster 5.5
AUSMDU00008394	SRS5393544	SRX6855363	PRJNA565795	ST 203	patient_215	404		cgMLST Cluster 13	NA	NA	NA	#N/A
AUSMDU00010633	SRS8351288	SRX10205142	PRJNA565795	ST 1421	patient_216	404		cgMLST Cluster 5	cgMLSTCA Cluster 5.6	cgMLSTCRCA Cluster 5.1	SKA Cluster 5.1	PCDR Cluster 5.1
AUSMDU00019368	SRS8335859	SRX10187004	PRJNA565795	ST 80	patient_217	404		cgMLST Cluster 54	NA	NA	NA	#N/A
AUSMDU00024706	SRS8335928	SRX10187072	PRJNA565795	ST 1421	patient_218	405		cgMLST Cluster 9	cgMLSTCA Cluster 9.2	cgMLSTCRCA Cluster 9.3	SKA Cluster 9.3	PCDR Cluster 9.25
AUSMDU00011482	SRS9084720	SRX11011769	PRJNA565795	ST 18	patient_303	1256		cgMLST Cluster 18	NA	NA	NA	#N/A
AUSMDU00010567	SRS9084709	SRX11011758	PRJNA565795	ST 18	patient_303	1260		cgMLST Cluster 18	NA	NA	NA	#N/A
AUSMDU00019492	SRS8335690	SRX10186832	PRJNA565795	ST 1421	patient_219	406		cgMLST Cluster 5	cgMLSTCA Cluster 5.6	cgMLSTCRCA Cluster 5.1	SKA Cluster 5.1	PCDR Cluster 5.1
AUSMDU00034411	SRS5393683	SRX6855502	PRJNA565795	ST 203	patient_31	2		cgMLST Cluster 1	cgMLSTCA Cluster 1.1	cgMLSTCRCA Cluster 1.2	SKA Cluster 1.1	PCDR Cluster 1.1
AUSMDU00034409	SRS5393634	SRX6855453	PRJNA565795	ST 203	patient_221	408		cgMLST Cluster 1	cgMLSTCA Cluster 1.1	cgMLSTCRCA Cluster 1.5	SKA Cluster 1.3	PCDR Cluster 1.4
AUSMDU00034415	SRS5393661	SRX10804613	PRJNA565795	ST 80	patient_222	409		cgMLST Cluster 6	cgMLSTCA Cluster 6.1	cgMLSTCRCA Cluster 6.2	SKA Cluster 6.2	PCDR Cluster 6.2
AUSMDU00008252	SRS5393772	SRX6855591	PRJNA565795	ST 203	patient_223	409		cgMLST Cluster 1	cgMLSTCA Cluster 1.1	cgMLSTCRCA Cluster 1.1	SKA Cluster 1.1	PCDR Cluster 1.1
AUSMDU00024691	SRS9084935	SRX11011984	PRJNA565795	ST 796	patient_224	409		cgMLST Cluster 26	NA	NA	NA	#N/A
AUSMDU00024703	SRS8335464	SRX10186608	PRJNA565795	ST 80	patient_225	409		cgMLST Cluster 6	cgMLSTCA Cluster 6.1	cgMLSTCRCA Cluster 6.5	SKA Cluster 6.3	PCDR Cluster 6.3
AUSMDU00008569	SRS5393549	SRX6855368	PRJNA565795	ST 1421	patient_226	411		cgMLST Cluster 5	cgMLSTCA Cluster 5.6	cgMLSTCRCA Cluster 5.1	SKA Cluster 5.3	PCDR Cluster 5.1
AUSMDU00010618	SRS8351300	SRX10205155	PRJNA565795	ST 1421	patient_227	411		cgMLST Cluster 5	cgMLSTCA Cluster 5.6	cgMLSTCRCA Cluster 5.1	SKA Cluster 5.1	PCDR Cluster 5.3
AUSMDU00034412	SRS5393694	SRX6855513	PRJNA565795	ST 203	patient_31	441		cgMLST Cluster 1	cgMLSTCA Cluster 1.1	cgMLSTCRCA Cluster 1.2	SKA Cluster 1.1	PCDR Cluster 1.1
AUSMDU00010822	SRS8351303	SRX10205157	PRJNA565795	ST 1421	patient_33	2		cgMLST Cluster 17	cgMLSTCA Cluster 17.1	cgMLSTCRCA Cluster 17.1	SKA Cluster 17.1	PCDR Cluster 17.1
AUSMDU00011136	SRS8351411	SRX10205265	PRJNA565795	ST 1421	patient_229	412		cgMLST Cluster 5	cgMLSTCA Cluster 5.6	cgMLSTCRCA Cluster 5.2	SKA Cluster 5.1	PCDR Cluster 5.2
AUSMDU00011877	SRS8351549	SRX10205403	PRJNA565795	ST 1421	patient_33	2		cgMLST Cluster 17	cgMLSTCA Cluster 17.1	cgMLSTCRCA Cluster 17.1	SKA Cluster 17.1	PCDR Cluster 17.1
AUSMDU00015322	SRS8335774	SRX10186919	PRJNA565795	ST 203	patient_230	412		cgMLST Cluster 1	cgMLSTCA Cluster 1.1	cgMLSTCRCA Cluster 1.1	SKA Cluster 1.1	PCDR Cluster 1.1
AUSMDU00016916	SRS8335617	SRX10186761	PRJNA565795	ST 203	patient_231	412		cgMLST Cluster 1	cgMLSTCA Cluster 1.1	cgMLSTCRCA Cluster 1.1	SKA Cluster 1.1	PCDR Cluster 1.1
AUSMDU00018345	SRS8335595	SRX10186739	PRJNA565795	ST 203	patient_232	412		cgMLST Cluster 1	cgMLSTCA Cluster 1.2	cgMLSTCRCA Cluster 1.12	SKA Cluster 1.11	PCDR Cluster 1.12
AUSMDU00018587	SRS8335473	SRX10186617	PRJNA565795	ST 203	patient_233	412		cgMLST Cluster 1	cgMLSTCA Cluster 1.2	cgMLSTCRCA Cluster 1.12	SKA Cluster 1.11	PCDR Cluster 1.12
AUSMDU00023070	SRS8336110	SRX10187255	PRJNA565795	ST 80	patient_234	413		cgMLST Cluster 58	cgMLSTCA Cluster 58.1	cgMLSTCRCA Cluster 58.1	SKA Cluster 58.1	PCDR Cluster 58.1
AUSMDU00034406	SRS5393522	SRX6855341	PRJNA565795	ST 203	patient_235	415		cgMLST Cluster 1	cgMLSTCA Cluster 1.1	cgMLSTCRCA Cluster 1.2	SKA Cluster 1.1	PCDR Cluster 1.1
AUSMDU00024707	SRS8335943	SRX10187087	PRJNA565795	ST 80	patient_236	418		cgMLST Cluster 58	cgMLSTCA Cluster 58.1	cgMLSTCRCA Cluster 58.1	SKA Cluster 58.1	PCDR Cluster 58.1
AUSMDU00007497	SRS5393716	SRX6855535	PRJNA565795	ST 203	patient_237	420		cgMLST Cluster 1	cgMLSTCA Cluster 1.1	cgMLSTCRCA Cluster 1.1	SKA Cluster 1.1	PCDR Cluster 1.1
AUSMDU00021240	SRS8335936	SRX10187080	PRJNA565795	ST 1424	patient_238	421		cgMLST Cluster 49	cgMLSTCA Cluster 49.1	cgMLSTCRCA Cluster 49.1	SKA Cluster 49.1	PCDR Cluster 49.1
AUSMDU00007436	SRS5393561	SRX10804606	PRJNA565795	ST 1421	patient_239	429		cgMLST Cluster 3	cgMLSTCA Cluster 3.1	cgMLSTCRCA Cluster 3.1	SKA Cluster 3.1	PCDR Cluster 3.1
AUSMDU00012495	SRS8351649	SRX10205504	PRJNA565795	ST 203	patient_240	429		cgMLST Cluster 1	cgMLSTCA Cluster 1.1	cgMLSTCRCA Cluster 1.1	SKA Cluster 1.8	PCDR Cluster 1.9
AUSMDU00010808	SRS8351331	SRX10205184	PRJNA565795	ST 80	patient_241	430		cgMLST Cluster 23	NA	NA	NA	#N/A
AUSMDU00012498	SRS8351648	SRX10205503	PRJNA565795	ST 1421	patient_242	431		cgMLST Cluster 5	cgMLSTCA Cluster 5.6	cgMLSTCRCA Cluster 5.2	SKA Cluster 5.4	PCDR Cluster 5.5
AUSMDU00034401	SRS5393573	SRX6855392	PRJNA565795	ST 1421	patient_243	432		cgMLST Cluster 9	cgMLSTCA Cluster 9.2	cgMLSTCRCA Cluster 9.3	SKA Cluster 9.3	PCDR Cluster 9.3
AUSMDU00012789	SRS8351619	SRX10205474	PRJNA565795	ST 203	patient_244	432		cgMLST Cluster 32	NA	NA	NA	#N/A
AUSMDU00010910	SRS8351403	SRX10205257	PRJNA565795	ST 203	patient_245	433		cgMLST Cluster 1	cgMLSTCA Cluster 1.1	cgMLSTCRCA Cluster 1.1	SKA Cluster 1.5	PCDR Cluster 1.6
AUSMDU00021899	SRS8335995	SRX10187140	PRJNA565795	ST 1424	patient_246	433		cgMLST Cluster 24	cgMLSTCA Cluster 24.1	cgMLSTCRCA Cluster 24.2	SKA Cluster 24.3	PCDR Cluster 24.3
AUSMDU00010819	SRS8351292	SRX10205144	PRJNA565795	ST 203	patient_247	434		cgMLST Cluster 1	cgMLSTCA Cluster 1.1	cgMLSTCRCA Cluster 1.7	SKA Cluster 1.6	PCDR Cluster 1.7
AUSMDU00010659	SRS8351451	SRX10804616	PRJNA565795	ST 1421	patient_33	722		cgMLST Cluster 17	cgMLSTCA Cluster 17.1	cgMLSTCRCA Cluster 17.1	SKA Cluster 17.1	PCDR Cluster 17.1
AUSMDU00013588	SRS8351282	SRX10205136	PRJNA565795	ST 203	patient_248	436		cgMLST Cluster 1	cgMLSTCA Cluster 1.1	cgMLSTCRCA Cluster 1.1	SKA Cluster 1.1	PCDR Cluster 1.1
AUSMDU00011299	SRS8351461	SRX10205314	PRJNA565795	ST 203	patient_35	2		cgMLST Cluster 1	cgMLSTCA Cluster 1.1	cgMLSTCRCA Cluster 1.1	SKA Cluster 1.1	PCDR Cluster 1.1
AUSMDU00034404	SRS5393728	SRX6855547	PRJNA565795	ST 1421	patient_249	438		cgMLST Cluster 9	cgMLSTCA Cluster 9.3	cgMLSTCRCA Cluster 9.4	SKA Cluster 9.6	PCDR Cluster 9.6
AUSMDU00015321	SRS8335466	SRX10186610	PRJNA565795	ST 1421	patient_250	438		cgMLST Cluster 9	cgMLSTCA Cluster 9.2	cgMLSTCRCA Cluster 9.3	SKA Cluster 9.9	PCDR Cluster 9.10
AUSMDU00017846	SRS9084676	SRX11011725	PRJNA565795	ST 17	patient_251	439		cgMLST Cluster 21	NA	NA	NA	#N/A
AUSMDU00011272	SRS8351448	SRX10205302	PRJNA565795	ST 203	patient_252	440		cgMLST Cluster 1	cgMLSTCA Cluster 1.1	cgMLSTCRCA Cluster 1.1	SKA Cluster 1.1	PCDR Cluster 1.1
AUSMDU00011295	SRS8351443	SRX10205298	PRJNA565795	ST 1421	patient_253	440		cgMLST Cluster 9	cgMLSTCA Cluster 9.2	cgMLSTCRCA Cluster 9.3	SKA Cluster 9.3	PCDR Cluster 9.7
AUSMDU00011475	SRS8351477	SRX10205331	PRJNA565795	ST 203	patient_254	440		cgMLST Cluster 1	cgMLSTCA Cluster 1.1	cgMLSTCRCA Cluster 1.1	SKA Cluster 1.1	PCDR Cluster 1.1
AUSMDU00011474	SRS8351464	SRX10205318	PRJNA565795	ST 203	patient_35	11		cgMLST Cluster 1	cgMLSTCA Cluster 1.1	cgMLSTCRCA Cluster 1.1	SKA Cluster 1.1	PCDR Cluster 1.1
AUSMDU00017439	SRS8351354	SRX10205209	PRJNA565795	ST 1424	patient_49	4		cgMLST Cluster 24	cgMLSTCA Cluster 24.1	cgMLSTCRCA Cluster 24.2	SKA Cluster 24.2	PCDR Cluster 24.4
AUSMDU00008203	SRS5393761	SRX6855580	PRJNA565795	ST 1421	patient_256	441		cgMLST Cluster 9	cgMLSTCA Cluster 9.2	cgMLSTCRCA Cluster 9.5	SKA Cluster 9.5	PCDR Cluster 9.5
AUSMDU00012084	SRS8351608	SRX10205462	PRJNA565795	ST 1421	patient_257	441		cgMLST Cluster 9	cgMLSTCA Cluster 9.2	cgMLSTCRCA Cluster 9.8	SKA Cluster 9.12	PCDR Cluster 9.14
AUSMDU00015840	SRS8335546	SRX10186690	PRJNA565795	ST 1421	patient_258	441		cgMLST Cluster 9	cgMLSTCA Cluster 9.2	cgMLSTCRCA Cluster 9.3	SKA Cluster 9.3	PCDR Cluster 9.18
AUSMDU00008392	SRS5393594	SRX6855413	PRJNA565795	ST 1421	patient_259	442		cgMLST Cluster 9	cgMLSTCA Cluster 9.2	cgMLSTCRCA Cluster 9.6	SKA Cluster 9.8	PCDR Cluster 9.9
AUSMDU00034405	SRS5393511	SRX6855330	PRJNA565795	ST 203	patient_260	443		cgMLST Cluster 1	cgMLSTCA Cluster 1.1	cgMLSTCRCA Cluster 1.2	SKA Cluster 1.1	PCDR Cluster 1.1
AUSMDU00020298	SRS8335562	SRX10186707	PRJNA565795	ST 1421	patient_261	443		cgMLST Cluster 9	cgMLSTCA Cluster 9.3	cgMLSTCRCA Cluster 9.4	SKA Cluster 9.6	PCDR Cluster 9.6
AUSMDU00015270	SRS8335593	SRX10186737	PRJNA565795	ST 1424	patient_49	241		cgMLST Cluster 24	cgMLSTCA Cluster 24.4	cgMLSTCRCA Cluster 24.2	SKA Cluster 24.3	PCDR Cluster 24.3
AUSMDU00022794	SRS8336033	SRX10187177	PRJNA565795	ST 1424	patient_55	5		cgMLST Cluster 24	cgMLSTCA Cluster 24.1	cgMLSTCRCA Cluster 24.2	SKA Cluster 24.2	PCDR Cluster 24.13
AUSMDU00034400	SRS5393590	SRX6855409	PRJNA565795	ST 1421	patient_262	446		cgMLST Cluster 9	cgMLSTCA Cluster 9.2	cgMLSTCRCA Cluster 9.2	SKA Cluster 9.2	PCDR Cluster 9.2
AUSMDU00034340	#N/A	#N/A	PRJNA565795	ST 1424	patient_263	447		cgMLST Cluster 24	cgMLSTCA Cluster 24.1	cgMLSTCRCA Cluster 24.2	SKA Cluster 24.2	PCDR Cluster 24.4
AUSMDU00022624	SRS8336037	SRX10804611	PRJNA565795	ST 80	patient_264	448		cgMLST Cluster 58	cgMLSTCA Cluster 58.3	cgMLSTCRCA Cluster 58.3	SKA Cluster 58.3	PCDR Cluster 58.3
AUSMDU00017856	SRS8351262	SRX10205116	PRJNA565795	ST 203	patient_265	449		cgMLST Cluster 1	cgMLSTCA Cluster 1.1	cgMLSTCRCA Cluster 1.11	SKA Cluster 1.10	PCDR Cluster 1.11
AUSMDU00008571	SRS5393552	SRX6855371	PRJNA565795	ST 203	patient_266	451		cgMLST Cluster 1	cgMLSTCA Cluster 1.1	cgMLSTCRCA Cluster 1.1	SKA Cluster 1.1	PCDR Cluster 1.1
AUSMDU00017853	SRS8351701	SRX10205556	PRJNA565795	ST 1424	patient_267	451		cgMLST Cluster 24	cgMLSTCA Cluster 24.1	cgMLSTCRCA Cluster 24.5	SKA Cluster 24.1	PCDR Cluster 24.7
AUSMDU00020381	SRS8336165	SRX10187310	PRJNA565795	ST 203	patient_268	451		cgMLST Cluster 1	cgMLSTCA Cluster 1.1	cgMLSTCRCA Cluster 1.1	SKA Cluster 1.1	PCDR Cluster 1.1
AUSMDU00012709	SRS8351692	SRX10205547	PRJNA565795	ST 203	patient_269	461		cgMLST Cluster 1	cgMLSTCA Cluster 1.1	cgMLSTCRCA Cluster 1.9	SKA Cluster 1.9	PCDR Cluster 1.10
AUSMDU00018343	SRS8335590	SRX10186734	PRJNA565795	ST 1421	patient_270	487		cgMLST Cluster 51	NA	NA	NA	#N/A
AUSMDU00022033	SRS8336211	SRX10187355	PRJNA565795	ST 80	patient_271	496		cgMLST Cluster 58	cgMLSTCA Cluster 58.2	cgMLSTCRCA Cluster 58.2	SKA Cluster 58.2	PCDR Cluster 58.2
AUSMDU00019360	SRS8335735	SRX10186876	PRJNA565795	ST 80	patient_272	503		cgMLST Cluster 47	NA	NA	NA	#N/A
AUSMDU00011553	SRS8351499	SRX10205354	PRJNA565795	ST 203	patient_273	506		cgMLST Cluster 1	cgMLSTCA Cluster 1.1	cgMLSTCRCA Cluster 1.1	SKA Cluster 1.1	PCDR Cluster 1.1
AUSMDU00019221	SRS8335840	SRX10186984	PRJNA565795	ST 203	patient_274	509		cgMLST Cluster 1	cgMLSTCA Cluster 1.1	cgMLSTCRCA Cluster 1.13	SKA Cluster 1.12	PCDR Cluster 1.13
AUSMDU00011555	SRS8336376	SRX10205376	PRJNA565795	ST 1424	patient_275	513		cgMLST Cluster 30	NA	NA	NA	#N/A
AUSMDU00021247	SRS8335952	SRX10187096	PRJNA565795	ST 1421	patient_276	515		cgMLST Cluster 59	NA	NA	NA	#N/A
AUSMDU00016172	SRS8335907	SRX10187052	PRJNA565795	ST 203	patient_277	532		cgMLST Cluster 1	cgMLSTCA Cluster 1.1	cgMLSTCRCA Cluster 1.3	SKA Cluster 1.7	PCDR Cluster 1.8
AUSMDU00008425	SRS5393595	SRX6855414	PRJNA565795	ST 80	patient_278	562		cgMLST Cluster 14	NA	NA	NA	#N/A
AUSMDU00008423	SRS5393548	SRX6855367	PRJNA565795	ST 1421	patient_279	589		cgMLST Cluster 9	cgMLSTCA Cluster 9.2	cgMLSTCRCA Cluster 9.3	SKA Cluster 9.3	PCDR Cluster 9.7
AUSMDU00022082	SRS8336004	SRX10187149	PRJNA565795	ST 1424	patient_55	104		cgMLST Cluster 24	cgMLSTCA Cluster 24.1	cgMLSTCRCA Cluster 24.2	SKA Cluster 24.3	PCDR Cluster 24.3
AUSMDU00015630	SRS8351540	SRX10205395	PRJNA565795	ST 1421	patient_280	625		cgMLST Cluster 5	cgMLSTCA Cluster 5.6	cgMLSTCRCA Cluster 5.1	SKA Cluster 5.3	PCDR Cluster 5.1
AUSMDU00034407	SRS5393584	SRX6855403	PRJNA565795	ST 203	patient_61	7		cgMLST Cluster 1	cgMLSTCA Cluster 1.1	cgMLSTCRCA Cluster 1.3	SKA Cluster 1.1	PCDR Cluster 1.2
AUSMDU00008378	SRS5393750	SRX6855569	PRJNA565795	ST 203	patient_61	437		cgMLST Cluster 1	cgMLSTCA Cluster 1.1	cgMLSTCRCA Cluster 1.3	SKA Cluster 1.1	PCDR Cluster 1.2
AUSMDU00008257	SRS5393591	SRX10804615	PRJNA565795	ST 80	patient_281	649		cgMLST Cluster 11	cgMLSTCA Cluster 11.1	cgMLSTCRCA Cluster 11.1	SKA Cluster 11.1	PCDR Cluster 11.1
AUSMDU00018391	SRS8335794	SRX10186940	PRJNA565795	ST 80	patient_282	657		cgMLST Cluster 11	cgMLSTCA Cluster 11.3	cgMLSTCRCA Cluster 11.3	SKA Cluster 11.3	PCDR Cluster 11.3
AUSMDU00015585	SRS8351260	SRX10205115	PRJNA565795	ST 1424	patient_283	658		cgMLST Cluster 24	cgMLSTCA Cluster 24.5	cgMLSTCRCA Cluster 24.2	SKA Cluster 24.2	PCDR Cluster 24.4
AUSMDU00016856	SRS8335580	SRX10186724	PRJNA565795	ST 80	patient_284	659		cgMLST Cluster 11	cgMLSTCA Cluster 11.3	cgMLSTCRCA Cluster 11.5	SKA Cluster 11.5	PCDR Cluster 11.5
AUSMDU00018393	SRS8335539	SRX10804619	PRJNA565795	ST 1421	patient_285	661		cgMLST Cluster 42	cgMLSTCA Cluster 42.1	cgMLSTCRCA Cluster 42.1	SKA Cluster 42.1	PCDR Cluster 42.1
AUSMDU00021641	SRS8335670	SRX10186813	PRJNA565795	ST 1424	patient_84	12		cgMLST Cluster 24	cgMLSTCA Cluster 24.1	cgMLSTCRCA Cluster 24.4	SKA Cluster 24.8	PCDR Cluster 24.9
AUSMDU00011346	SRS8351436	SRX10205289	PRJNA565795	ST 203	patient_286	684		cgMLST Cluster 1	cgMLSTCA Cluster 1.1	cgMLSTCRCA Cluster 1.8	SKA Cluster 1.7	PCDR Cluster 1.8
AUSMDU00011340	SRS8351450	SRX10205304	PRJNA565795	ST 80	patient_287	685		cgMLST Cluster 16	cgMLSTCA Cluster 16.1	cgMLSTCRCA Cluster 16.1	SKA Cluster 16.1	PCDR Cluster 16.1
AUSMDU00010605	SRS8351622	SRX10205477	PRJNA565795	ST 80	patient_288	692		cgMLST Cluster 6	cgMLSTCA Cluster 6.1	cgMLSTCRCA Cluster 6.2	SKA Cluster 6.2	PCDR Cluster 6.2
AUSMDU00017937	SRS8335798	SRX10186942	PRJNA565795	ST 203	patient_289	709		cgMLST Cluster 1	cgMLSTCA Cluster 1.1	cgMLSTCRCA Cluster 1.1	SKA Cluster 1.1	PCDR Cluster 1.1
AUSMDU00011707	SRS8351502	SRX10205356	PRJNA565795	ST 80	patient_290	719		cgMLST Cluster 16	cgMLSTCA Cluster 16.1	cgMLSTCRCA Cluster 16.1	SKA Cluster 16.1	PCDR Cluster 16.1
AUSMDU00019303	SRS8335657	SRX10186802	PRJNA565795	ST 1424	patient_84	759		cgMLST Cluster 24	cgMLSTCA Cluster 24.1	cgMLSTCRCA Cluster 24.4	SKA Cluster 24.8	PCDR Cluster 24.9
AUSMDU00011698	SRS8351501	SRX10205355	PRJNA565795	ST 1421	patient_291	724		cgMLST Cluster 9	cgMLSTCA Cluster 9.3	cgMLSTCRCA Cluster 9.7	SKA Cluster 9.11	PCDR Cluster 9.13
AUSMDU00020921	SRS8336070	SRX10187214	PRJNA565795	ST 80	patient_292	728		cgMLST Cluster 16	cgMLSTCA Cluster 16.1	cgMLSTCRCA Cluster 16.3	SKA Cluster 16.2	PCDR Cluster 16.2
AUSMDU00010640	SRS8351438	SRX10205295	PRJNA565795	ST 80	patient_293	734		cgMLST Cluster 16	cgMLSTCA Cluster 16.1	cgMLSTCRCA Cluster 16.1	SKA Cluster 16.1	PCDR Cluster 16.1
AUSMDU00010667	SRS8351623	SRX10804617	PRJNA565795	ST 80	patient_294	734		cgMLST Cluster 16	cgMLSTCA Cluster 16.1	cgMLSTCRCA Cluster 16.2	SKA Cluster 16.1	PCDR Cluster 16.1
AUSMDU00022950	SRS8336061	SRX10187201	PRJNA565795	ST 1421	patient_295	738		cgMLST Cluster 3	cgMLSTCA Cluster 3.2	cgMLSTCRCA Cluster 3.2	SKA Cluster 3.2	PCDR Cluster 3.2
AUSMDU00019327	SRS9084765	SRX11011814	PRJNA565795	ST 192	patient_296	758		cgMLST Cluster 52	NA	NA	NA	#N/A
AUSMDU00018392	SRS8335523	SRX10186667	PRJNA565795	ST 1421	patient_89	14		cgMLST Cluster 9	cgMLSTCA Cluster 9.2	cgMLSTCRCA Cluster 9.3	SKA Cluster 9.9	PCDR Cluster 9.10
AUSMDU00022192	SRS8336003	SRX10187148	PRJNA565795	ST 203	patient_297	761		cgMLST Cluster 60	NA	NA	NA	#N/A
AUSMDU00007435	SRS5393557	SRX6855376	PRJNA565795	ST 80	patient_298	786		cgMLST Cluster 2	NA	NA	NA	#N/A
AUSMDU00014707	SRS8351229	SRX10205083	PRJNA565795	ST 1421	patient_89	434		cgMLST Cluster 9	cgMLSTCA Cluster 9.2	cgMLSTCRCA Cluster 9.3	SKA Cluster 9.9	PCDR Cluster 9.10
AUSMDU00022379	SRS8336200	SRX10187344	PRJNA565795	ST 1421	patient_92	14		cgMLST Cluster 9	cgMLSTCA Cluster 9.3	cgMLSTCRCA Cluster 9.4	SKA Cluster 9.18	PCDR Cluster 9.22
AUSMDU00012496	SRS8351647	SRX10205502	PRJNA565795	ST 1421	patient_299	918		cgMLST Cluster 9	cgMLSTCA Cluster 9.2	cgMLSTCRCA Cluster 9.3	SKA Cluster 9.9	PCDR Cluster 9.10
AUSMDU00010566	SRS8351519	SRX10205373	PRJNA565795	ST 1421	patient_300	1021		cgMLST Cluster 5	cgMLSTCA Cluster 5.6	cgMLSTCRCA Cluster 5.2	SKA Cluster 5.1	PCDR Cluster 5.2
AUSMDU00011481	SRS8351492	SRX10205347	PRJNA565795	ST 1421	patient_301	1051		cgMLST Cluster 9	cgMLSTCA Cluster 9.2	cgMLSTCRCA Cluster 9.3	SKA Cluster 9.3	PCDR Cluster 9.7
AUSMDU00022569	SRS8336029	SRX10187173	PRJNA565795	ST 1421	patient_92	444		cgMLST Cluster 9	cgMLSTCA Cluster 9.3	cgMLSTCRCA Cluster 9.4	SKA Cluster 9.18	PCDR Cluster 9.22
AUSMDU00017862	SRS9084743	SRX11011792	PRJNA565795	ST 18	patient_302	1120		cgMLST Cluster 37	NA	NA	NA	#N/A
AUSMDU00015845	SRS8335724	SRX10186868	PRJNA565795	ST 1421	patient_96	15		cgMLST Cluster 9	cgMLSTCA Cluster 9.7	cgMLSTCRCA Cluster 9.13	SKA Cluster 9.11	PCDR Cluster 9.13
AUSMDU00015481	SRS8335446	SRX10186590	PRJNA565795	ST 1421	patient_96	36		cgMLST Cluster 9	cgMLSTCA Cluster 9.3	cgMLSTCRCA Cluster 9.7	SKA Cluster 9.11	PCDR Cluster 9.13
AUSMDU00015557	SRS8351689	SRX10205544	PRJNA565795	ST 1421	patient_304	4617		cgMLST Cluster 9	cgMLSTCA Cluster 9.4	cgMLSTCRCA Cluster 9.11	SKA Cluster 9.3	PCDR Cluster 9.17
AUSMDU00015573	SRS9085079	SRX11012128	PRJNA565795	ST 137	patient_305	4619	outlier	cgMLST Cluster 35	NA	NA	NA	#N/A
AUSMDU00017931	SRS8335744	SRX10186887	PRJNA565795	ST 80	patient_306	9374		cgMLST Cluster 6	cgMLSTCA Cluster 6.1	cgMLSTCRCA Cluster 6.3	SKA Cluster 6.3	PCDR Cluster 6.3
AUSMDU00017861	SRS8351382	SRX10205236	PRJNA565795	ST 1421	patient_96	1118		cgMLST Cluster 9	cgMLSTCA Cluster 9.3	cgMLSTCRCA Cluster 9.7	SKA Cluster 9.11	PCDR Cluster 9.13
AUSMDU00022780	SRS8336030	SRX10187174	PRJNA565795	ST 203	patient_307	40894		cgMLST Cluster 1	cgMLSTCA Cluster 1.1	cgMLSTCRCA Cluster 1.14	SKA Cluster 1.13	PCDR Cluster 1.14
AUSMDU00022784	SRS9084742	SRX11011791	PRJNA565795	ST 5005	patient_308	41058	outlier	cgMLST Cluster 62	NA	NA	NA	#N/A

## Sheet: Context isolates
SRA	BioSample	Country	Clade	Continent
SRR980583	SAMN02318082	Australia	A1	South America
SRR980578	SAMN02318181	Australia	A1	Australia
SRR980569	SAMN02318167	Australia	A1	Australia
SRR980568	SAMN02318166	Australia	A1	Australia
SRR980557	SAMN02318076	Australia	A1	Australia
SRR980550	SAMN02318157	Australia	A1	Australia
SRR646302	SAMN00779810	Netherlands	A2	Australia
SRR642978	SAMN00808974	Denmark	A1	Australia
SRR642953	SAMN00809011	Denmark	A1	Australia
SRR642917	SAMN00809006	Denmark	A1	Australia
SRR639854	SAMN00779815	Netherlands	A2	Australia
SRR638705	SAMN00779839	Spain	A2	Australia
SRR634106	SAMN00809130	USA	A1	Australia
SRR633897	SAMN00809008	USA	A1	Australia
SRR633663	SAMN00809007	Denmark	A1	Australia
SRR633636	SAMN00808995	France	A1	Australia
SRR576963	SAMN00808953	Denmark	A1	Australia
SRR538797	SAMN00779808	Germany	B	Australia
SRR534508	SAMN00779802	USA	A1	Australia
SRR534498	SAMN00779814	Denmark	A2	Australia
SRR534495	SAMN00779833	Netherlands	A2	Australia
SRR534022	SAMN00809205	USA	A1	Australia
SRR530541	SAMN00779803	Norway	B	Australia
SRR530540	SAMN00779866	Netherlands	A2	Australia
SRR530535	SAMN00779868	Spain	A2	Australia
SRR530377	SAMN00779840	nited Kingdo	A2	Australia
SRR530372	SAMN00779852	Portugal	A1	Australia
SRR530371	SAMN00779849	Netherlands	A1	Australia
SRR515546	SAMN00809098	France	A1	Australia
SRR514643	SAMN00809108	USA	A1	Australia
SRR4299186	SAMN05831046	Australia	A1	Australia
SRR4299181	SAMN05831089	Australia	A1	Australia
SRR4299163	SAMN05831073	Australia	A1	Australia
SRR4299158	SAMN05831069	Australia	A1	Australia
SRR4299157	SAMN05831068	Australia	A1	Australia
SRR4299154	SAMN05831065	Australia	A2	Australia
SRR4299150	SAMN05831061	Australia	A1	Australia
SRR4299148	SAMN05831042	Australia	A1	Australia
SRR4299145	SAMN05831057	Australia	A2	Australia
SRR4299144	SAMN05831056	Australia	A1	Australia
SRR4299141	SAMN05831053	Australia	A2	Australia
SRR4299139	SAMN05831051	Australia	A1	Australia
SRR4299137	SAMN05831041	Australia	B	Australia
SRR3997839	SAMN05510641	Australia	A1	Australia
SRR3997837	SAMN05510639	Australia	A1	Australia
SRR3997835	SAMN05510637	Australia	A1	Australia
SRR3997832	SAMN05510635	Australia	A1	Australia
SRR3997831	SAMN05510634	Australia	A1	Australia
SRR3997830	SAMN05510633	Australia	A1	Australia
SRR3997829	SAMN05510632	Australia	A1	Australia
SRR3997828	SAMN05510631	Australia	A1	Australia
SRR3997827	SAMN05510630	Australia	A1	Australia
SRR3997826	SAMN05510629	Australia	A1	Australia
SRR3997825	SAMN05510628	Australia	A1	Australia
SRR3997823	SAMN05510555	Australia	A1	Australia
SRR3997820	SAMN05510624	Australia	A1	Australia
SRR3997819	SAMN05510623	Australia	A1	Australia
SRR3997815	SAMN05510619	Australia	A1	Australia
SRR3997814	SAMN05510618	Australia	A1	Australia
SRR3997813	SAMN05510617	Australia	A1	Australia
SRR3997811	SAMN05510616	Australia	A1	Australia
SRR3997810	SAMN05510615	Australia	A1	Australia
SRR3997804	SAMN05510609	Australia	A1	Australia
SRR3997798	SAMN05510604	Australia	A1	Australia
SRR3997796	SAMN05510602	Australia	A1	Australia
SRR3997794	SAMN05510600	Australia	A1	Australia
SRR3997790	SAMN05510552	Australia	A1	Australia
SRR3997788	SAMN05510595	Australia	A1	Australia
SRR3997784	SAMN05510591	Australia	A1	Australia
SRR3997783	SAMN05510590	Australia	A1	Australia
SRR3997781	SAMN05510588	Australia	A1	Australia
SRR3997775	SAMN05510584	Australia	A1	Australia
SRR3997773	SAMN05510582	Australia	A1	Australia
SRR3997772	SAMN05510581	Australia	A1	Australia
SRR3997771	SAMN05510580	Australia	A1	Australia
SRR3997770	SAMN05510579	Australia	A1	Australia
SRR3997762	SAMN05510572	Australia	A1	Australia
SRR3997761	SAMN05510571	Australia	A1	Australia
SRR3997758	SAMN05510568	Australia	A1	Australia
SRR3997753	SAMN05510564	Australia	A1	Australia
SRR3997752	SAMN05510563	Australia	A1	Australia
SRR3997749	SAMN05510560	Australia	A1	Australia
SRR3997747	SAMN05510558	Australia	A1	Australia
SRR3997744	SAMN05510547	Australia	A1	Australia
SRR11911106	SAMN15088043	Spain	A1	Australia
SRR11911105	SAMN15088133	Denmark	A2	Australia
SRR11911104	SAMN15088134	Denmark	A2	Australia
SRR11911102	SAMN15088136	Denmark	A2	Australia
SRR11911099	SAMN15088139	Denmark	A2	Australia
SRR11911095	SAMN15088044	Spain	A1	Australia
SRR11911089	SAMN15088148	Denmark	A1	Australia
SRR11911087	SAMN15088150	Denmark	A1	Australia
SRR11911076	SAMN15088160	Norway	A1	Australia
SRR11911073	SAMN15088046	Spain	A1	Australia
SRR11911071	SAMN15088164	Norway	A1	Australia
SRR11911070	SAMN15088165	Norway	A1	Australia
SRR11911069	SAMN15088166	Norway	A1	Australia
SRR11911066	SAMN15088169	Italy	A1	Australia
SRR11911062	SAMN15088047	Spain	A2	Australia
SRR11911061	SAMN15088173	Tanzania	A1	Australia
SRR11911060	SAMN15088174	Netherlands	A2	Australia
SRR11911059	SAMN15088175	Hungary	A1	Australia
SRR11911054	SAMN15088180	Brazil	A2	Australia
SRR11911047	SAMN15088186	Tanzania	A2	Australia
SRR11911042	SAMN15088191	Germany	A1	Europe
SRR11911039	SAMN15088193	Germany	A1	Europe
SRR11911037	SAMN15088195	Germany	A1	South America
SRR11911033	SAMN15088199	Germany	A1	South America
SRR11911017	SAMN15088213	Germany	A1	South America
SRR11911015	SAMN15088215	Germany	A1	South America
SRR11911012	SAMN15088218	Germany	A1	Europe
SRR11911010	SAMN15088220	Germany	A1	Europe
SRR11911005	SAMN15088224	Germany	A1	Europe
SRR11911000	SAMN15088229	Germany	A1	Europe
SRR11910996	SAMN15088035	Spain	B	Europe
SRR11910994	SAMN15088233	Germany	A1	Europe
SRR11910983	SAMN15088243	Germany	A1	Europe
SRR11910980	SAMN15088246	Germany	A1	Europe
SRR11910979	SAMN15088247	Germany	A1	Europe
SRR11910970	SAMN15088255	Japan	A1	Europe
SRR11910969	SAMN15088256	Japan	A1	Europe
SRR11910965	SAMN15088260	Japan	A1	Europe
SRR11910955	SAMN15088269	Japan	A1	Europe
SRR11910952	SAMN15088272	Japan	A1	Europe
SRR11910951	SAMN15088057	Spain	A2	Europe
SRR11910945	SAMN15088278	Japan	A1	Europe
SRR11910939	SAMN15088283	Japan	A1	Europe
SRR11910937	SAMN15088285	Japan	B	Europe
SRR11910931	SAMN15088291	Japan	A1	Europe
SRR11910928	SAMN15088293	Japan	A1	Europe
SRR11910926	SAMN15088295	Japan	A1	Europe
SRR11910918	SAMN15088060	Spain	A1	Europe
SRR11910916	SAMN15088304	Japan	A2	Europe
SRR11910915	SAMN15088305	Japan	A1	Europe
SRR11910913	SAMN15088307	Japan	A1	Europe
SRR11910904	SAMN15088315	Japan	A1	Europe
SRR11910899	SAMN15088320	Japan	A1	Europe
SRR11910897	SAMN15088322	Japan	A1	Europe
SRR11910894	SAMN15088324	Japan	A1	Europe
SRR11910892	SAMN15088326	Japan	B	Europe
SRR11910888	SAMN15088330	Japan	A1	Europe
SRR11910886	SAMN15088332	Japan	A1	Europe
SRR11910879	SAMN15088337	Japan	A1	Europe
SRR11910876	SAMN15088340	Japan	A2	Europe
SRR11910873	SAMN15088064	Spain	A1	Europe
SRR11910870	SAMN15088345	Japan	A1	Europe
SRR11910865	SAMN15088350	Brazil	A2	Europe
SRR11910863	SAMN15088352	Belgium	A1	Europe
SRR11910862	SAMN15088065	Spain	A2	Europe
SRR11910860	SAMN15088066	Spain	A2	Europe
SRR11910858	SAMN15088068	Spain	A2	Europe
SRR11910857	SAMN15088069	Spain	A1	Europe
SRR11910855	SAMN15088071	Singapore	A1	Europe
SRR11910854	SAMN15088072	Australia	A1	Europe
SRR11910850	SAMN15088075	Argentna	A1	Europe
SRR11910848	SAMN15088077	Finland	A1	Europe
SRR11910841	SAMN15088083	Spain	A1	Europe
SRR11910830	SAMN15088093	Poland	A1	Europe
SRR11910829	SAMN15088094	Chile	A1	Europe
SRR11910828	SAMN15088095	Chile	A1	Europe
SRR11910821	SAMN15088102	Spain	A1	Europe
SRR11910818	SAMN15088104	Germany	A1	Europe
SRR11910817	SAMN15088105	Spain	A1	Europe
SRR11910815	SAMN15088107	USA	A1	Europe
SRR11910801	SAMN15088120	Spain	A1	Europe
ERR883388	SAMEA3389118	Australia	A1	Europe
ERR883384	SAMEA3389114	Australia	A1	Europe
ERR883383	SAMEA3389113	Australia	A1	Europe
ERR883374	SAMEA3389104	Australia	A1	Europe
ERR883369	SAMEA3389099	Australia	A1	Europe
ERR883368	SAMEA3389098	Australia	A1	Europe
ERR883367	SAMEA3389097	Australia	A1	Europe
ERR883364	SAMEA3389094	Australia	A1	Europe
ERR883363	SAMEA3389093	Australia	A1	Europe
ERR883359	SAMEA3389089	Australia	A1	Europe
ERR883357	SAMEA3389087	Australia	A1	Europe
ERR883355	SAMEA3389085	Australia	A1	Europe
ERR883350	SAMEA3389080	Australia	A1	Europe
ERR883348	SAMEA3389078	Australia	A1	Europe
ERR883346	SAMEA3389076	Australia	A1	Europe
ERR883345	SAMEA3389075	Australia	A1	Europe
ERR883343	SAMEA3389073	Australia	A1	Europe
ERR883340	SAMEA3389070	Australia	A1	Europe
ERR883339	SAMEA3389069	Australia	A1	Europe
ERR883338	SAMEA3389068	Australia	A1	Europe
ERR883333	SAMEA3389063	Australia	A1	Asia
ERR883330	SAMEA3389060	Australia	A1	Asia
ERR883329	SAMEA3389059	Australia	A1	Asia
ERR883328	SAMEA3389058	Australia	A1	Asia
ERR883324	SAMEA3389054	Australia	A1	Asia
ERR883322	SAMEA3389052	Australia	A1	Asia
ERR883321	SAMEA3389051	Australia	A1	Asia
ERR883319	SAMEA3389049	Australia	A1	Asia
ERR883318	SAMEA3389048	Australia	A1	Asia
ERR883317	SAMEA3389047	Australia	A1	Asia
ERR883315	SAMEA3389045	Australia	A1	Asia
ERR883307	SAMEA3389037	Australia	A1	Asia
ERR883303	SAMEA3389033	Australia	A1	Asia
ERR883302	SAMEA3389032	Australia	A1	Asia
ERR883299	SAMEA3389029	Australia	A1	Asia
ERR883296	SAMEA3389026	Australia	A1	Asia
ERR883291	SAMEA3389021	Australia	A1	Asia
ERR883287	SAMEA3389017	Australia	A1	Asia
ERR883286	SAMEA3389016	Australia	A1	Asia
ERR883279	SAMEA3389009	Australia	A1	Asia
ERR883275	SAMEA3389005	Australia	A1	Asia
ERR883270	SAMEA3389000	Australia	A2	Asia
ERR4129413	SAMEA6819563	Denmark	A1	Asia
ERR4129363	SAMEA6819509	Denmark	A1	Asia
ERR4129322	SAMEA6819461	Denmark	A1	Europe
ERR4129253	SAMEA6819368	Denmark	A1	Europe
ERR4129225	SAMEA6819337	Denmark	A1	Europe
ERR4129221	SAMEA6819333	Denmark	A1	Europe
ERR388697	SAMEA2142832	UK	A1	Europe
ERR377446	SAMEA2145669	UK	A1	Europe
ERR377443	SAMEA2146613	UK	A1	Europe
ERR377437	SAMEA2148286	UK	A1	Europe
ERR375551	SAMEA2151753	UK	A1	Europe
ERR375550	SAMEA2150484	UK	A1	Europe
ERR375519	SAMEA2155476	UK	A1	Europe
ERR375506	SAMEA2157045	UK	A1	Europe
ERR375504	SAMEA2149996	UK	A1	Europe
ERR375499	SAMEA2158662	UK	A1	Europe
ERR375497	SAMEA2154769	UK	A1	Europe
ERR375485	SAMEA2143765	UK	A1	Europe
ERR375481	SAMEA2154532	UK	A1	Europe
ERR375448	SAMEA2146844	UK	A1	Europe
ERR375443	SAMEA2145117	UK	A1	Europe
ERR375406	SAMEA2162516	UK	A1	Europe
ERR375380	SAMEA2148590	UK	A1	Europe
ERR375348	SAMEA2160746	UK	A1	Europe
ERR375333	SAMEA2145560	UK	A1	Europe
ERR375313	SAMEA2155593	UK	A1	Europe
ERR375290	SAMEA2155160	UK	A1	Europe
ERR370023	SAMEA2158947	UK	A1	Europe
ERR370019	SAMEA2146127	UK	A1	Europe
ERR370013	SAMEA2162849	UK	A1	Europe
ERR370004	SAMEA2150716	UK	A1	Europe
ERR369982	SAMEA2160445	UK	A1	Asia
ERR369964	SAMEA2144485	UK	A1	Asia
ERR369958	SAMEA2155053	UK	A1	Europe
ERR3171992	SAMEA5367998	Denmark	A1	Europe
ERR3171918	SAMEA5367909	Denmark	A1	Europe
ERR3171866	SAMEA5367918	Denmark	A1	Europe
ERR3171848	SAMEA5367854	Denmark	A1	Europe
ERR3171847	SAMEA5367874	Denmark	A1	Europe
ERR3171823	SAMEA5367880	Denmark	A1	Europe
ERR3171795	SAMEA5368543	Denmark	A1	Europe
ERR3171679	SAMEA5368420	Denmark	A1	Europe
ERR3171592	SAMEA5368742	Denmark	A1	Europe
ERR3171585	SAMEA5368318	Denmark	A1	Europe
ERR3171552	SAMEA5368296	Denmark	A1	Europe
ERR3171548	SAMEA5368289	Denmark	A1	Europe
ERR3171344	SAMEA5368114	Denmark	A1	Europe
ERR3171305	SAMEA5368636	Denmark	B	Europe
ERR3171259	SAMEA5368657	Denmark	A1	Europe
ERR3171246	SAMEA5368668	Denmark	A2	Europe
ERR3171235	SAMEA5368664	Denmark	A1	Europe
ERR3171152	SAMEA5368041	Denmark	A1	Europe
ERR3171113	SAMEA5368355	Denmark	A1	Europe
ERR3171110	SAMEA5368009	Denmark	A1	Australia - Study
ERR3171099	SAMEA5368026	Denmark	A1	Australia - Study
ERR3171079	SAMEA5367922	Denmark	A1	Australia - Study
ERR3171001	SAMEA5368708	Denmark	A1	Australia - Study
ERR3170993	SAMEA5368718	Denmark	A2	Australia - Study
ERR3170985	SAMEA5368735	Denmark	A1	Australia - Study
ERR2810757	SAMEA4937742	Denmark	A2	Australia - Study
ERR2779902	SAMEA4886018	Singapore	A1	Australia - Study
ERR2779859	SAMEA4885997	Poland	A2	Australia - Study
ERR2779858	SAMEA4886000	Spain	A1	Australia - Study
ERR2779848	SAMEA4885998	Austria	A1	Australia - Study
ERR2779769	SAMEA4885103	Greece	A2	Australia - Study
ERR2779722	SAMEA4885500	Netherlands	A1	Australia - Study
ERR2779712	SAMEA4885018	Slovenia	A1	Australia - Study
ERR2779700	SAMEA4885076	Greece	A1	Australia - Study
ERR2779673	SAMEA4885543	Netherlands	A1	Australia - Study
ERR2779469	SAMEA4885326	Netherlands	A1	Australia - Study
ERR2779436	SAMEA4885786	Netherlands	A1	Australia - Study
ERR2779300	SAMEA4885195	Netherlands	A1	Australia - Study
ERR2779235	SAMEA4884936	Italy	A2	Australia - Study
ERR2779080	SAMEA4885071	Greece	A1	Australia - Study
ERR2778965	SAMEA4885102	Greece	A1	Australia - Study
ERR2778821	SAMEA4885413	Netherlands	A2	Australia - Study
ERR2778772	SAMEA4885781	Netherlands	A1	Australia - Study
ERR2778665	SAMEA4885211	Netherlands	A1	Australia - Study
ERR2778470	SAMEA4885313	Netherlands	A2	Australia - Study
ERR2778424	SAMEA4884931	Portugal	A1	Australia - Study
ERR2778417	SAMEA4884845	Portugal	A1	Australia - Study
ERR2778405	SAMEA4885232	Netherlands	A1	Australia - Study
ERR2778369	SAMEA4884528	Italy	A1	Australia - Study
ERR2778267	SAMEA4885940	Netherlands	A1	Australia - Study
ERR2778262	SAMEA4885317	Netherlands	A1	Australia - Study
ERR1475250	SAMEA4052470	Denmark	A2	Australia - Study
ERR1475249	SAMEA4052469	Denmark	A1	Australia - Study
ERR1475243	SAMEA4052463	Denmark	A1	Australia - Study
ERR1475241	SAMEA4052461	Denmark	A1	Australia - Study
