# Supplementary material for: Optimising genomic approaches for identifying vancomycin-resistant Enterococcus faecium transmission in healthcare settings
Source: Nat Commun. 2022 Jan 26;13:509. doi: 10.1038/s41467-022-28156-4 (PMC8792028; doi:10.1038/s41467-022-28156-4)
Supplement: Supplementary file 5 — Supplementary Data 2 [file 41467_2022_28156_MOESM5_ESM.xlsx]

## Sheet: Sheet1
MLSTCA	Number of isolates	Reference_ID	BioSample	BioProject	Accession	Reference Length (bp)	core alignment length (bp)	core alignment length as % of reference	core SNP alignemnt length	median pairwise SNP distance	1st Q	3rd Q	IQR pairwise SNP distance	min pairwise SNP distance	max pairwise SNP distance
ST80	21	AUSMDU00004142	SAMN08628412	PRJNA433676	GCA_003020765.1	2912017	2026367	69.5864	12904	4790	3409	6404	2995	2	8733
ST203	57	AUSMDU00004024	SAMN08628409	PRJNA433676	GCA_003020745.1	2863087	2099691	73.3366	1999	16	2	46	44	0	1878
ST1421	132	AUSMDU00004167	SAMN08628413	PRJNA433676	GCA_003020685.1	2883877	1399351	48.5233	14434	111	62	289	227	0	131161
ST1424	68	AUSMDU00011555	SAMN18082828	PRJNA565795	GCA_017301355.1	2946167	2185568	74.1834	4168	53	19	1761	1742	0	3728
							Average:	66.4074
cgMLSTCA
cgMLST Cluster 3	10	AUSMDU00004167	SAMN08628413	PRJNA433676	GCA_003020685.1	2883877	2478008	85.9263	1516	23	13	99	86	0	1502
cgMLST Cluster 5	45	AUSMDU00004167	SAMN08628413	PRJNA433676	GCA_003020685.1	2883877	2001309	69.3965	1156	22	15	62	47	0	1095
cgMLST Cluster 9	63	AUSMDU00004167	SAMN08628413	PRJNA433676	GCA_003020685.1	2883877	1921634	66.6337	1135	64	20	101	81	0	943
cgMLST Cluster 6	6	AUSMDU00004142	SAMN08628412	PRJNA433676	GCA_003020765.1	2912017	2492847	85.6055	55	16	10	24	14	5	38
cgMLST Cluster 1	54	AUSMDU00004024	SAMN08628409	PRJNA433676	GCA_003020745.1	2863087	2164180	75.589	163	14	3	19	16	0	79
cgMLST Cluster 11	5	AUSMDU00004142	SAMN08628412	PRJNA433676	GCA_003020765.1	2912017	2288273	78.5803	7613	110	104	7504	7400	13	7579
cgMLST Cluster 17	7	AUSMDU00004167	SAMN08628413	PRJNA433676	GCA_003020685.1	2883877	2461590	85.357	260	16	12	74	62	0	249
cgMLST Cluster 16	6	AUSMDU00004142	SAMN08628412	PRJNA433676	GCA_003020765.1	2912017	2318238	79.6094	5211	33	23	5167	5144	19	5194
cgMLST Cluster 31	3	AUSMDU00004167	SAMN08628413	PRJNA433676	GCA_003020685.1	2883877	2583265	89.5761	1500	754	58	1465	1407	22	1482
cgMLST Cluster 42	4	AUSMDU00004167	SAMN08628413	PRJNA433676	GCA_003020685.1	2883877	2594339	89.9601	1173	4	2	1172	1170	0	1173
cgMLST Cluster 49	10	AUSMDU00011555	SAMN18082828	PRJNA565795	GCA_017301355.1	2946167	2576700	87.4594	2591	13	9	19	10	2	2583
cgMLST Cluster 24	58	AUSMDU00011555	SAMN18082828	PRJNA565795	GCA_017301355.1	2946167	2285723	77.5829	3742	53	14	81	67	0	3657
cgMLST Cluster 61	3	AUSMDU00004024	SAMN08628409	PRJNA433676	GCA_003020745.1	2863087	2553801	89.1975	2016	1011	12	2010	1998	10	2012
cgMLST Cluster 58	4	AUSMDU00004142	SAMN08628412	PRJNA433676	GCA_003020765.1	2912017	2410551	82.7794	5702	486	10	5294	5284	2	5617
							Average:	81.6609
cgMLSTCRCA
cgMLST Cluster 3	10	AUSMDU00007436	SAMN12768582	PRJNA565795	JAGQEC000000000	3208864	2745771	85.5683	24	5	3	10	7	0	15
cgMLST Cluster 5	45	AUSMDU00007499	SAMN12768585	PRJNA565795	JAGQEB000000000	3272173	2224284	67.9757	91	11	8	16	8	0	29
cgMLST Cluster 9	63	AUSMDU00007521	SAMN12768593	PRJNA565795	JAGQEA000000000	3251655	2015056	61.9702	348	30	11	85	74	0	145
cgMLST Cluster 6	6	AUSMDU00034415	SAMN12768605	PRJNA565795	JAGQDZ000000000	2975935	2548789	85.6467	313	42	33	255	222	0	279
cgMLST Cluster 1	54	AUSMDU00034410	SAMN12768606	PRJNA565795	JAGQDY000000000	3168782	2218890	70.0234	175	14	3	20	17	0	79
cgMLST Cluster 11	5	AUSMDU00008257	SAMN12768641	PRJNA565795	JAGQDX000000000	3007515	2630149	87.4526	520	357	152	377	225	0	382
cgMLST Cluster 17	7	AUSMDU00010659	SAMN18082631	PRJNA565795	JAGQDW000000000	3112893	2656124	85.3265	108	100	2	103	101	0	103
cgMLST Cluster 16	6	AUSMDU00010667	SAMN18082617	PRJNA565795	JAGQDV000000000	3064952	2691210	87.8059	30	8	7	15	8	0	18
cgMLST Cluster 31	3	AUSMDU00011858	SAMN18082849	PRJNA565795	JAGQDU000000000	3364416	2926272	86.9771	68	39	36	55	19	0	59
cgMLST Cluster 42	4	AUSMDU00018393	SAMN18085280	PRJNA565795	JAGQDT000000000	3350215	2931422	87.4995	0	0	0	0	0	0	0
cgMLST Cluster 49	10	AUSMDU00017935	SAMN18085470	PRJNA565795	JAGQDS000000000	3206475	2813437	87.7424	8	1	0	3	3	0	6
cgMLST Cluster 24	58	AUSMDU00017847	SAMN18082723	PRJNA565795	JAGQDR000000000	3296072	2412148	73.1825	380	75	12	186	174	0	257
cgMLST Cluster 61	3	AUSMDU00022387	SAMN18085837	PRJNA565795	JAGQDQ000000000	3063964	2776848	90.6293	2	1	0	2	2	0	2
cgMLST Cluster 58	4	AUSMDU00022624	SAMN18085923	PRJNA565795	JAGQDP000000000	3114512	2572226	82.5884	1137	781	695	782	87	0	795
							Average:	81.4563
