# Supplementary material for: Optimising genomic approaches for identifying vancomycin-resistant Enterococcus faecium transmission in healthcare settings
Source: Nat Commun. 2022 Jan 26;13:509. doi: 10.1038/s41467-022-28156-4 (PMC8792028; doi:10.1038/s41467-022-28156-4)
Supplement: Supplementary file 6 — Supplementary Data 3 [file 41467_2022_28156_MOESM6_ESM.xlsx]

## Sheet: method_comparison
Iso1_AUSMDU	iso1_ST	iso1_cgMLST_cluster	Iso2_AUSMDU	iso2_ST	iso2_cgMLST_cluster	iso1_iso2	iso1_patient	iso2_patient	cgMLST	cgMLSTCA	cgMLSTCRCA	PCDR	SKA	TransmissionLikelihoodLevel	TransmissionLikelihood (reason)
AUSMDU00007435	ST 80	cgMLST Cluster 2	AUSMDU00034414	ST 80	cgMLST Cluster 6	AUSMDU00007435_AUSMDU00034414	patient_298	patient_143	338	NA	NA	NA	2413	0.5	missing_beddata
AUSMDU00007435	ST 80	cgMLST Cluster 2	AUSMDU00034415	ST 80	cgMLST Cluster 6	AUSMDU00007435_AUSMDU00034415	patient_298	patient_222	336	NA	NA	NA	2348	0.5	missing_beddata
AUSMDU00007435	ST 80	cgMLST Cluster 2	AUSMDU00008257	ST 80	cgMLST Cluster 11	AUSMDU00007435_AUSMDU00008257	patient_298	patient_281	115	NA	NA	NA	1018	0.5	missing_beddata
AUSMDU00007435	ST 80	cgMLST Cluster 2	AUSMDU00008425	ST 80	cgMLST Cluster 14	AUSMDU00007435_AUSMDU00008425	patient_298	patient_278	287	NA	NA	NA	1838	0.5	missing_beddata
AUSMDU00007435	ST 80	cgMLST Cluster 2	AUSMDU00010605	ST 80	cgMLST Cluster 6	AUSMDU00007435_AUSMDU00010605	patient_298	patient_288	337	NA	NA	NA	2415	0.5	missing_beddata
AUSMDU00007435	ST 80	cgMLST Cluster 2	AUSMDU00010640	ST 80	cgMLST Cluster 16	AUSMDU00007435_AUSMDU00010640	patient_298	patient_293	275	NA	NA	NA	1939	0.5	missing_beddata
AUSMDU00007435	ST 80	cgMLST Cluster 2	AUSMDU00010663	ST 80	cgMLST Cluster 16	AUSMDU00007435_AUSMDU00010663	patient_298	patient_44	273	NA	NA	NA	1951	0.5	missing_beddata
AUSMDU00007435	ST 80	cgMLST Cluster 2	AUSMDU00010667	ST 80	cgMLST Cluster 16	AUSMDU00007435_AUSMDU00010667	patient_298	patient_294	274	NA	NA	NA	1917	0.5	missing_beddata
AUSMDU00007435	ST 80	cgMLST Cluster 2	AUSMDU00010808	ST 80	cgMLST Cluster 23	AUSMDU00007435_AUSMDU00010808	patient_298	patient_241	347	NA	NA	NA	2335	0.5	missing_beddata
AUSMDU00007435	ST 80	cgMLST Cluster 2	AUSMDU00011340	ST 80	cgMLST Cluster 16	AUSMDU00007435_AUSMDU00011340	patient_298	patient_287	275	NA	NA	NA	1980	0.5	missing_beddata
AUSMDU00007435	ST 80	cgMLST Cluster 2	AUSMDU00011477	ST 80	cgMLST Cluster 28	AUSMDU00007435_AUSMDU00011477	patient_298	patient_196	368	NA	NA	NA	2529	0.5	missing_beddata
AUSMDU00007435	ST 80	cgMLST Cluster 2	AUSMDU00011707	ST 80	cgMLST Cluster 16	AUSMDU00007435_AUSMDU00011707	patient_298	patient_290	270	NA	NA	NA	2024	0.5	missing_beddata
AUSMDU00007435	ST 80	cgMLST Cluster 2	AUSMDU00014829	ST 80	cgMLST Cluster 40	AUSMDU00007435_AUSMDU00014829	patient_298	patient_185	376	NA	NA	NA	2563	0.5	missing_beddata
AUSMDU00007435	ST 80	cgMLST Cluster 2	AUSMDU00015586	ST 80	cgMLST Cluster 11	AUSMDU00007435_AUSMDU00015586	patient_298	patient_179	117	NA	NA	NA	993	0.5	missing_beddata
AUSMDU00007435	ST 80	cgMLST Cluster 2	AUSMDU00018391	ST 80	cgMLST Cluster 11	AUSMDU00007435_AUSMDU00018391	patient_298	patient_282	111	NA	NA	NA	1066	0.5	missing_beddata
AUSMDU00007435	ST 80	cgMLST Cluster 2	AUSMDU00018394	ST 80	cgMLST Cluster 11	AUSMDU00007435_AUSMDU00018394	patient_298	patient_204	112	NA	NA	NA	1105	0.5	missing_beddata
AUSMDU00007435	ST 80	cgMLST Cluster 2	AUSMDU00016856	ST 80	cgMLST Cluster 11	AUSMDU00007435_AUSMDU00016856	patient_298	patient_284	114	NA	NA	NA	1072	0.5	missing_beddata
AUSMDU00007435	ST 80	cgMLST Cluster 2	AUSMDU00017931	ST 80	cgMLST Cluster 6	AUSMDU00007435_AUSMDU00017931	patient_298	patient_306	339	NA	NA	NA	2351	0.5	missing_beddata
AUSMDU00007435	ST 80	cgMLST Cluster 2	AUSMDU00034341	ST 80	cgMLST Cluster 29	AUSMDU00007435_AUSMDU00034341	patient_298	patient_186	292	NA	NA	NA	2197	0.5	missing_beddata
AUSMDU00007435	ST 80	cgMLST Cluster 2	AUSMDU00017858	ST 80	cgMLST Cluster 6	AUSMDU00007435_AUSMDU00017858	patient_298	patient_86	348	NA	NA	NA	2375	0.5	missing_beddata
AUSMDU00007435	ST 80	cgMLST Cluster 2	AUSMDU00024703	ST 80	cgMLST Cluster 6	AUSMDU00007435_AUSMDU00024703	patient_298	patient_225	337	NA	NA	NA	2438	0.5	missing_beddata
AUSMDU00007435	ST 80	cgMLST Cluster 2	AUSMDU00019360	ST 80	cgMLST Cluster 47	AUSMDU00007435_AUSMDU00019360	patient_298	patient_272	263	NA	NA	NA	1938	0.5	missing_beddata
AUSMDU00007435	ST 80	cgMLST Cluster 2	AUSMDU00019368	ST 80	cgMLST Cluster 54	AUSMDU00007435_AUSMDU00019368	patient_298	patient_217	392	NA	NA	NA	2842	0.5	missing_beddata
AUSMDU00007435	ST 80	cgMLST Cluster 2	AUSMDU00020921	ST 80	cgMLST Cluster 16	AUSMDU00007435_AUSMDU00020921	patient_298	patient_292	277	NA	NA	NA	1949	0.5	missing_beddata
AUSMDU00007435	ST 80	cgMLST Cluster 2	AUSMDU00024707	ST 80	cgMLST Cluster 58	AUSMDU00007435_AUSMDU00024707	patient_298	patient_236	397	NA	NA	NA	2905	0.5	missing_beddata
AUSMDU00007435	ST 80	cgMLST Cluster 2	AUSMDU00022033	ST 80	cgMLST Cluster 58	AUSMDU00007435_AUSMDU00022033	patient_298	patient_271	396	NA	NA	NA	2897	0.5	missing_beddata
AUSMDU00007435	ST 80	cgMLST Cluster 2	AUSMDU00022624	ST 80	cgMLST Cluster 58	AUSMDU00007435_AUSMDU00022624	patient_298	patient_264	402	NA	NA	NA	2766	0.5	missing_beddata
AUSMDU00007435	ST 80	cgMLST Cluster 2	AUSMDU00023070	ST 80	cgMLST Cluster 58	AUSMDU00007435_AUSMDU00023070	patient_298	patient_234	397	NA	NA	NA	2904	0.5	missing_beddata
AUSMDU00034414	ST 80	cgMLST Cluster 6	AUSMDU00034415	ST 80	cgMLST Cluster 6	AUSMDU00034414_AUSMDU00034415	patient_143	patient_222	4	9	274	230	131	3.1	Possible (sameHospSameTime)
AUSMDU00034414	ST 80	cgMLST Cluster 6	AUSMDU00008257	ST 80	cgMLST Cluster 11	AUSMDU00034414_AUSMDU00008257	patient_143	patient_281	324	NA	NA	NA	2012	2.1	Unlikely (diffHosp)
AUSMDU00034414	ST 80	cgMLST Cluster 6	AUSMDU00008425	ST 80	cgMLST Cluster 14	AUSMDU00034414_AUSMDU00008425	patient_143	patient_278	363	NA	NA	NA	2649	0.5	missing_beddata
AUSMDU00034414	ST 80	cgMLST Cluster 6	AUSMDU00010605	ST 80	cgMLST Cluster 6	AUSMDU00034414_AUSMDU00010605	patient_143	patient_288	7	14	279	267	144	2.3	Unlikely (sameWardDiffTime>60days)
AUSMDU00034414	ST 80	cgMLST Cluster 6	AUSMDU00010640	ST 80	cgMLST Cluster 16	AUSMDU00034414_AUSMDU00010640	patient_143	patient_293	294	NA	NA	NA	1737	3.2	Possible (sameWardDiffTime<=60days)
AUSMDU00034414	ST 80	cgMLST Cluster 6	AUSMDU00010663	ST 80	cgMLST Cluster 16	AUSMDU00034414_AUSMDU00010663	patient_143	patient_44	295	NA	NA	NA	1793	4	Probable (sameWardSameTime)
AUSMDU00034414	ST 80	cgMLST Cluster 6	AUSMDU00010667	ST 80	cgMLST Cluster 16	AUSMDU00034414_AUSMDU00010667	patient_143	patient_294	296	NA	NA	NA	1734	3.2	Possible (sameWardDiffTime<=60days)
AUSMDU00034414	ST 80	cgMLST Cluster 6	AUSMDU00010808	ST 80	cgMLST Cluster 23	AUSMDU00034414_AUSMDU00010808	patient_143	patient_241	285	NA	NA	NA	2330	0.5	missing_beddata
AUSMDU00034414	ST 80	cgMLST Cluster 6	AUSMDU00011340	ST 80	cgMLST Cluster 16	AUSMDU00034414_AUSMDU00011340	patient_143	patient_287	292	NA	NA	NA	1786	3.1	Possible (sameHospSameTime)
AUSMDU00034414	ST 80	cgMLST Cluster 6	AUSMDU00011477	ST 80	cgMLST Cluster 28	AUSMDU00034414_AUSMDU00011477	patient_143	patient_196	383	NA	NA	NA	2729	0.5	missing_beddata
AUSMDU00034414	ST 80	cgMLST Cluster 6	AUSMDU00011707	ST 80	cgMLST Cluster 16	AUSMDU00034414_AUSMDU00011707	patient_143	patient_290	292	NA	NA	NA	1811	3.2	Possible (sameWardDiffTime<=60days)
AUSMDU00034414	ST 80	cgMLST Cluster 6	AUSMDU00014829	ST 80	cgMLST Cluster 40	AUSMDU00034414_AUSMDU00014829	patient_143	patient_185	299	NA	NA	NA	1716	0.5	missing_beddata
AUSMDU00034414	ST 80	cgMLST Cluster 6	AUSMDU00015586	ST 80	cgMLST Cluster 11	AUSMDU00034414_AUSMDU00015586	patient_143	patient_179	328	NA	NA	NA	2013	2.2	Unlikely (sameHospDiffTime>=1day)
AUSMDU00034414	ST 80	cgMLST Cluster 6	AUSMDU00018391	ST 80	cgMLST Cluster 11	AUSMDU00034414_AUSMDU00018391	patient_143	patient_282	323	NA	NA	NA	2165	2.1	Unlikely (diffHosp)
AUSMDU00034414	ST 80	cgMLST Cluster 6	AUSMDU00018394	ST 80	cgMLST Cluster 11	AUSMDU00034414_AUSMDU00018394	patient_143	patient_204	324	NA	NA	NA	2117	2.1	Unlikely (diffHosp)
AUSMDU00034414	ST 80	cgMLST Cluster 6	AUSMDU00016856	ST 80	cgMLST Cluster 11	AUSMDU00034414_AUSMDU00016856	patient_143	patient_284	324	NA	NA	NA	2168	2.1	Unlikely (diffHosp)
AUSMDU00034414	ST 80	cgMLST Cluster 6	AUSMDU00017931	ST 80	cgMLST Cluster 6	AUSMDU00034414_AUSMDU00017931	patient_143	patient_306	11	24	256	265.5	145	2.1	Unlikely (diffHosp)
AUSMDU00034414	ST 80	cgMLST Cluster 6	AUSMDU00034341	ST 80	cgMLST Cluster 29	AUSMDU00034414_AUSMDU00034341	patient_143	patient_186	214	NA	NA	NA	1477	0.5	missing_beddata
AUSMDU00034414	ST 80	cgMLST Cluster 6	AUSMDU00017858	ST 80	cgMLST Cluster 6	AUSMDU00034414_AUSMDU00017858	patient_143	patient_86	18	30	267	290	156	2.1	Unlikely (diffHosp)
AUSMDU00034414	ST 80	cgMLST Cluster 6	AUSMDU00024703	ST 80	cgMLST Cluster 6	AUSMDU00034414_AUSMDU00024703	patient_143	patient_225	7	16	255	289.5	224	2.1	Unlikely (diffHosp)
AUSMDU00034414	ST 80	cgMLST Cluster 6	AUSMDU00019360	ST 80	cgMLST Cluster 47	AUSMDU00034414_AUSMDU00019360	patient_143	patient_272	245	NA	NA	NA	1585	0.5	missing_beddata
AUSMDU00034414	ST 80	cgMLST Cluster 6	AUSMDU00019368	ST 80	cgMLST Cluster 54	AUSMDU00034414_AUSMDU00019368	patient_143	patient_217	354	NA	NA	NA	2408	0.5	missing_beddata
AUSMDU00034414	ST 80	cgMLST Cluster 6	AUSMDU00020921	ST 80	cgMLST Cluster 16	AUSMDU00034414_AUSMDU00020921	patient_143	patient_292	297	NA	NA	NA	1754	3.2	Possible (sameWardDiffTime<=60days)
AUSMDU00034414	ST 80	cgMLST Cluster 6	AUSMDU00024707	ST 80	cgMLST Cluster 58	AUSMDU00034414_AUSMDU00024707	patient_143	patient_236	338	NA	NA	NA	2423	2.1	Unlikely (diffHosp)
AUSMDU00034414	ST 80	cgMLST Cluster 6	AUSMDU00022033	ST 80	cgMLST Cluster 58	AUSMDU00034414_AUSMDU00022033	patient_143	patient_271	334	NA	NA	NA	2185	0.5	missing_beddata
AUSMDU00034414	ST 80	cgMLST Cluster 6	AUSMDU00022624	ST 80	cgMLST Cluster 58	AUSMDU00034414_AUSMDU00022624	patient_143	patient_264	342	NA	NA	NA	2285	2.1	Unlikely (diffHosp)
AUSMDU00034414	ST 80	cgMLST Cluster 6	AUSMDU00023070	ST 80	cgMLST Cluster 58	AUSMDU00034414_AUSMDU00023070	patient_143	patient_234	338	NA	NA	NA	2420	2.1	Unlikely (diffHosp)
AUSMDU00034415	ST 80	cgMLST Cluster 6	AUSMDU00008257	ST 80	cgMLST Cluster 11	AUSMDU00034415_AUSMDU00008257	patient_222	patient_281	322	NA	NA	NA	2026	2.1	Unlikely (diffHosp)
AUSMDU00034415	ST 80	cgMLST Cluster 6	AUSMDU00008425	ST 80	cgMLST Cluster 14	AUSMDU00034415_AUSMDU00008425	patient_222	patient_278	362	NA	NA	NA	2529	0.5	missing_beddata
AUSMDU00034415	ST 80	cgMLST Cluster 6	AUSMDU00010605	ST 80	cgMLST Cluster 6	AUSMDU00034415_AUSMDU00010605	patient_222	patient_288	3	5	5	4.5	6	3.2	Possible (sameWardDiffTime<=60days)
AUSMDU00034415	ST 80	cgMLST Cluster 6	AUSMDU00010640	ST 80	cgMLST Cluster 16	AUSMDU00034415_AUSMDU00010640	patient_222	patient_293	290	NA	NA	NA	1762	3.2	Possible (sameWardDiffTime<=60days)
AUSMDU00034415	ST 80	cgMLST Cluster 6	AUSMDU00010663	ST 80	cgMLST Cluster 16	AUSMDU00034415_AUSMDU00010663	patient_222	patient_44	292	NA	NA	NA	1772	3.2	Possible (sameWardDiffTime<=60days)
AUSMDU00034415	ST 80	cgMLST Cluster 6	AUSMDU00010667	ST 80	cgMLST Cluster 16	AUSMDU00034415_AUSMDU00010667	patient_222	patient_294	293	NA	NA	NA	1750	3.2	Possible (sameWardDiffTime<=60days)
AUSMDU00034415	ST 80	cgMLST Cluster 6	AUSMDU00010808	ST 80	cgMLST Cluster 23	AUSMDU00034415_AUSMDU00010808	patient_222	patient_241	281	NA	NA	NA	2059	0.5	missing_beddata
AUSMDU00034415	ST 80	cgMLST Cluster 6	AUSMDU00011340	ST 80	cgMLST Cluster 16	AUSMDU00034415_AUSMDU00011340	patient_222	patient_287	290	NA	NA	NA	1808	3.2	Possible (sameWardDiffTime<=60days)
AUSMDU00034415	ST 80	cgMLST Cluster 6	AUSMDU00011477	ST 80	cgMLST Cluster 28	AUSMDU00034415_AUSMDU00011477	patient_222	patient_196	382	NA	NA	NA	2422	0.5	missing_beddata
AUSMDU00034415	ST 80	cgMLST Cluster 6	AUSMDU00011707	ST 80	cgMLST Cluster 16	AUSMDU00034415_AUSMDU00011707	patient_222	patient_290	290	NA	NA	NA	1798	3.2	Possible (sameWardDiffTime<=60days)
AUSMDU00034415	ST 80	cgMLST Cluster 6	AUSMDU00014829	ST 80	cgMLST Cluster 40	AUSMDU00034415_AUSMDU00014829	patient_222	patient_185	296	NA	NA	NA	1650	0.5	missing_beddata
AUSMDU00034415	ST 80	cgMLST Cluster 6	AUSMDU00015586	ST 80	cgMLST Cluster 11	AUSMDU00034415_AUSMDU00015586	patient_222	patient_179	326	NA	NA	NA	2073	2.2	Unlikely (sameHospDiffTime>=1day)
AUSMDU00034415	ST 80	cgMLST Cluster 6	AUSMDU00018391	ST 80	cgMLST Cluster 11	AUSMDU00034415_AUSMDU00018391	patient_222	patient_282	321	NA	NA	NA	2174	2.1	Unlikely (diffHosp)
AUSMDU00034415	ST 80	cgMLST Cluster 6	AUSMDU00018394	ST 80	cgMLST Cluster 11	AUSMDU00034415_AUSMDU00018394	patient_222	patient_204	322	NA	NA	NA	2180	2.1	Unlikely (diffHosp)
AUSMDU00034415	ST 80	cgMLST Cluster 6	AUSMDU00016856	ST 80	cgMLST Cluster 11	AUSMDU00034415_AUSMDU00016856	patient_222	patient_284	322	NA	NA	NA	2165	2.1	Unlikely (diffHosp)
AUSMDU00034415	ST 80	cgMLST Cluster 6	AUSMDU00017931	ST 80	cgMLST Cluster 6	AUSMDU00034415_AUSMDU00017931	patient_222	patient_306	7	17	40	17.5	16	2.1	Unlikely (diffHosp)
AUSMDU00034415	ST 80	cgMLST Cluster 6	AUSMDU00034341	ST 80	cgMLST Cluster 29	AUSMDU00034415_AUSMDU00034341	patient_222	patient_186	210	NA	NA	NA	1336	0.5	missing_beddata
AUSMDU00034415	ST 80	cgMLST Cluster 6	AUSMDU00017858	ST 80	cgMLST Cluster 6	AUSMDU00034415_AUSMDU00017858	patient_222	patient_86	14	21	49	34	28	2.1	Unlikely (diffHosp)
AUSMDU00034415	ST 80	cgMLST Cluster 6	AUSMDU00024703	ST 80	cgMLST Cluster 6	AUSMDU00034415_AUSMDU00024703	patient_222	patient_225	3	9	37	23.5	22	2.1	Unlikely (diffHosp)
AUSMDU00034415	ST 80	cgMLST Cluster 6	AUSMDU00019360	ST 80	cgMLST Cluster 47	AUSMDU00034415_AUSMDU00019360	patient_222	patient_272	242	NA	NA	NA	1382	0.5	missing_beddata
AUSMDU00034415	ST 80	cgMLST Cluster 6	AUSMDU00019368	ST 80	cgMLST Cluster 54	AUSMDU00034415_AUSMDU00019368	patient_222	patient_217	350	NA	NA	NA	2521	0.5	missing_beddata
AUSMDU00034415	ST 80	cgMLST Cluster 6	AUSMDU00020921	ST 80	cgMLST Cluster 16	AUSMDU00034415_AUSMDU00020921	patient_222	patient_292	295	NA	NA	NA	1774	3.1	Possible (sameHospSameTime)
AUSMDU00034415	ST 80	cgMLST Cluster 6	AUSMDU00024707	ST 80	cgMLST Cluster 58	AUSMDU00034415_AUSMDU00024707	patient_222	patient_236	335	NA	NA	NA	2047	2.1	Unlikely (diffHosp)
AUSMDU00034415	ST 80	cgMLST Cluster 6	AUSMDU00022033	ST 80	cgMLST Cluster 58	AUSMDU00034415_AUSMDU00022033	patient_222	patient_271	331	NA	NA	NA	2047	0.5	missing_beddata
AUSMDU00034415	ST 80	cgMLST Cluster 6	AUSMDU00022624	ST 80	cgMLST Cluster 58	AUSMDU00034415_AUSMDU00022624	patient_222	patient_264	339	NA	NA	NA	2058	2.1	Unlikely (diffHosp)
AUSMDU00034415	ST 80	cgMLST Cluster 6	AUSMDU00023070	ST 80	cgMLST Cluster 58	AUSMDU00034415_AUSMDU00023070	patient_222	patient_234	335	NA	NA	NA	2047	2.1	Unlikely (diffHosp)
AUSMDU00008257	ST 80	cgMLST Cluster 11	AUSMDU00008425	ST 80	cgMLST Cluster 14	AUSMDU00008257_AUSMDU00008425	patient_281	patient_278	270	NA	NA	NA	1773	0.5	missing_beddata
AUSMDU00008257	ST 80	cgMLST Cluster 11	AUSMDU00010605	ST 80	cgMLST Cluster 6	AUSMDU00008257_AUSMDU00010605	patient_281	patient_288	320	NA	NA	NA	2005	2.1	Unlikely (diffHosp)
AUSMDU00008257	ST 80	cgMLST Cluster 11	AUSMDU00010640	ST 80	cgMLST Cluster 16	AUSMDU00008257_AUSMDU00010640	patient_281	patient_293	187	NA	NA	NA	1164	2.1	Unlikely (diffHosp)
AUSMDU00008257	ST 80	cgMLST Cluster 11	AUSMDU00010663	ST 80	cgMLST Cluster 16	AUSMDU00008257_AUSMDU00010663	patient_281	patient_44	185	NA	NA	NA	1218	2.1	Unlikely (diffHosp)
AUSMDU00008257	ST 80	cgMLST Cluster 11	AUSMDU00010667	ST 80	cgMLST Cluster 16	AUSMDU00008257_AUSMDU00010667	patient_281	patient_294	187	NA	NA	NA	1148	2.1	Unlikely (diffHosp)
AUSMDU00008257	ST 80	cgMLST Cluster 11	AUSMDU00010808	ST 80	cgMLST Cluster 23	AUSMDU00008257_AUSMDU00010808	patient_281	patient_241	295	NA	NA	NA	2178	0.5	missing_beddata
AUSMDU00008257	ST 80	cgMLST Cluster 11	AUSMDU00011340	ST 80	cgMLST Cluster 16	AUSMDU00008257_AUSMDU00011340	patient_281	patient_287	187	NA	NA	NA	1184	2.1	Unlikely (diffHosp)
AUSMDU00008257	ST 80	cgMLST Cluster 11	AUSMDU00011477	ST 80	cgMLST Cluster 28	AUSMDU00008257_AUSMDU00011477	patient_281	patient_196	349	NA	NA	NA	2453	0.5	missing_beddata
AUSMDU00008257	ST 80	cgMLST Cluster 11	AUSMDU00011707	ST 80	cgMLST Cluster 16	AUSMDU00008257_AUSMDU00011707	patient_281	patient_290	183	NA	NA	NA	1229	2.1	Unlikely (diffHosp)
AUSMDU00008257	ST 80	cgMLST Cluster 11	AUSMDU00014829	ST 80	cgMLST Cluster 40	AUSMDU00008257_AUSMDU00014829	patient_281	patient_185	344	NA	NA	NA	2244	0.5	missing_beddata
AUSMDU00008257	ST 80	cgMLST Cluster 11	AUSMDU00015586	ST 80	cgMLST Cluster 11	AUSMDU00008257_AUSMDU00015586	patient_281	patient_179	12	171	275	204	109	2.1	Unlikely (diffHosp)
AUSMDU00008257	ST 80	cgMLST Cluster 11	AUSMDU00018391	ST 80	cgMLST Cluster 11	AUSMDU00008257_AUSMDU00018391	patient_281	patient_282	9	104	373	229.5	101	2.1	Unlikely (diffHosp)
AUSMDU00008257	ST 80	cgMLST Cluster 11	AUSMDU00018394	ST 80	cgMLST Cluster 11	AUSMDU00008257_AUSMDU00018394	patient_281	patient_204	10	110	382	214.5	103	4	Probable (sameWardSameTime)
AUSMDU00008257	ST 80	cgMLST Cluster 11	AUSMDU00016856	ST 80	cgMLST Cluster 11	AUSMDU00008257_AUSMDU00016856	patient_281	patient_284	11	113	381	217	106	2.2	Unlikely (sameHospDiffTime>=1day)
AUSMDU00008257	ST 80	cgMLST Cluster 11	AUSMDU00017931	ST 80	cgMLST Cluster 6	AUSMDU00008257_AUSMDU00017931	patient_281	patient_306	322	NA	NA	NA	2051	2.1	Unlikely (diffHosp)
AUSMDU00008257	ST 80	cgMLST Cluster 11	AUSMDU00034341	ST 80	cgMLST Cluster 29	AUSMDU00008257_AUSMDU00034341	patient_281	patient_186	279	NA	NA	NA	2033	0.5	missing_beddata
AUSMDU00008257	ST 80	cgMLST Cluster 11	AUSMDU00017858	ST 80	cgMLST Cluster 6	AUSMDU00008257_AUSMDU00017858	patient_281	patient_86	334	NA	NA	NA	2076	2.1	Unlikely (diffHosp)
AUSMDU00008257	ST 80	cgMLST Cluster 11	AUSMDU00024703	ST 80	cgMLST Cluster 6	AUSMDU00008257_AUSMDU00024703	patient_281	patient_225	323	NA	NA	NA	2186	2.3	Unlikely (sameWardDiffTime>60days)
AUSMDU00008257	ST 80	cgMLST Cluster 11	AUSMDU00019360	ST 80	cgMLST Cluster 47	AUSMDU00008257_AUSMDU00019360	patient_281	patient_272	229	NA	NA	NA	1535	0.5	missing_beddata
AUSMDU00008257	ST 80	cgMLST Cluster 11	AUSMDU00019368	ST 80	cgMLST Cluster 54	AUSMDU00008257_AUSMDU00019368	patient_281	patient_217	378	NA	NA	NA	2336	0.5	missing_beddata
AUSMDU00008257	ST 80	cgMLST Cluster 11	AUSMDU00020921	ST 80	cgMLST Cluster 16	AUSMDU00008257_AUSMDU00020921	patient_281	patient_292	193	NA	NA	NA	1176	2.1	Unlikely (diffHosp)
AUSMDU00008257	ST 80	cgMLST Cluster 11	AUSMDU00024707	ST 80	cgMLST Cluster 58	AUSMDU00008257_AUSMDU00024707	patient_281	patient_236	374	NA	NA	NA	2697	2.3	Unlikely (sameWardDiffTime>60days)
AUSMDU00008257	ST 80	cgMLST Cluster 11	AUSMDU00022033	ST 80	cgMLST Cluster 58	AUSMDU00008257_AUSMDU00022033	patient_281	patient_271	374	NA	NA	NA	2514	0.5	missing_beddata
AUSMDU00008257	ST 80	cgMLST Cluster 11	AUSMDU00022624	ST 80	cgMLST Cluster 58	AUSMDU00008257_AUSMDU00022624	patient_281	patient_264	372	NA	NA	NA	2342	2.1	Unlikely (diffHosp)
AUSMDU00008257	ST 80	cgMLST Cluster 11	AUSMDU00023070	ST 80	cgMLST Cluster 58	AUSMDU00008257_AUSMDU00023070	patient_281	patient_234	374	NA	NA	NA	2697	2.2	Unlikely (sameHospDiffTime>=1day)
AUSMDU00008425	ST 80	cgMLST Cluster 14	AUSMDU00010605	ST 80	cgMLST Cluster 6	AUSMDU00008425_AUSMDU00010605	patient_278	patient_288	362	NA	NA	NA	2535	0.5	missing_beddata
AUSMDU00008425	ST 80	cgMLST Cluster 14	AUSMDU00010640	ST 80	cgMLST Cluster 16	AUSMDU00008425_AUSMDU00010640	patient_278	patient_293	346	NA	NA	NA	2280	0.5	missing_beddata
AUSMDU00008425	ST 80	cgMLST Cluster 14	AUSMDU00010663	ST 80	cgMLST Cluster 16	AUSMDU00008425_AUSMDU00010663	patient_278	patient_44	345	NA	NA	NA	2325	0.5	missing_beddata
AUSMDU00008425	ST 80	cgMLST Cluster 14	AUSMDU00010667	ST 80	cgMLST Cluster 16	AUSMDU00008425_AUSMDU00010667	patient_278	patient_294	347	NA	NA	NA	2252	0.5	missing_beddata
AUSMDU00008425	ST 80	cgMLST Cluster 14	AUSMDU00010808	ST 80	cgMLST Cluster 23	AUSMDU00008425_AUSMDU00010808	patient_278	patient_241	359	NA	NA	NA	2198	0.5	missing_beddata
AUSMDU00008425	ST 80	cgMLST Cluster 14	AUSMDU00011340	ST 80	cgMLST Cluster 16	AUSMDU00008425_AUSMDU00011340	patient_278	patient_287	345	NA	NA	NA	2379	0.5	missing_beddata
AUSMDU00008425	ST 80	cgMLST Cluster 14	AUSMDU00011477	ST 80	cgMLST Cluster 28	AUSMDU00008425_AUSMDU00011477	patient_278	patient_196	193	NA	NA	NA	1668	0.5	missing_beddata
AUSMDU00008425	ST 80	cgMLST Cluster 14	AUSMDU00011707	ST 80	cgMLST Cluster 16	AUSMDU00008425_AUSMDU00011707	patient_278	patient_290	342	NA	NA	NA	2304	0.5	missing_beddata
AUSMDU00008425	ST 80	cgMLST Cluster 14	AUSMDU00014829	ST 80	cgMLST Cluster 40	AUSMDU00008425_AUSMDU00014829	patient_278	patient_185	307	NA	NA	NA	2007	0.5	missing_beddata
AUSMDU00008425	ST 80	cgMLST Cluster 14	AUSMDU00015586	ST 80	cgMLST Cluster 11	AUSMDU00008425_AUSMDU00015586	patient_278	patient_179	270	NA	NA	NA	1745	0.5	missing_beddata
AUSMDU00008425	ST 80	cgMLST Cluster 14	AUSMDU00018391	ST 80	cgMLST Cluster 11	AUSMDU00008425_AUSMDU00018391	patient_278	patient_282	270	NA	NA	NA	1916	0.5	missing_beddata
AUSMDU00008425	ST 80	cgMLST Cluster 14	AUSMDU00018394	ST 80	cgMLST Cluster 11	AUSMDU00008425_AUSMDU00018394	patient_278	patient_204	271	NA	NA	NA	1886	0.5	missing_beddata
AUSMDU00008425	ST 80	cgMLST Cluster 14	AUSMDU00016856	ST 80	cgMLST Cluster 11	AUSMDU00008425_AUSMDU00016856	patient_278	patient_284	269	NA	NA	NA	1902	0.5	missing_beddata
AUSMDU00008425	ST 80	cgMLST Cluster 14	AUSMDU00017931	ST 80	cgMLST Cluster 6	AUSMDU00008425_AUSMDU00017931	patient_278	patient_306	362	NA	NA	NA	2551	0.5	missing_beddata
AUSMDU00008425	ST 80	cgMLST Cluster 14	AUSMDU00034341	ST 80	cgMLST Cluster 29	AUSMDU00008425_AUSMDU00034341	patient_278	patient_186	280	NA	NA	NA	1969	0.5	missing_beddata
AUSMDU00008425	ST 80	cgMLST Cluster 14	AUSMDU00017858	ST 80	cgMLST Cluster 6	AUSMDU00008425_AUSMDU00017858	patient_278	patient_86	374	NA	NA	NA	2640	0.5	missing_beddata
AUSMDU00008425	ST 80	cgMLST Cluster 14	AUSMDU00024703	ST 80	cgMLST Cluster 6	AUSMDU00008425_AUSMDU00024703	patient_278	patient_225	362	NA	NA	NA	2662	0.5	missing_beddata
AUSMDU00008425	ST 80	cgMLST Cluster 14	AUSMDU00019360	ST 80	cgMLST Cluster 47	AUSMDU00008425_AUSMDU00019360	patient_278	patient_272	297	NA	NA	NA	2427	0.5	missing_beddata
AUSMDU00008425	ST 80	cgMLST Cluster 14	AUSMDU00019368	ST 80	cgMLST Cluster 54	AUSMDU00008425_AUSMDU00019368	patient_278	patient_217	434	NA	NA	NA	3101	0.5	missing_beddata
AUSMDU00008425	ST 80	cgMLST Cluster 14	AUSMDU00020921	ST 80	cgMLST Cluster 16	AUSMDU00008425_AUSMDU00020921	patient_278	patient_292	348	NA	NA	NA	2334	0.5	missing_beddata
AUSMDU00008425	ST 80	cgMLST Cluster 14	AUSMDU00024707	ST 80	cgMLST Cluster 58	AUSMDU00008425_AUSMDU00024707	patient_278	patient_236	237	NA	NA	NA	2181	0.5	missing_beddata
AUSMDU00008425	ST 80	cgMLST Cluster 14	AUSMDU00022033	ST 80	cgMLST Cluster 58	AUSMDU00008425_AUSMDU00022033	patient_278	patient_271	240	NA	NA	NA	2027	0.5	missing_beddata
AUSMDU00008425	ST 80	cgMLST Cluster 14	AUSMDU00022624	ST 80	cgMLST Cluster 58	AUSMDU00008425_AUSMDU00022624	patient_278	patient_264	246	NA	NA	NA	2233	0.5	missing_beddata
AUSMDU00008425	ST 80	cgMLST Cluster 14	AUSMDU00023070	ST 80	cgMLST Cluster 58	AUSMDU00008425_AUSMDU00023070	patient_278	patient_234	237	NA	NA	NA	2178	0.5	missing_beddata
AUSMDU00010605	ST 80	cgMLST Cluster 6	AUSMDU00010640	ST 80	cgMLST Cluster 16	AUSMDU00010605_AUSMDU00010640	patient_288	patient_293	293	NA	NA	NA	1793	3.2	Possible (sameWardDiffTime<=60days)
AUSMDU00010605	ST 80	cgMLST Cluster 6	AUSMDU00010663	ST 80	cgMLST Cluster 16	AUSMDU00010605_AUSMDU00010663	patient_288	patient_44	294	NA	NA	NA	1809	3.2	Possible (sameWardDiffTime<=60days)
AUSMDU00010605	ST 80	cgMLST Cluster 6	AUSMDU00010667	ST 80	cgMLST Cluster 16	AUSMDU00010605_AUSMDU00010667	patient_288	patient_294	296	NA	NA	NA	1780	3.2	Possible (sameWardDiffTime<=60days)
AUSMDU00010605	ST 80	cgMLST Cluster 6	AUSMDU00010808	ST 80	cgMLST Cluster 23	AUSMDU00010605_AUSMDU00010808	patient_288	patient_241	281	NA	NA	NA	2058	0.5	missing_beddata
AUSMDU00010605	ST 80	cgMLST Cluster 6	AUSMDU00011340	ST 80	cgMLST Cluster 16	AUSMDU00010605_AUSMDU00011340	patient_288	patient_287	293	NA	NA	NA	1833	3.2	Possible (sameWardDiffTime<=60days)
AUSMDU00010605	ST 80	cgMLST Cluster 6	AUSMDU00011477	ST 80	cgMLST Cluster 28	AUSMDU00010605_AUSMDU00011477	patient_288	patient_196	381	NA	NA	NA	2416	0.5	missing_beddata
AUSMDU00010605	ST 80	cgMLST Cluster 6	AUSMDU00011707	ST 80	cgMLST Cluster 16	AUSMDU00010605_AUSMDU00011707	patient_288	patient_290	292	NA	NA	NA	1838	3.2	Possible (sameWardDiffTime<=60days)
AUSMDU00010605	ST 80	cgMLST Cluster 6	AUSMDU00014829	ST 80	cgMLST Cluster 40	AUSMDU00010605_AUSMDU00014829	patient_288	patient_185	297	NA	NA	NA	1655	0.5	missing_beddata
AUSMDU00010605	ST 80	cgMLST Cluster 6	AUSMDU00015586	ST 80	cgMLST Cluster 11	AUSMDU00010605_AUSMDU00015586	patient_288	patient_179	324	NA	NA	NA	2029	2.2	Unlikely (sameHospDiffTime>=1day)
AUSMDU00010605	ST 80	cgMLST Cluster 6	AUSMDU00018391	ST 80	cgMLST Cluster 11	AUSMDU00010605_AUSMDU00018391	patient_288	patient_282	321	NA	NA	NA	2143	2.1	Unlikely (diffHosp)
AUSMDU00010605	ST 80	cgMLST Cluster 6	AUSMDU00018394	ST 80	cgMLST Cluster 11	AUSMDU00010605_AUSMDU00018394	patient_288	patient_204	323	NA	NA	NA	2134	2.1	Unlikely (diffHosp)
AUSMDU00010605	ST 80	cgMLST Cluster 6	AUSMDU00016856	ST 80	cgMLST Cluster 11	AUSMDU00010605_AUSMDU00016856	patient_288	patient_284	321	NA	NA	NA	2136	2.1	Unlikely (diffHosp)
AUSMDU00010605	ST 80	cgMLST Cluster 6	AUSMDU00017931	ST 80	cgMLST Cluster 6	AUSMDU00010605_AUSMDU00017931	patient_288	patient_306	8	22	45	38.5	22	2.1	Unlikely (diffHosp)
AUSMDU00010605	ST 80	cgMLST Cluster 6	AUSMDU00034341	ST 80	cgMLST Cluster 29	AUSMDU00010605_AUSMDU00034341	patient_288	patient_186	212	NA	NA	NA	1336	0.5	missing_beddata
AUSMDU00010605	ST 80	cgMLST Cluster 6	AUSMDU00017858	ST 80	cgMLST Cluster 6	AUSMDU00010605_AUSMDU00017858	patient_288	patient_86	17	26	54	28.5	26	2.1	Unlikely (diffHosp)
AUSMDU00010605	ST 80	cgMLST Cluster 6	AUSMDU00024703	ST 80	cgMLST Cluster 6	AUSMDU00010605_AUSMDU00024703	patient_288	patient_225	6	14	42	24.5	21	2.1	Unlikely (diffHosp)
AUSMDU00010605	ST 80	cgMLST Cluster 6	AUSMDU00019360	ST 80	cgMLST Cluster 47	AUSMDU00010605_AUSMDU00019360	patient_288	patient_272	243	NA	NA	NA	1381	0.5	missing_beddata
AUSMDU00010605	ST 80	cgMLST Cluster 6	AUSMDU00019368	ST 80	cgMLST Cluster 54	AUSMDU00010605_AUSMDU00019368	patient_288	patient_217	353	NA	NA	NA	2459	0.5	missing_beddata
AUSMDU00010605	ST 80	cgMLST Cluster 6	AUSMDU00020921	ST 80	cgMLST Cluster 16	AUSMDU00010605_AUSMDU00020921	patient_288	patient_292	297	NA	NA	NA	1805	4	Probable (sameWardSameTime)
AUSMDU00010605	ST 80	cgMLST Cluster 6	AUSMDU00024707	ST 80	cgMLST Cluster 58	AUSMDU00010605_AUSMDU00024707	patient_288	patient_236	336	NA	NA	NA	2056	2.1	Unlikely (diffHosp)
AUSMDU00010605	ST 80	cgMLST Cluster 6	AUSMDU00022033	ST 80	cgMLST Cluster 58	AUSMDU00010605_AUSMDU00022033	patient_288	patient_271	332	NA	NA	NA	2035	0.5	missing_beddata
AUSMDU00010605	ST 80	cgMLST Cluster 6	AUSMDU00022624	ST 80	cgMLST Cluster 58	AUSMDU00010605_AUSMDU00022624	patient_288	patient_264	340	NA	NA	NA	2061	2.1	Unlikely (diffHosp)
AUSMDU00010605	ST 80	cgMLST Cluster 6	AUSMDU00023070	ST 80	cgMLST Cluster 58	AUSMDU00010605_AUSMDU00023070	patient_288	patient_234	336	NA	NA	NA	2054	2.1	Unlikely (diffHosp)
AUSMDU00010640	ST 80	cgMLST Cluster 16	AUSMDU00010663	ST 80	cgMLST Cluster 16	AUSMDU00010640_AUSMDU00010663	patient_293	patient_44	5	19	7	6	5	4	Probable (sameWardSameTime)
AUSMDU00010640	ST 80	cgMLST Cluster 16	AUSMDU00010667	ST 80	cgMLST Cluster 16	AUSMDU00010640_AUSMDU00010667	patient_293	patient_294	6	20	7	10	6	4	Probable (sameWardSameTime)
AUSMDU00010640	ST 80	cgMLST Cluster 16	AUSMDU00010808	ST 80	cgMLST Cluster 23	AUSMDU00010640_AUSMDU00010808	patient_293	patient_241	342	NA	NA	NA	2696	0.5	missing_beddata
AUSMDU00010640	ST 80	cgMLST Cluster 16	AUSMDU00011340	ST 80	cgMLST Cluster 16	AUSMDU00010640_AUSMDU00011340	patient_293	patient_287	4	22	5	5.5	5	4	Probable (sameWardSameTime)
AUSMDU00010640	ST 80	cgMLST Cluster 16	AUSMDU00011477	ST 80	cgMLST Cluster 28	AUSMDU00010640_AUSMDU00011477	patient_293	patient_196	421	NA	NA	NA	2831	0.5	missing_beddata
AUSMDU00010640	ST 80	cgMLST Cluster 16	AUSMDU00011707	ST 80	cgMLST Cluster 16	AUSMDU00010640_AUSMDU00011707	patient_293	patient_290	4	25	5	5.5	5	4	Probable (sameWardSameTime)
AUSMDU00010640	ST 80	cgMLST Cluster 16	AUSMDU00014829	ST 80	cgMLST Cluster 40	AUSMDU00010640_AUSMDU00014829	patient_293	patient_185	355	NA	NA	NA	2117	0.5	missing_beddata
AUSMDU00010640	ST 80	cgMLST Cluster 16	AUSMDU00015586	ST 80	cgMLST Cluster 11	AUSMDU00010640_AUSMDU00015586	patient_293	patient_179	190	NA	NA	NA	1200	2.2	Unlikely (sameHospDiffTime>=1day)
AUSMDU00010640	ST 80	cgMLST Cluster 16	AUSMDU00018391	ST 80	cgMLST Cluster 11	AUSMDU00010640_AUSMDU00018391	patient_293	patient_282	186	NA	NA	NA	1143	2.1	Unlikely (diffHosp)
AUSMDU00010640	ST 80	cgMLST Cluster 16	AUSMDU00018394	ST 80	cgMLST Cluster 11	AUSMDU00010640_AUSMDU00018394	patient_293	patient_204	186	NA	NA	NA	1174	2.1	Unlikely (diffHosp)
AUSMDU00010640	ST 80	cgMLST Cluster 16	AUSMDU00016856	ST 80	cgMLST Cluster 11	AUSMDU00010640_AUSMDU00016856	patient_293	patient_284	188	NA	NA	NA	1135	2.1	Unlikely (diffHosp)
AUSMDU00010640	ST 80	cgMLST Cluster 16	AUSMDU00017931	ST 80	cgMLST Cluster 6	AUSMDU00010640_AUSMDU00017931	patient_293	patient_306	293	NA	NA	NA	1789	2.1	Unlikely (diffHosp)
AUSMDU00010640	ST 80	cgMLST Cluster 16	AUSMDU00034341	ST 80	cgMLST Cluster 29	AUSMDU00010640_AUSMDU00034341	patient_293	patient_186	317	NA	NA	NA	2148	0.5	missing_beddata
AUSMDU00010640	ST 80	cgMLST Cluster 16	AUSMDU00017858	ST 80	cgMLST Cluster 6	AUSMDU00010640_AUSMDU00017858	patient_293	patient_86	304	NA	NA	NA	1801	2.1	Unlikely (diffHosp)
AUSMDU00010640	ST 80	cgMLST Cluster 16	AUSMDU00024703	ST 80	cgMLST Cluster 6	AUSMDU00010640_AUSMDU00024703	patient_293	patient_225	292	NA	NA	NA	1914	2.1	Unlikely (diffHosp)
AUSMDU00010640	ST 80	cgMLST Cluster 16	AUSMDU00019360	ST 80	cgMLST Cluster 47	AUSMDU00010640_AUSMDU00019360	patient_293	patient_272	332	NA	NA	NA	2204	0.5	missing_beddata
AUSMDU00010640	ST 80	cgMLST Cluster 16	AUSMDU00019368	ST 80	cgMLST Cluster 54	AUSMDU00010640_AUSMDU00019368	patient_293	patient_217	359	NA	NA	NA	2393	0.5	missing_beddata
AUSMDU00010640	ST 80	cgMLST Cluster 16	AUSMDU00020921	ST 80	cgMLST Cluster 16	AUSMDU00010640_AUSMDU00020921	patient_293	patient_292	9	34	15	14.5	15	4	Probable (sameWardSameTime)
AUSMDU00010640	ST 80	cgMLST Cluster 16	AUSMDU00024707	ST 80	cgMLST Cluster 58	AUSMDU00010640_AUSMDU00024707	patient_293	patient_236	358	NA	NA	NA	2375	2.1	Unlikely (diffHosp)
AUSMDU00010640	ST 80	cgMLST Cluster 16	AUSMDU00022033	ST 80	cgMLST Cluster 58	AUSMDU00010640_AUSMDU00022033	patient_293	patient_271	357	NA	NA	NA	2304	0.5	missing_beddata
AUSMDU00010640	ST 80	cgMLST Cluster 16	AUSMDU00022624	ST 80	cgMLST Cluster 58	AUSMDU00010640_AUSMDU00022624	patient_293	patient_264	357	NA	NA	NA	2024	2.1	Unlikely (diffHosp)
AUSMDU00010640	ST 80	cgMLST Cluster 16	AUSMDU00023070	ST 80	cgMLST Cluster 58	AUSMDU00010640_AUSMDU00023070	patient_293	patient_234	358	NA	NA	NA	2376	2.1	Unlikely (diffHosp)
AUSMDU00010663	ST 80	cgMLST Cluster 16	AUSMDU00010667	ST 80	cgMLST Cluster 16	AUSMDU00010663_AUSMDU00010667	patient_44	patient_294	7	23	10	10.5	8	4	Probable (sameWardSameTime)
AUSMDU00010663	ST 80	cgMLST Cluster 16	AUSMDU00010808	ST 80	cgMLST Cluster 23	AUSMDU00010663_AUSMDU00010808	patient_44	patient_241	341	NA	NA	NA	2822	0.5	missing_beddata
AUSMDU00010663	ST 80	cgMLST Cluster 16	AUSMDU00011340	ST 80	cgMLST Cluster 16	AUSMDU00010663_AUSMDU00011340	patient_44	patient_287	5	23	8	6.5	7	4	Probable (sameWardSameTime)
AUSMDU00010663	ST 80	cgMLST Cluster 16	AUSMDU00011477	ST 80	cgMLST Cluster 28	AUSMDU00010663_AUSMDU00011477	patient_44	patient_196	420	NA	NA	NA	3128	0.5	missing_beddata
AUSMDU00010663	ST 80	cgMLST Cluster 16	AUSMDU00011707	ST 80	cgMLST Cluster 16	AUSMDU00010663_AUSMDU00011707	patient_44	patient_290	2	22	6	3	4	4	Probable (sameWardSameTime)
AUSMDU00010663	ST 80	cgMLST Cluster 16	AUSMDU00014829	ST 80	cgMLST Cluster 40	AUSMDU00010663_AUSMDU00014829	patient_44	patient_185	353	NA	NA	NA	2272	0.5	missing_beddata
AUSMDU00010663	ST 80	cgMLST Cluster 16	AUSMDU00015586	ST 80	cgMLST Cluster 11	AUSMDU00010663_AUSMDU00015586	patient_44	patient_179	189	NA	NA	NA	1221	3.1	Possible (sameHospSameTime)
AUSMDU00010663	ST 80	cgMLST Cluster 16	AUSMDU00018391	ST 80	cgMLST Cluster 11	AUSMDU00010663_AUSMDU00018391	patient_44	patient_282	184	NA	NA	NA	1237	2.1	Unlikely (diffHosp)
AUSMDU00010663	ST 80	cgMLST Cluster 16	AUSMDU00018394	ST 80	cgMLST Cluster 11	AUSMDU00010663_AUSMDU00018394	patient_44	patient_204	184	NA	NA	NA	1202	2.1	Unlikely (diffHosp)
AUSMDU00010663	ST 80	cgMLST Cluster 16	AUSMDU00016856	ST 80	cgMLST Cluster 11	AUSMDU00010663_AUSMDU00016856	patient_44	patient_284	187	NA	NA	NA	1230	2.1	Unlikely (diffHosp)
AUSMDU00010663	ST 80	cgMLST Cluster 16	AUSMDU00017931	ST 80	cgMLST Cluster 6	AUSMDU00010663_AUSMDU00017931	patient_44	patient_306	295	NA	NA	NA	1802	2.1	Unlikely (diffHosp)
AUSMDU00010663	ST 80	cgMLST Cluster 16	AUSMDU00034341	ST 80	cgMLST Cluster 29	AUSMDU00010663_AUSMDU00034341	patient_44	patient_186	315	NA	NA	NA	2237	0.5	missing_beddata
AUSMDU00010663	ST 80	cgMLST Cluster 16	AUSMDU00017858	ST 80	cgMLST Cluster 6	AUSMDU00010663_AUSMDU00017858	patient_44	patient_86	305	NA	NA	NA	1857	2.1	Unlikely (diffHosp)
AUSMDU00010663	ST 80	cgMLST Cluster 16	AUSMDU00024703	ST 80	cgMLST Cluster 6	AUSMDU00010663_AUSMDU00024703	patient_44	patient_225	294	NA	NA	NA	1932	2.1	Unlikely (diffHosp)
AUSMDU00010663	ST 80	cgMLST Cluster 16	AUSMDU00019360	ST 80	cgMLST Cluster 47	AUSMDU00010663_AUSMDU00019360	patient_44	patient_272	330	NA	NA	NA	2442	0.5	missing_beddata
AUSMDU00010663	ST 80	cgMLST Cluster 16	AUSMDU00019368	ST 80	cgMLST Cluster 54	AUSMDU00010663_AUSMDU00019368	patient_44	patient_217	360	NA	NA	NA	2413	0.5	missing_beddata
AUSMDU00010663	ST 80	cgMLST Cluster 16	AUSMDU00020921	ST 80	cgMLST Cluster 16	AUSMDU00010663_AUSMDU00020921	patient_44	patient_292	10	33	18	15	16	4	Probable (sameWardSameTime)
AUSMDU00010663	ST 80	cgMLST Cluster 16	AUSMDU00024707	ST 80	cgMLST Cluster 58	AUSMDU00010663_AUSMDU00024707	patient_44	patient_236	358	NA	NA	NA	2760	2.1	Unlikely (diffHosp)
AUSMDU00010663	ST 80	cgMLST Cluster 16	AUSMDU00022033	ST 80	cgMLST Cluster 58	AUSMDU00010663_AUSMDU00022033	patient_44	patient_271	357	NA	NA	NA	2478	0.5	missing_beddata
AUSMDU00010663	ST 80	cgMLST Cluster 16	AUSMDU00022624	ST 80	cgMLST Cluster 58	AUSMDU00010663_AUSMDU00022624	patient_44	patient_264	357	NA	NA	NA	2399	2.1	Unlikely (diffHosp)
AUSMDU00010663	ST 80	cgMLST Cluster 16	AUSMDU00023070	ST 80	cgMLST Cluster 58	AUSMDU00010663_AUSMDU00023070	patient_44	patient_234	358	NA	NA	NA	2758	2.1	Unlikely (diffHosp)
AUSMDU00010667	ST 80	cgMLST Cluster 16	AUSMDU00010808	ST 80	cgMLST Cluster 23	AUSMDU00010667_AUSMDU00010808	patient_294	patient_241	343	NA	NA	NA	2664	0.5	missing_beddata
AUSMDU00010667	ST 80	cgMLST Cluster 16	AUSMDU00011340	ST 80	cgMLST Cluster 16	AUSMDU00010667_AUSMDU00011340	patient_294	patient_287	6	26	8	12	8	4	Probable (sameWardSameTime)
AUSMDU00010667	ST 80	cgMLST Cluster 16	AUSMDU00011477	ST 80	cgMLST Cluster 28	AUSMDU00010667_AUSMDU00011477	patient_294	patient_196	421	NA	NA	NA	2805	0.5	missing_beddata
AUSMDU00010667	ST 80	cgMLST Cluster 16	AUSMDU00011707	ST 80	cgMLST Cluster 16	AUSMDU00010667_AUSMDU00011707	patient_294	patient_290	6	29	8	10	9	4	Probable (sameWardSameTime)
AUSMDU00010667	ST 80	cgMLST Cluster 16	AUSMDU00014829	ST 80	cgMLST Cluster 40	AUSMDU00010667_AUSMDU00014829	patient_294	patient_185	353	NA	NA	NA	2109	0.5	missing_beddata
AUSMDU00010667	ST 80	cgMLST Cluster 16	AUSMDU00015586	ST 80	cgMLST Cluster 11	AUSMDU00010667_AUSMDU00015586	patient_294	patient_179	191	NA	NA	NA	1186	3.1	Possible (sameHospSameTime)
AUSMDU00010667	ST 80	cgMLST Cluster 16	AUSMDU00018391	ST 80	cgMLST Cluster 11	AUSMDU00010667_AUSMDU00018391	patient_294	patient_282	186	NA	NA	NA	1131	2.1	Unlikely (diffHosp)
AUSMDU00010667	ST 80	cgMLST Cluster 16	AUSMDU00018394	ST 80	cgMLST Cluster 11	AUSMDU00010667_AUSMDU00018394	patient_294	patient_204	186	NA	NA	NA	1162	2.1	Unlikely (diffHosp)
AUSMDU00010667	ST 80	cgMLST Cluster 16	AUSMDU00016856	ST 80	cgMLST Cluster 11	AUSMDU00010667_AUSMDU00016856	patient_294	patient_284	188	NA	NA	NA	1123	2.1	Unlikely (diffHosp)
AUSMDU00010667	ST 80	cgMLST Cluster 16	AUSMDU00017931	ST 80	cgMLST Cluster 6	AUSMDU00010667_AUSMDU00017931	patient_294	patient_306	296	NA	NA	NA	1784	2.1	Unlikely (diffHosp)
AUSMDU00010667	ST 80	cgMLST Cluster 16	AUSMDU00034341	ST 80	cgMLST Cluster 29	AUSMDU00010667_AUSMDU00034341	patient_294	patient_186	317	NA	NA	NA	2138	0.5	missing_beddata
AUSMDU00010667	ST 80	cgMLST Cluster 16	AUSMDU00017858	ST 80	cgMLST Cluster 6	AUSMDU00010667_AUSMDU00017858	patient_294	patient_86	306	NA	NA	NA	1788	2.1	Unlikely (diffHosp)
AUSMDU00010667	ST 80	cgMLST Cluster 16	AUSMDU00024703	ST 80	cgMLST Cluster 6	AUSMDU00010667_AUSMDU00024703	patient_294	patient_225	295	NA	NA	NA	1913	2.1	Unlikely (diffHosp)
AUSMDU00010667	ST 80	cgMLST Cluster 16	AUSMDU00019360	ST 80	cgMLST Cluster 47	AUSMDU00010667_AUSMDU00019360	patient_294	patient_272	334	NA	NA	NA	2183	0.5	missing_beddata
AUSMDU00010667	ST 80	cgMLST Cluster 16	AUSMDU00019368	ST 80	cgMLST Cluster 54	AUSMDU00010667_AUSMDU00019368	patient_294	patient_217	358	NA	NA	NA	2370	0.5	missing_beddata
AUSMDU00010667	ST 80	cgMLST Cluster 16	AUSMDU00020921	ST 80	cgMLST Cluster 16	AUSMDU00010667_AUSMDU00020921	patient_294	patient_292	11	36	18	17.5	17	4	Probable (sameWardSameTime)
AUSMDU00010667	ST 80	cgMLST Cluster 16	AUSMDU00024707	ST 80	cgMLST Cluster 58	AUSMDU00010667_AUSMDU00024707	patient_294	patient_236	359	NA	NA	NA	2369	2.1	Unlikely (diffHosp)
AUSMDU00010667	ST 80	cgMLST Cluster 16	AUSMDU00022033	ST 80	cgMLST Cluster 58	AUSMDU00010667_AUSMDU00022033	patient_294	patient_271	358	NA	NA	NA	2293	0.5	missing_beddata
AUSMDU00010667	ST 80	cgMLST Cluster 16	AUSMDU00022624	ST 80	cgMLST Cluster 58	AUSMDU00010667_AUSMDU00022624	patient_294	patient_264	358	NA	NA	NA	2021	2.1	Unlikely (diffHosp)
AUSMDU00010667	ST 80	cgMLST Cluster 16	AUSMDU00023070	ST 80	cgMLST Cluster 58	AUSMDU00010667_AUSMDU00023070	patient_294	patient_234	359	NA	NA	NA	2369	2.1	Unlikely (diffHosp)
AUSMDU00010808	ST 80	cgMLST Cluster 23	AUSMDU00011340	ST 80	cgMLST Cluster 16	AUSMDU00010808_AUSMDU00011340	patient_241	patient_287	341	NA	NA	NA	2768	0.5	missing_beddata
AUSMDU00010808	ST 80	cgMLST Cluster 23	AUSMDU00011477	ST 80	cgMLST Cluster 28	AUSMDU00010808_AUSMDU00011477	patient_241	patient_196	371	NA	NA	NA	2560	0.5	missing_beddata
AUSMDU00010808	ST 80	cgMLST Cluster 23	AUSMDU00011707	ST 80	cgMLST Cluster 16	AUSMDU00010808_AUSMDU00011707	patient_241	patient_290	340	NA	NA	NA	2821	0.5	missing_beddata
AUSMDU00010808	ST 80	cgMLST Cluster 23	AUSMDU00014829	ST 80	cgMLST Cluster 40	AUSMDU00010808_AUSMDU00014829	patient_241	patient_185	346	NA	NA	NA	2527	0.5	missing_beddata
AUSMDU00010808	ST 80	cgMLST Cluster 23	AUSMDU00015586	ST 80	cgMLST Cluster 11	AUSMDU00010808_AUSMDU00015586	patient_241	patient_179	299	NA	NA	NA	2125	0.5	missing_beddata
AUSMDU00010808	ST 80	cgMLST Cluster 23	AUSMDU00018391	ST 80	cgMLST Cluster 11	AUSMDU00010808_AUSMDU00018391	patient_241	patient_282	298	NA	NA	NA	2307	0.5	missing_beddata
AUSMDU00010808	ST 80	cgMLST Cluster 23	AUSMDU00018394	ST 80	cgMLST Cluster 11	AUSMDU00010808_AUSMDU00018394	patient_241	patient_204	298	NA	NA	NA	2278	0.5	missing_beddata
AUSMDU00010808	ST 80	cgMLST Cluster 23	AUSMDU00016856	ST 80	cgMLST Cluster 11	AUSMDU00010808_AUSMDU00016856	patient_241	patient_284	297	NA	NA	NA	2296	0.5	missing_beddata
AUSMDU00010808	ST 80	cgMLST Cluster 23	AUSMDU00017931	ST 80	cgMLST Cluster 6	AUSMDU00010808_AUSMDU00017931	patient_241	patient_306	282	NA	NA	NA	2069	0.5	missing_beddata
AUSMDU00010808	ST 80	cgMLST Cluster 23	AUSMDU00034341	ST 80	cgMLST Cluster 29	AUSMDU00010808_AUSMDU00034341	patient_241	patient_186	269	NA	NA	NA	1978	0.5	missing_beddata
AUSMDU00010808	ST 80	cgMLST Cluster 23	AUSMDU00017858	ST 80	cgMLST Cluster 6	AUSMDU00010808_AUSMDU00017858	patient_241	patient_86	288	NA	NA	NA	2197	0.5	missing_beddata
AUSMDU00010808	ST 80	cgMLST Cluster 23	AUSMDU00024703	ST 80	cgMLST Cluster 6	AUSMDU00010808_AUSMDU00024703	patient_241	patient_225	282	NA	NA	NA	2219	0.5	missing_beddata
AUSMDU00010808	ST 80	cgMLST Cluster 23	AUSMDU00019360	ST 80	cgMLST Cluster 47	AUSMDU00010808_AUSMDU00019360	patient_241	patient_272	210	NA	NA	NA	1929	0.5	missing_beddata
AUSMDU00010808	ST 80	cgMLST Cluster 23	AUSMDU00019368	ST 80	cgMLST Cluster 54	AUSMDU00010808_AUSMDU00019368	patient_241	patient_217	338	NA	NA	NA	2455	0.5	missing_beddata
AUSMDU00010808	ST 80	cgMLST Cluster 23	AUSMDU00020921	ST 80	cgMLST Cluster 16	AUSMDU00010808_AUSMDU00020921	patient_241	patient_292	346	NA	NA	NA	2747	0.5	missing_beddata
AUSMDU00010808	ST 80	cgMLST Cluster 23	AUSMDU00024707	ST 80	cgMLST Cluster 58	AUSMDU00010808_AUSMDU00024707	patient_241	patient_236	430	NA	NA	NA	2987	0.5	missing_beddata
AUSMDU00010808	ST 80	cgMLST Cluster 23	AUSMDU00022033	ST 80	cgMLST Cluster 58	AUSMDU00010808_AUSMDU00022033	patient_241	patient_271	429	NA	NA	NA	2829	0.5	missing_beddata
AUSMDU00010808	ST 80	cgMLST Cluster 23	AUSMDU00022624	ST 80	cgMLST Cluster 58	AUSMDU00010808_AUSMDU00022624	patient_241	patient_264	436	NA	NA	NA	3088	0.5	missing_beddata
AUSMDU00010808	ST 80	cgMLST Cluster 23	AUSMDU00023070	ST 80	cgMLST Cluster 58	AUSMDU00010808_AUSMDU00023070	patient_241	patient_234	430	NA	NA	NA	2986	0.5	missing_beddata
AUSMDU00011340	ST 80	cgMLST Cluster 16	AUSMDU00011477	ST 80	cgMLST Cluster 28	AUSMDU00011340_AUSMDU00011477	patient_287	patient_196	420	NA	NA	NA	2931	0.5	missing_beddata
AUSMDU00011340	ST 80	cgMLST Cluster 16	AUSMDU00011707	ST 80	cgMLST Cluster 16	AUSMDU00011340_AUSMDU00011707	patient_287	patient_290	4	25	6	5.5	7	3.2	Possible (sameWardDiffTime<=60days)
AUSMDU00011340	ST 80	cgMLST Cluster 16	AUSMDU00014829	ST 80	cgMLST Cluster 40	AUSMDU00011340_AUSMDU00014829	patient_287	patient_185	354	NA	NA	NA	2169	0.5	missing_beddata
AUSMDU00011340	ST 80	cgMLST Cluster 16	AUSMDU00015586	ST 80	cgMLST Cluster 11	AUSMDU00011340_AUSMDU00015586	patient_287	patient_179	191	NA	NA	NA	1222	2.2	Unlikely (sameHospDiffTime>=1day)
AUSMDU00011340	ST 80	cgMLST Cluster 16	AUSMDU00018391	ST 80	cgMLST Cluster 11	AUSMDU00011340_AUSMDU00018391	patient_287	patient_282	186	NA	NA	NA	1197	2.1	Unlikely (diffHosp)
AUSMDU00011340	ST 80	cgMLST Cluster 16	AUSMDU00018394	ST 80	cgMLST Cluster 11	AUSMDU00011340_AUSMDU00018394	patient_287	patient_204	186	NA	NA	NA	1226	2.1	Unlikely (diffHosp)
AUSMDU00011340	ST 80	cgMLST Cluster 16	AUSMDU00016856	ST 80	cgMLST Cluster 11	AUSMDU00011340_AUSMDU00016856	patient_287	patient_284	188	NA	NA	NA	1185	2.1	Unlikely (diffHosp)
AUSMDU00011340	ST 80	cgMLST Cluster 16	AUSMDU00017931	ST 80	cgMLST Cluster 6	AUSMDU00011340_AUSMDU00017931	patient_287	patient_306	293	NA	NA	NA	1832	2.1	Unlikely (diffHosp)
AUSMDU00011340	ST 80	cgMLST Cluster 16	AUSMDU00034341	ST 80	cgMLST Cluster 29	AUSMDU00011340_AUSMDU00034341	patient_287	patient_186	315	NA	NA	NA	2240	0.5	missing_beddata
AUSMDU00011340	ST 80	cgMLST Cluster 16	AUSMDU00017858	ST 80	cgMLST Cluster 6	AUSMDU00011340_AUSMDU00017858	patient_287	patient_86	304	NA	NA	NA	1861	2.1	Unlikely (diffHosp)
AUSMDU00011340	ST 80	cgMLST Cluster 16	AUSMDU00024703	ST 80	cgMLST Cluster 6	AUSMDU00011340_AUSMDU00024703	patient_287	patient_225	292	NA	NA	NA	1992	2.1	Unlikely (diffHosp)
AUSMDU00011340	ST 80	cgMLST Cluster 16	AUSMDU00019360	ST 80	cgMLST Cluster 47	AUSMDU00011340_AUSMDU00019360	patient_287	patient_272	331	NA	NA	NA	2281	0.5	missing_beddata
AUSMDU00011340	ST 80	cgMLST Cluster 16	AUSMDU00019368	ST 80	cgMLST Cluster 54	AUSMDU00011340_AUSMDU00019368	patient_287	patient_217	358	NA	NA	NA	2466	0.5	missing_beddata
AUSMDU00011340	ST 80	cgMLST Cluster 16	AUSMDU00020921	ST 80	cgMLST Cluster 16	AUSMDU00011340_AUSMDU00020921	patient_287	patient_292	9	36	16	15	16	4	Probable (sameWardSameTime)
AUSMDU00011340	ST 80	cgMLST Cluster 16	AUSMDU00024707	ST 80	cgMLST Cluster 58	AUSMDU00011340_AUSMDU00024707	patient_287	patient_236	357	NA	NA	NA	2486	2.1	Unlikely (diffHosp)
AUSMDU00011340	ST 80	cgMLST Cluster 16	AUSMDU00022033	ST 80	cgMLST Cluster 58	AUSMDU00011340_AUSMDU00022033	patient_287	patient_271	356	NA	NA	NA	2363	0.5	missing_beddata
AUSMDU00011340	ST 80	cgMLST Cluster 16	AUSMDU00022624	ST 80	cgMLST Cluster 58	AUSMDU00011340_AUSMDU00022624	patient_287	patient_264	356	NA	NA	NA	2100	2.1	Unlikely (diffHosp)
AUSMDU00011340	ST 80	cgMLST Cluster 16	AUSMDU00023070	ST 80	cgMLST Cluster 58	AUSMDU00011340_AUSMDU00023070	patient_287	patient_234	357	NA	NA	NA	2476	2.1	Unlikely (diffHosp)
AUSMDU00011477	ST 80	cgMLST Cluster 28	AUSMDU00011707	ST 80	cgMLST Cluster 16	AUSMDU00011477_AUSMDU00011707	patient_196	patient_290	418	NA	NA	NA	3110	0.5	missing_beddata
AUSMDU00011477	ST 80	cgMLST Cluster 28	AUSMDU00014829	ST 80	cgMLST Cluster 40	AUSMDU00011477_AUSMDU00014829	patient_196	patient_185	256	NA	NA	NA	1871	0.5	missing_beddata
AUSMDU00011477	ST 80	cgMLST Cluster 28	AUSMDU00015586	ST 80	cgMLST Cluster 11	AUSMDU00011477_AUSMDU00015586	patient_196	patient_179	353	NA	NA	NA	2443	0.5	missing_beddata
AUSMDU00011477	ST 80	cgMLST Cluster 28	AUSMDU00018391	ST 80	cgMLST Cluster 11	AUSMDU00011477_AUSMDU00018391	patient_196	patient_282	352	NA	NA	NA	2557	0.5	missing_beddata
AUSMDU00011477	ST 80	cgMLST Cluster 28	AUSMDU00018394	ST 80	cgMLST Cluster 11	AUSMDU00011477_AUSMDU00018394	patient_196	patient_204	353	NA	NA	NA	2574	0.5	missing_beddata
AUSMDU00011477	ST 80	cgMLST Cluster 28	AUSMDU00016856	ST 80	cgMLST Cluster 11	AUSMDU00011477_AUSMDU00016856	patient_196	patient_284	352	NA	NA	NA	2546	0.5	missing_beddata
AUSMDU00011477	ST 80	cgMLST Cluster 28	AUSMDU00017931	ST 80	cgMLST Cluster 6	AUSMDU00011477_AUSMDU00017931	patient_196	patient_306	381	NA	NA	NA	2450	0.5	missing_beddata
AUSMDU00011477	ST 80	cgMLST Cluster 28	AUSMDU00034341	ST 80	cgMLST Cluster 29	AUSMDU00011477_AUSMDU00034341	patient_196	patient_186	276	NA	NA	NA	1621	0.5	missing_beddata
AUSMDU00011477	ST 80	cgMLST Cluster 28	AUSMDU00017858	ST 80	cgMLST Cluster 6	AUSMDU00011477_AUSMDU00017858	patient_196	patient_86	395	NA	NA	NA	2734	0.5	missing_beddata
AUSMDU00011477	ST 80	cgMLST Cluster 28	AUSMDU00024703	ST 80	cgMLST Cluster 6	AUSMDU00011477_AUSMDU00024703	patient_196	patient_225	382	NA	NA	NA	2279	0.5	missing_beddata
AUSMDU00011477	ST 80	cgMLST Cluster 28	AUSMDU00019360	ST 80	cgMLST Cluster 47	AUSMDU00011477_AUSMDU00019360	patient_196	patient_272	307	NA	NA	NA	2442	0.5	missing_beddata
AUSMDU00011477	ST 80	cgMLST Cluster 28	AUSMDU00019368	ST 80	cgMLST Cluster 54	AUSMDU00011477_AUSMDU00019368	patient_196	patient_217	438	NA	NA	NA	2931	0.5	missing_beddata
AUSMDU00011477	ST 80	cgMLST Cluster 28	AUSMDU00020921	ST 80	cgMLST Cluster 16	AUSMDU00011477_AUSMDU00020921	patient_196	patient_292	422	NA	NA	NA	2920	0.5	missing_beddata
AUSMDU00011477	ST 80	cgMLST Cluster 28	AUSMDU00024707	ST 80	cgMLST Cluster 58	AUSMDU00011477_AUSMDU00024707	patient_196	patient_236	227	NA	NA	NA	1955	0.5	missing_beddata
AUSMDU00011477	ST 80	cgMLST Cluster 28	AUSMDU00022033	ST 80	cgMLST Cluster 58	AUSMDU00011477_AUSMDU00022033	patient_196	patient_271	228	NA	NA	NA	1878	0.5	missing_beddata
AUSMDU00011477	ST 80	cgMLST Cluster 28	AUSMDU00022624	ST 80	cgMLST Cluster 58	AUSMDU00011477_AUSMDU00022624	patient_196	patient_264	235	NA	NA	NA	1998	0.5	missing_beddata
AUSMDU00011477	ST 80	cgMLST Cluster 28	AUSMDU00023070	ST 80	cgMLST Cluster 58	AUSMDU00011477_AUSMDU00023070	patient_196	patient_234	227	NA	NA	NA	1952	0.5	missing_beddata
AUSMDU00011707	ST 80	cgMLST Cluster 16	AUSMDU00014829	ST 80	cgMLST Cluster 40	AUSMDU00011707_AUSMDU00014829	patient_290	patient_185	352	NA	NA	NA	2334	0.5	missing_beddata
AUSMDU00011707	ST 80	cgMLST Cluster 16	AUSMDU00015586	ST 80	cgMLST Cluster 11	AUSMDU00011707_AUSMDU00015586	patient_290	patient_179	187	NA	NA	NA	1215	2.2	Unlikely (sameHospDiffTime>=1day)
AUSMDU00011707	ST 80	cgMLST Cluster 16	AUSMDU00018391	ST 80	cgMLST Cluster 11	AUSMDU00011707_AUSMDU00018391	patient_290	patient_282	182	NA	NA	NA	1234	2.1	Unlikely (diffHosp)
AUSMDU00011707	ST 80	cgMLST Cluster 16	AUSMDU00018394	ST 80	cgMLST Cluster 11	AUSMDU00011707_AUSMDU00018394	patient_290	patient_204	183	NA	NA	NA	1204	2.1	Unlikely (diffHosp)
AUSMDU00011707	ST 80	cgMLST Cluster 16	AUSMDU00016856	ST 80	cgMLST Cluster 11	AUSMDU00011707_AUSMDU00016856	patient_290	patient_284	184	NA	NA	NA	1223	2.1	Unlikely (diffHosp)
AUSMDU00011707	ST 80	cgMLST Cluster 16	AUSMDU00017931	ST 80	cgMLST Cluster 6	AUSMDU00011707_AUSMDU00017931	patient_290	patient_306	292	NA	NA	NA	1830	2.1	Unlikely (diffHosp)
AUSMDU00011707	ST 80	cgMLST Cluster 16	AUSMDU00034341	ST 80	cgMLST Cluster 29	AUSMDU00011707_AUSMDU00034341	patient_290	patient_186	312	NA	NA	NA	2224	0.5	missing_beddata
AUSMDU00011707	ST 80	cgMLST Cluster 16	AUSMDU00017858	ST 80	cgMLST Cluster 6	AUSMDU00011707_AUSMDU00017858	patient_290	patient_86	303	NA	NA	NA	1887	2.1	Unlikely (diffHosp)
AUSMDU00011707	ST 80	cgMLST Cluster 16	AUSMDU00024703	ST 80	cgMLST Cluster 6	AUSMDU00011707_AUSMDU00024703	patient_290	patient_225	291	NA	NA	NA	1953	2.1	Unlikely (diffHosp)
AUSMDU00011707	ST 80	cgMLST Cluster 16	AUSMDU00019360	ST 80	cgMLST Cluster 47	AUSMDU00011707_AUSMDU00019360	patient_290	patient_272	328	NA	NA	NA	2533	0.5	missing_beddata
AUSMDU00011707	ST 80	cgMLST Cluster 16	AUSMDU00019368	ST 80	cgMLST Cluster 54	AUSMDU00011707_AUSMDU00019368	patient_290	patient_217	357	NA	NA	NA	2421	0.5	missing_beddata
AUSMDU00011707	ST 80	cgMLST Cluster 16	AUSMDU00020921	ST 80	cgMLST Cluster 16	AUSMDU00011707_AUSMDU00020921	patient_290	patient_292	9	41	16	13	16	3.2	Possible (sameWardDiffTime<=60days)
AUSMDU00011707	ST 80	cgMLST Cluster 16	AUSMDU00024707	ST 80	cgMLST Cluster 58	AUSMDU00011707_AUSMDU00024707	patient_290	patient_236	355	NA	NA	NA	2767	2.1	Unlikely (diffHosp)
AUSMDU00011707	ST 80	cgMLST Cluster 16	AUSMDU00022033	ST 80	cgMLST Cluster 58	AUSMDU00011707_AUSMDU00022033	patient_290	patient_271	354	NA	NA	NA	2527	0.5	missing_beddata
AUSMDU00011707	ST 80	cgMLST Cluster 16	AUSMDU00022624	ST 80	cgMLST Cluster 58	AUSMDU00011707_AUSMDU00022624	patient_290	patient_264	354	NA	NA	NA	2454	2.1	Unlikely (diffHosp)
AUSMDU00011707	ST 80	cgMLST Cluster 16	AUSMDU00023070	ST 80	cgMLST Cluster 58	AUSMDU00011707_AUSMDU00023070	patient_290	patient_234	355	NA	NA	NA	2763	2.1	Unlikely (diffHosp)
AUSMDU00014829	ST 80	cgMLST Cluster 40	AUSMDU00015586	ST 80	cgMLST Cluster 11	AUSMDU00014829_AUSMDU00015586	patient_185	patient_179	349	NA	NA	NA	2219	0.5	missing_beddata
AUSMDU00014829	ST 80	cgMLST Cluster 40	AUSMDU00018391	ST 80	cgMLST Cluster 11	AUSMDU00014829_AUSMDU00018391	patient_185	patient_282	345	NA	NA	NA	2382	0.5	missing_beddata
AUSMDU00014829	ST 80	cgMLST Cluster 40	AUSMDU00018394	ST 80	cgMLST Cluster 11	AUSMDU00014829_AUSMDU00018394	patient_185	patient_204	344	NA	NA	NA	2352	0.5	missing_beddata
AUSMDU00014829	ST 80	cgMLST Cluster 40	AUSMDU00016856	ST 80	cgMLST Cluster 11	AUSMDU00014829_AUSMDU00016856	patient_185	patient_284	348	NA	NA	NA	2376	0.5	missing_beddata
AUSMDU00014829	ST 80	cgMLST Cluster 40	AUSMDU00017931	ST 80	cgMLST Cluster 6	AUSMDU00014829_AUSMDU00017931	patient_185	patient_306	296	NA	NA	NA	1654	0.5	missing_beddata
AUSMDU00014829	ST 80	cgMLST Cluster 40	AUSMDU00034341	ST 80	cgMLST Cluster 29	AUSMDU00014829_AUSMDU00034341	patient_185	patient_186	199	NA	NA	NA	1152	0.5	missing_beddata
AUSMDU00014829	ST 80	cgMLST Cluster 40	AUSMDU00017858	ST 80	cgMLST Cluster 6	AUSMDU00014829_AUSMDU00017858	patient_185	patient_86	309	NA	NA	NA	1837	0.5	missing_beddata
AUSMDU00014829	ST 80	cgMLST Cluster 40	AUSMDU00024703	ST 80	cgMLST Cluster 6	AUSMDU00014829_AUSMDU00024703	patient_185	patient_225	296	NA	NA	NA	1748	0.5	missing_beddata
AUSMDU00014829	ST 80	cgMLST Cluster 40	AUSMDU00019360	ST 80	cgMLST Cluster 47	AUSMDU00014829_AUSMDU00019360	patient_185	patient_272	268	NA	NA	NA	2144	0.5	missing_beddata
AUSMDU00014829	ST 80	cgMLST Cluster 40	AUSMDU00019368	ST 80	cgMLST Cluster 54	AUSMDU00014829_AUSMDU00019368	patient_185	patient_217	408	NA	NA	NA	2262	0.5	missing_beddata
AUSMDU00014829	ST 80	cgMLST Cluster 40	AUSMDU00020921	ST 80	cgMLST Cluster 16	AUSMDU00014829_AUSMDU00020921	patient_185	patient_292	358	NA	NA	NA	2143	0.5	missing_beddata
AUSMDU00014829	ST 80	cgMLST Cluster 40	AUSMDU00024707	ST 80	cgMLST Cluster 58	AUSMDU00014829_AUSMDU00024707	patient_185	patient_236	184	NA	NA	NA	1319	0.5	missing_beddata
AUSMDU00014829	ST 80	cgMLST Cluster 40	AUSMDU00022033	ST 80	cgMLST Cluster 58	AUSMDU00014829_AUSMDU00022033	patient_185	patient_271	187	NA	NA	NA	987	0.5	missing_beddata
AUSMDU00014829	ST 80	cgMLST Cluster 40	AUSMDU00022624	ST 80	cgMLST Cluster 58	AUSMDU00014829_AUSMDU00022624	patient_185	patient_264	193	NA	NA	NA	1325	0.5	missing_beddata
AUSMDU00014829	ST 80	cgMLST Cluster 40	AUSMDU00023070	ST 80	cgMLST Cluster 58	AUSMDU00014829_AUSMDU00023070	patient_185	patient_234	184	NA	NA	NA	1319	0.5	missing_beddata
AUSMDU00015586	ST 80	cgMLST Cluster 11	AUSMDU00018391	ST 80	cgMLST Cluster 11	AUSMDU00015586_AUSMDU00018391	patient_179	patient_282	11	103	350	268.5	105	2.1	Unlikely (diffHosp)
AUSMDU00015586	ST 80	cgMLST Cluster 11	AUSMDU00018394	ST 80	cgMLST Cluster 11	AUSMDU00015586_AUSMDU00018394	patient_179	patient_204	12	109	357	167	67	2.1	Unlikely (diffHosp)
AUSMDU00015586	ST 80	cgMLST Cluster 11	AUSMDU00016856	ST 80	cgMLST Cluster 11	AUSMDU00015586_AUSMDU00016856	patient_179	patient_284	13	106	358	275	114	2.1	Unlikely (diffHosp)
AUSMDU00015586	ST 80	cgMLST Cluster 11	AUSMDU00017931	ST 80	cgMLST Cluster 6	AUSMDU00015586_AUSMDU00017931	patient_179	patient_306	326	NA	NA	NA	2101	2.1	Unlikely (diffHosp)
AUSMDU00015586	ST 80	cgMLST Cluster 11	AUSMDU00034341	ST 80	cgMLST Cluster 29	AUSMDU00015586_AUSMDU00034341	patient_179	patient_186	284	NA	NA	NA	2032	0.5	missing_beddata
AUSMDU00015586	ST 80	cgMLST Cluster 11	AUSMDU00017858	ST 80	cgMLST Cluster 6	AUSMDU00015586_AUSMDU00017858	patient_179	patient_86	337	NA	NA	NA	2084	2.1	Unlikely (diffHosp)
AUSMDU00015586	ST 80	cgMLST Cluster 11	AUSMDU00024703	ST 80	cgMLST Cluster 6	AUSMDU00015586_AUSMDU00024703	patient_179	patient_225	327	NA	NA	NA	2212	2.1	Unlikely (diffHosp)
AUSMDU00015586	ST 80	cgMLST Cluster 11	AUSMDU00019360	ST 80	cgMLST Cluster 47	AUSMDU00015586_AUSMDU00019360	patient_179	patient_272	234	NA	NA	NA	1586	0.5	missing_beddata
AUSMDU00015586	ST 80	cgMLST Cluster 11	AUSMDU00019368	ST 80	cgMLST Cluster 54	AUSMDU00015586_AUSMDU00019368	patient_179	patient_217	387	NA	NA	NA	2391	0.5	missing_beddata
AUSMDU00015586	ST 80	cgMLST Cluster 11	AUSMDU00020921	ST 80	cgMLST Cluster 16	AUSMDU00015586_AUSMDU00020921	patient_179	patient_292	197	NA	NA	NA	1236	2.2	Unlikely (sameHospDiffTime>=1day)
AUSMDU00015586	ST 80	cgMLST Cluster 11	AUSMDU00024707	ST 80	cgMLST Cluster 58	AUSMDU00015586_AUSMDU00024707	patient_179	patient_236	377	NA	NA	NA	2643	2.1	Unlikely (diffHosp)
AUSMDU00015586	ST 80	cgMLST Cluster 11	AUSMDU00022033	ST 80	cgMLST Cluster 58	AUSMDU00015586_AUSMDU00022033	patient_179	patient_271	376	NA	NA	NA	2560	0.5	missing_beddata
AUSMDU00015586	ST 80	cgMLST Cluster 11	AUSMDU00022624	ST 80	cgMLST Cluster 58	AUSMDU00015586_AUSMDU00022624	patient_179	patient_264	375	NA	NA	NA	2366	2.1	Unlikely (diffHosp)
AUSMDU00015586	ST 80	cgMLST Cluster 11	AUSMDU00023070	ST 80	cgMLST Cluster 58	AUSMDU00015586_AUSMDU00023070	patient_179	patient_234	377	NA	NA	NA	2640	2.1	Unlikely (diffHosp)
AUSMDU00018391	ST 80	cgMLST Cluster 11	AUSMDU00018394	ST 80	cgMLST Cluster 11	AUSMDU00018391_AUSMDU00018394	patient_282	patient_204	7	24	21	89.5	45	2.1	Unlikely (diffHosp)
AUSMDU00018391	ST 80	cgMLST Cluster 11	AUSMDU00016856	ST 80	cgMLST Cluster 11	AUSMDU00018391_AUSMDU00016856	patient_282	patient_284	4	13	8	29	9	2.1	Unlikely (diffHosp)
AUSMDU00018391	ST 80	cgMLST Cluster 11	AUSMDU00017931	ST 80	cgMLST Cluster 6	AUSMDU00018391_AUSMDU00017931	patient_282	patient_306	323	NA	NA	NA	2187	3.2	Possible (sameWardDiffTime<=60days)
AUSMDU00018391	ST 80	cgMLST Cluster 11	AUSMDU00034341	ST 80	cgMLST Cluster 29	AUSMDU00018391_AUSMDU00034341	patient_282	patient_186	279	NA	NA	NA	2160	0.5	missing_beddata
AUSMDU00018391	ST 80	cgMLST Cluster 11	AUSMDU00017858	ST 80	cgMLST Cluster 6	AUSMDU00018391_AUSMDU00017858	patient_282	patient_86	333	NA	NA	NA	2271	2.1	Unlikely (diffHosp)
AUSMDU00018391	ST 80	cgMLST Cluster 11	AUSMDU00024703	ST 80	cgMLST Cluster 6	AUSMDU00018391_AUSMDU00024703	patient_282	patient_225	322	NA	NA	NA	2335	2.1	Unlikely (diffHosp)
AUSMDU00018391	ST 80	cgMLST Cluster 11	AUSMDU00019360	ST 80	cgMLST Cluster 47	AUSMDU00018391_AUSMDU00019360	patient_282	patient_272	232	NA	NA	NA	1695	0.5	missing_beddata
AUSMDU00018391	ST 80	cgMLST Cluster 11	AUSMDU00019368	ST 80	cgMLST Cluster 54	AUSMDU00018391_AUSMDU00019368	patient_282	patient_217	381	NA	NA	NA	2541	0.5	missing_beddata
AUSMDU00018391	ST 80	cgMLST Cluster 11	AUSMDU00020921	ST 80	cgMLST Cluster 16	AUSMDU00018391_AUSMDU00020921	patient_282	patient_292	192	NA	NA	NA	1208	2.1	Unlikely (diffHosp)
AUSMDU00018391	ST 80	cgMLST Cluster 11	AUSMDU00024707	ST 80	cgMLST Cluster 58	AUSMDU00018391_AUSMDU00024707	patient_282	patient_236	374	NA	NA	NA	2861	2.1	Unlikely (diffHosp)
AUSMDU00018391	ST 80	cgMLST Cluster 11	AUSMDU00022033	ST 80	cgMLST Cluster 58	AUSMDU00018391_AUSMDU00022033	patient_282	patient_271	373	NA	NA	NA	2696	0.5	missing_beddata
AUSMDU00018391	ST 80	cgMLST Cluster 11	AUSMDU00022624	ST 80	cgMLST Cluster 58	AUSMDU00018391_AUSMDU00022624	patient_282	patient_264	372	NA	NA	NA	2489	2.3	Unlikely (sameWardDiffTime>60days)
AUSMDU00018391	ST 80	cgMLST Cluster 11	AUSMDU00023070	ST 80	cgMLST Cluster 58	AUSMDU00018391_AUSMDU00023070	patient_282	patient_234	374	NA	NA	NA	2856	2.3	Unlikely (sameWardDiffTime>60days)
AUSMDU00018394	ST 80	cgMLST Cluster 11	AUSMDU00016856	ST 80	cgMLST Cluster 11	AUSMDU00018394_AUSMDU00016856	patient_204	patient_284	10	37	29	78	51	2.2	Unlikely (sameHospDiffTime>=1day)
AUSMDU00018394	ST 80	cgMLST Cluster 11	AUSMDU00017931	ST 80	cgMLST Cluster 6	AUSMDU00018394_AUSMDU00017931	patient_204	patient_306	324	NA	NA	NA	2205	2.1	Unlikely (diffHosp)
AUSMDU00018394	ST 80	cgMLST Cluster 11	AUSMDU00034341	ST 80	cgMLST Cluster 29	AUSMDU00018394_AUSMDU00034341	patient_204	patient_186	280	NA	NA	NA	2164	0.5	missing_beddata
AUSMDU00018394	ST 80	cgMLST Cluster 11	AUSMDU00017858	ST 80	cgMLST Cluster 6	AUSMDU00018394_AUSMDU00017858	patient_204	patient_86	334	NA	NA	NA	2197	2.1	Unlikely (diffHosp)
AUSMDU00018394	ST 80	cgMLST Cluster 11	AUSMDU00024703	ST 80	cgMLST Cluster 6	AUSMDU00018394_AUSMDU00024703	patient_204	patient_225	323	NA	NA	NA	2336	3.2	Possible (sameWardDiffTime<=60days)
AUSMDU00018394	ST 80	cgMLST Cluster 11	AUSMDU00019360	ST 80	cgMLST Cluster 47	AUSMDU00018394_AUSMDU00019360	patient_204	patient_272	233	NA	NA	NA	1678	0.5	missing_beddata
AUSMDU00018394	ST 80	cgMLST Cluster 11	AUSMDU00019368	ST 80	cgMLST Cluster 54	AUSMDU00018394_AUSMDU00019368	patient_204	patient_217	381	NA	NA	NA	2521	0.5	missing_beddata
AUSMDU00018394	ST 80	cgMLST Cluster 11	AUSMDU00020921	ST 80	cgMLST Cluster 16	AUSMDU00018394_AUSMDU00020921	patient_204	patient_292	192	NA	NA	NA	1235	2.1	Unlikely (diffHosp)
AUSMDU00018394	ST 80	cgMLST Cluster 11	AUSMDU00024707	ST 80	cgMLST Cluster 58	AUSMDU00018394_AUSMDU00024707	patient_204	patient_236	374	NA	NA	NA	2849	2.3	Unlikely (sameWardDiffTime>60days)
AUSMDU00018394	ST 80	cgMLST Cluster 11	AUSMDU00022033	ST 80	cgMLST Cluster 58	AUSMDU00018394_AUSMDU00022033	patient_204	patient_271	373	NA	NA	NA	2700	0.5	missing_beddata
AUSMDU00018394	ST 80	cgMLST Cluster 11	AUSMDU00022624	ST 80	cgMLST Cluster 58	AUSMDU00018394_AUSMDU00022624	patient_204	patient_264	372	NA	NA	NA	2468	2.1	Unlikely (diffHosp)
AUSMDU00018394	ST 80	cgMLST Cluster 11	AUSMDU00023070	ST 80	cgMLST Cluster 58	AUSMDU00018394_AUSMDU00023070	patient_204	patient_234	374	NA	NA	NA	2846	3.1	Possible (sameHospSameTime)
AUSMDU00016856	ST 80	cgMLST Cluster 11	AUSMDU00017931	ST 80	cgMLST Cluster 6	AUSMDU00016856_AUSMDU00017931	patient_284	patient_306	322	NA	NA	NA	2179	2.1	Unlikely (diffHosp)
AUSMDU00016856	ST 80	cgMLST Cluster 11	AUSMDU00034341	ST 80	cgMLST Cluster 29	AUSMDU00016856_AUSMDU00034341	patient_284	patient_186	281	NA	NA	NA	2149	0.5	missing_beddata
AUSMDU00016856	ST 80	cgMLST Cluster 11	AUSMDU00017858	ST 80	cgMLST Cluster 6	AUSMDU00016856_AUSMDU00017858	patient_284	patient_86	334	NA	NA	NA	2257	2.1	Unlikely (diffHosp)
AUSMDU00016856	ST 80	cgMLST Cluster 11	AUSMDU00024703	ST 80	cgMLST Cluster 6	AUSMDU00016856_AUSMDU00024703	patient_284	patient_225	323	NA	NA	NA	2321	2.2	Unlikely (sameHospDiffTime>=1day)
AUSMDU00016856	ST 80	cgMLST Cluster 11	AUSMDU00019360	ST 80	cgMLST Cluster 47	AUSMDU00016856_AUSMDU00019360	patient_284	patient_272	233	NA	NA	NA	1695	0.5	missing_beddata
AUSMDU00016856	ST 80	cgMLST Cluster 11	AUSMDU00019368	ST 80	cgMLST Cluster 54	AUSMDU00016856_AUSMDU00019368	patient_284	patient_217	383	NA	NA	NA	2527	0.5	missing_beddata
AUSMDU00016856	ST 80	cgMLST Cluster 11	AUSMDU00020921	ST 80	cgMLST Cluster 16	AUSMDU00016856_AUSMDU00020921	patient_284	patient_292	193	NA	NA	NA	1197	2.1	Unlikely (diffHosp)
AUSMDU00016856	ST 80	cgMLST Cluster 11	AUSMDU00024707	ST 80	cgMLST Cluster 58	AUSMDU00016856_AUSMDU00024707	patient_284	patient_236	376	NA	NA	NA	2855	2.2	Unlikely (sameHospDiffTime>=1day)
AUSMDU00016856	ST 80	cgMLST Cluster 11	AUSMDU00022033	ST 80	cgMLST Cluster 58	AUSMDU00016856_AUSMDU00022033	patient_284	patient_271	375	NA	NA	NA	2683	0.5	missing_beddata
AUSMDU00016856	ST 80	cgMLST Cluster 11	AUSMDU00022624	ST 80	cgMLST Cluster 58	AUSMDU00016856_AUSMDU00022624	patient_284	patient_264	374	NA	NA	NA	2488	2.1	Unlikely (diffHosp)
AUSMDU00016856	ST 80	cgMLST Cluster 11	AUSMDU00023070	ST 80	cgMLST Cluster 58	AUSMDU00016856_AUSMDU00023070	patient_284	patient_234	376	NA	NA	NA	2852	2.2	Unlikely (sameHospDiffTime>=1day)
AUSMDU00017931	ST 80	cgMLST Cluster 6	AUSMDU00034341	ST 80	cgMLST Cluster 29	AUSMDU00017931_AUSMDU00034341	patient_306	patient_186	211	NA	NA	NA	1368	0.5	missing_beddata
AUSMDU00017931	ST 80	cgMLST Cluster 6	AUSMDU00017858	ST 80	cgMLST Cluster 6	AUSMDU00017931_AUSMDU00017858	patient_306	patient_86	21	38	33	108.5	60	2.1	Unlikely (diffHosp)
AUSMDU00017931	ST 80	cgMLST Cluster 6	AUSMDU00024703	ST 80	cgMLST Cluster 6	AUSMDU00017931_AUSMDU00024703	patient_306	patient_225	4	10	7	8.5	5	4	Probable (sameWardSameTime)
AUSMDU00017931	ST 80	cgMLST Cluster 6	AUSMDU00019360	ST 80	cgMLST Cluster 47	AUSMDU00017931_AUSMDU00019360	patient_306	patient_272	242	NA	NA	NA	1385	0.5	missing_beddata
AUSMDU00017931	ST 80	cgMLST Cluster 6	AUSMDU00019368	ST 80	cgMLST Cluster 54	AUSMDU00017931_AUSMDU00019368	patient_306	patient_217	355	NA	NA	NA	2549	0.5	missing_beddata
AUSMDU00017931	ST 80	cgMLST Cluster 6	AUSMDU00020921	ST 80	cgMLST Cluster 16	AUSMDU00017931_AUSMDU00020921	patient_306	patient_292	297	NA	NA	NA	1803	2.1	Unlikely (diffHosp)
AUSMDU00017931	ST 80	cgMLST Cluster 6	AUSMDU00024707	ST 80	cgMLST Cluster 58	AUSMDU00017931_AUSMDU00024707	patient_306	patient_236	337	NA	NA	NA	2084	2.3	Unlikely (sameWardDiffTime>60days)
AUSMDU00017931	ST 80	cgMLST Cluster 6	AUSMDU00022033	ST 80	cgMLST Cluster 58	AUSMDU00017931_AUSMDU00022033	patient_306	patient_271	333	NA	NA	NA	2064	0.5	missing_beddata
AUSMDU00017931	ST 80	cgMLST Cluster 6	AUSMDU00022624	ST 80	cgMLST Cluster 58	AUSMDU00017931_AUSMDU00022624	patient_306	patient_264	341	NA	NA	NA	2068	2.3	Unlikely (sameWardDiffTime>60days)
AUSMDU00017931	ST 80	cgMLST Cluster 6	AUSMDU00023070	ST 80	cgMLST Cluster 58	AUSMDU00017931_AUSMDU00023070	patient_306	patient_234	337	NA	NA	NA	2080	2.3	Unlikely (sameWardDiffTime>60days)
AUSMDU00034341	ST 80	cgMLST Cluster 29	AUSMDU00017858	ST 80	cgMLST Cluster 6	AUSMDU00034341_AUSMDU00017858	patient_186	patient_86	222	NA	NA	NA	1469	0.5	missing_beddata
AUSMDU00034341	ST 80	cgMLST Cluster 29	AUSMDU00024703	ST 80	cgMLST Cluster 6	AUSMDU00034341_AUSMDU00024703	patient_186	patient_225	209	NA	NA	NA	1182	0.5	missing_beddata
AUSMDU00034341	ST 80	cgMLST Cluster 29	AUSMDU00019360	ST 80	cgMLST Cluster 47	AUSMDU00034341_AUSMDU00019360	patient_186	patient_272	177	NA	NA	NA	1674	0.5	missing_beddata
AUSMDU00034341	ST 80	cgMLST Cluster 29	AUSMDU00019368	ST 80	cgMLST Cluster 54	AUSMDU00034341_AUSMDU00019368	patient_186	patient_217	368	NA	NA	NA	2376	0.5	missing_beddata
AUSMDU00034341	ST 80	cgMLST Cluster 29	AUSMDU00020921	ST 80	cgMLST Cluster 16	AUSMDU00034341_AUSMDU00020921	patient_186	patient_292	319	NA	NA	NA	2199	0.5	missing_beddata
AUSMDU00034341	ST 80	cgMLST Cluster 29	AUSMDU00024707	ST 80	cgMLST Cluster 58	AUSMDU00034341_AUSMDU00024707	patient_186	patient_236	295	NA	NA	NA	1801	0.5	missing_beddata
AUSMDU00034341	ST 80	cgMLST Cluster 29	AUSMDU00022033	ST 80	cgMLST Cluster 58	AUSMDU00034341_AUSMDU00022033	patient_186	patient_271	293	NA	NA	NA	1754	0.5	missing_beddata
AUSMDU00034341	ST 80	cgMLST Cluster 29	AUSMDU00022624	ST 80	cgMLST Cluster 58	AUSMDU00034341_AUSMDU00022624	patient_186	patient_264	302	NA	NA	NA	1810	0.5	missing_beddata
AUSMDU00034341	ST 80	cgMLST Cluster 29	AUSMDU00023070	ST 80	cgMLST Cluster 58	AUSMDU00034341_AUSMDU00023070	patient_186	patient_234	295	NA	NA	NA	1797	0.5	missing_beddata
AUSMDU00017858	ST 80	cgMLST Cluster 6	AUSMDU00024703	ST 80	cgMLST Cluster 6	AUSMDU00017858_AUSMDU00024703	patient_86	patient_225	17	30	32	87	55	2.1	Unlikely (diffHosp)
AUSMDU00017858	ST 80	cgMLST Cluster 6	AUSMDU00019360	ST 80	cgMLST Cluster 47	AUSMDU00017858_AUSMDU00019360	patient_86	patient_272	252	NA	NA	NA	1646	0.5	missing_beddata
AUSMDU00017858	ST 80	cgMLST Cluster 6	AUSMDU00019368	ST 80	cgMLST Cluster 54	AUSMDU00017858_AUSMDU00019368	patient_86	patient_217	363	NA	NA	NA	2530	0.5	missing_beddata
AUSMDU00017858	ST 80	cgMLST Cluster 6	AUSMDU00020921	ST 80	cgMLST Cluster 16	AUSMDU00017858_AUSMDU00020921	patient_86	patient_292	308	NA	NA	NA	1827	2.1	Unlikely (diffHosp)
AUSMDU00017858	ST 80	cgMLST Cluster 6	AUSMDU00024707	ST 80	cgMLST Cluster 58	AUSMDU00017858_AUSMDU00024707	patient_86	patient_236	349	NA	NA	NA	2508	2.1	Unlikely (diffHosp)
AUSMDU00017858	ST 80	cgMLST Cluster 6	AUSMDU00022033	ST 80	cgMLST Cluster 58	AUSMDU00017858_AUSMDU00022033	patient_86	patient_271	345	NA	NA	NA	2246	0.5	missing_beddata
AUSMDU00017858	ST 80	cgMLST Cluster 6	AUSMDU00022624	ST 80	cgMLST Cluster 58	AUSMDU00017858_AUSMDU00022624	patient_86	patient_264	353	NA	NA	NA	2463	2.1	Unlikely (diffHosp)
AUSMDU00017858	ST 80	cgMLST Cluster 6	AUSMDU00023070	ST 80	cgMLST Cluster 58	AUSMDU00017858_AUSMDU00023070	patient_86	patient_234	349	NA	NA	NA	2503	2.1	Unlikely (diffHosp)
AUSMDU00024703	ST 80	cgMLST Cluster 6	AUSMDU00019360	ST 80	cgMLST Cluster 47	AUSMDU00024703_AUSMDU00019360	patient_225	patient_272	243	NA	NA	NA	1500	0.5	missing_beddata
AUSMDU00024703	ST 80	cgMLST Cluster 6	AUSMDU00019368	ST 80	cgMLST Cluster 54	AUSMDU00024703_AUSMDU00019368	patient_225	patient_217	352	NA	NA	NA	2636	0.5	missing_beddata
AUSMDU00024703	ST 80	cgMLST Cluster 6	AUSMDU00020921	ST 80	cgMLST Cluster 16	AUSMDU00024703_AUSMDU00020921	patient_225	patient_292	296	NA	NA	NA	1947	2.1	Unlikely (diffHosp)
AUSMDU00024703	ST 80	cgMLST Cluster 6	AUSMDU00024707	ST 80	cgMLST Cluster 58	AUSMDU00024703_AUSMDU00024707	patient_225	patient_236	335	NA	NA	NA	2204	2.3	Unlikely (sameWardDiffTime>60days)
AUSMDU00024703	ST 80	cgMLST Cluster 6	AUSMDU00022033	ST 80	cgMLST Cluster 58	AUSMDU00024703_AUSMDU00022033	patient_225	patient_271	331	NA	NA	NA	2179	0.5	missing_beddata
AUSMDU00024703	ST 80	cgMLST Cluster 6	AUSMDU00022624	ST 80	cgMLST Cluster 58	AUSMDU00024703_AUSMDU00022624	patient_225	patient_264	339	NA	NA	NA	2194	2.1	Unlikely (diffHosp)
AUSMDU00024703	ST 80	cgMLST Cluster 6	AUSMDU00023070	ST 80	cgMLST Cluster 58	AUSMDU00024703_AUSMDU00023070	patient_225	patient_234	335	NA	NA	NA	2195	2.2	Unlikely (sameHospDiffTime>=1day)
AUSMDU00019360	ST 80	cgMLST Cluster 47	AUSMDU00019368	ST 80	cgMLST Cluster 54	AUSMDU00019360_AUSMDU00019368	patient_272	patient_217	396	NA	NA	NA	2922	0.5	missing_beddata
AUSMDU00019360	ST 80	cgMLST Cluster 47	AUSMDU00020921	ST 80	cgMLST Cluster 16	AUSMDU00019360_AUSMDU00020921	patient_272	patient_292	336	NA	NA	NA	2248	0.5	missing_beddata
AUSMDU00019360	ST 80	cgMLST Cluster 47	AUSMDU00024707	ST 80	cgMLST Cluster 58	AUSMDU00019360_AUSMDU00024707	patient_272	patient_236	358	NA	NA	NA	2845	0.5	missing_beddata
AUSMDU00019360	ST 80	cgMLST Cluster 47	AUSMDU00022033	ST 80	cgMLST Cluster 58	AUSMDU00019360_AUSMDU00022033	patient_272	patient_271	357	NA	NA	NA	2643	0.5	missing_beddata
AUSMDU00019360	ST 80	cgMLST Cluster 47	AUSMDU00022624	ST 80	cgMLST Cluster 58	AUSMDU00019360_AUSMDU00022624	patient_272	patient_264	361	NA	NA	NA	2692	0.5	missing_beddata
AUSMDU00019360	ST 80	cgMLST Cluster 47	AUSMDU00023070	ST 80	cgMLST Cluster 58	AUSMDU00019360_AUSMDU00023070	patient_272	patient_234	358	NA	NA	NA	2843	0.5	missing_beddata
AUSMDU00019368	ST 80	cgMLST Cluster 54	AUSMDU00020921	ST 80	cgMLST Cluster 16	AUSMDU00019368_AUSMDU00020921	patient_217	patient_292	361	NA	NA	NA	2433	0.5	missing_beddata
AUSMDU00019368	ST 80	cgMLST Cluster 54	AUSMDU00024707	ST 80	cgMLST Cluster 58	AUSMDU00019368_AUSMDU00024707	patient_217	patient_236	400	NA	NA	NA	2516	0.5	missing_beddata
AUSMDU00019368	ST 80	cgMLST Cluster 54	AUSMDU00022033	ST 80	cgMLST Cluster 58	AUSMDU00019368_AUSMDU00022033	patient_217	patient_271	402	NA	NA	NA	2336	0.5	missing_beddata
AUSMDU00019368	ST 80	cgMLST Cluster 54	AUSMDU00022624	ST 80	cgMLST Cluster 58	AUSMDU00019368_AUSMDU00022624	patient_217	patient_264	400	NA	NA	NA	2256	0.5	missing_beddata
AUSMDU00019368	ST 80	cgMLST Cluster 54	AUSMDU00023070	ST 80	cgMLST Cluster 58	AUSMDU00019368_AUSMDU00023070	patient_217	patient_234	400	NA	NA	NA	2510	0.5	missing_beddata
AUSMDU00020921	ST 80	cgMLST Cluster 16	AUSMDU00024707	ST 80	cgMLST Cluster 58	AUSMDU00020921_AUSMDU00024707	patient_292	patient_236	359	NA	NA	NA	2451	2.1	Unlikely (diffHosp)
AUSMDU00020921	ST 80	cgMLST Cluster 16	AUSMDU00022033	ST 80	cgMLST Cluster 58	AUSMDU00020921_AUSMDU00022033	patient_292	patient_271	359	NA	NA	NA	2348	0.5	missing_beddata
AUSMDU00020921	ST 80	cgMLST Cluster 16	AUSMDU00022624	ST 80	cgMLST Cluster 58	AUSMDU00020921_AUSMDU00022624	patient_292	patient_264	358	NA	NA	NA	2074	2.1	Unlikely (diffHosp)
AUSMDU00020921	ST 80	cgMLST Cluster 16	AUSMDU00023070	ST 80	cgMLST Cluster 58	AUSMDU00020921_AUSMDU00023070	patient_292	patient_234	359	NA	NA	NA	2449	2.1	Unlikely (diffHosp)
AUSMDU00024707	ST 80	cgMLST Cluster 58	AUSMDU00022033	ST 80	cgMLST Cluster 58	AUSMDU00024707_AUSMDU00022033	patient_236	patient_271	21	246	695	1491.5	754	0.5	missing_beddata
AUSMDU00024707	ST 80	cgMLST Cluster 58	AUSMDU00022624	ST 80	cgMLST Cluster 58	AUSMDU00024707_AUSMDU00022624	patient_236	patient_264	15	398	781	727.5	381	2.1	Unlikely (diffHosp)
AUSMDU00024707	ST 80	cgMLST Cluster 58	AUSMDU00023070	ST 80	cgMLST Cluster 58	AUSMDU00024707_AUSMDU00023070	patient_236	patient_234	0	2	3	1	1	3.1	Possible (sameHospSameTime)
AUSMDU00022033	ST 80	cgMLST Cluster 58	AUSMDU00022624	ST 80	cgMLST Cluster 58	AUSMDU00022033_AUSMDU00022624	patient_271	patient_264	32	574	795	1311	715	0.5	missing_beddata
AUSMDU00022033	ST 80	cgMLST Cluster 58	AUSMDU00023070	ST 80	cgMLST Cluster 58	AUSMDU00022033_AUSMDU00023070	patient_271	patient_234	21	246	696	1487.5	754	0.5	missing_beddata
AUSMDU00022624	ST 80	cgMLST Cluster 58	AUSMDU00023070	ST 80	cgMLST Cluster 58	AUSMDU00022624_AUSMDU00023070	patient_264	patient_234	15	398	782	725.5	381	4	Probable (sameWardSameTime)
AUSMDU00007497	ST 203	cgMLST Cluster 1	AUSMDU00007501	ST 203	cgMLST Cluster 1	AUSMDU00007497_AUSMDU00007501	patient_237	patient_195	2	2	2	6	1	2.1	Unlikely (diffHosp)
AUSMDU00007497	ST 203	cgMLST Cluster 1	AUSMDU00007504	ST 203	cgMLST Cluster 1	AUSMDU00007497_AUSMDU00007504	patient_237	patient_211	3	2	2	2.5	1	4	Probable (sameWardSameTime)
AUSMDU00007497	ST 203	cgMLST Cluster 1	AUSMDU00034405	ST 203	cgMLST Cluster 1	AUSMDU00007497_AUSMDU00034405	patient_237	patient_260	6	12	12	11	8	2.1	Unlikely (diffHosp)
AUSMDU00007497	ST 203	cgMLST Cluster 1	AUSMDU00034406	ST 203	cgMLST Cluster 1	AUSMDU00007497_AUSMDU00034406	patient_237	patient_235	6	12	12	13	9	2.1	Unlikely (diffHosp)
AUSMDU00007497	ST 203	cgMLST Cluster 1	AUSMDU00034407	ST 203	cgMLST Cluster 1	AUSMDU00007497_AUSMDU00034407	patient_237	patient_61	6	14	14	17	14	2.1	Unlikely (diffHosp)
AUSMDU00007497	ST 203	cgMLST Cluster 1	AUSMDU00034408	ST 203	cgMLST Cluster 1	AUSMDU00007497_AUSMDU00034408	patient_237	patient_30	5	12	21	21	15	2.1	Unlikely (diffHosp)
AUSMDU00007497	ST 203	cgMLST Cluster 1	AUSMDU00034409	ST 203	cgMLST Cluster 1	AUSMDU00007497_AUSMDU00034409	patient_237	patient_221	4	12	12	16.5	12	2.1	Unlikely (diffHosp)
AUSMDU00007497	ST 203	cgMLST Cluster 1	AUSMDU00034410	ST 203	cgMLST Cluster 1	AUSMDU00007497_AUSMDU00034410	patient_237	patient_62	5	11	11	14	10	2.1	Unlikely (diffHosp)
AUSMDU00007497	ST 203	cgMLST Cluster 1	AUSMDU00034411	ST 203	cgMLST Cluster 1	AUSMDU00007497_AUSMDU00034411	patient_237	patient_31	6	12	12	14.5	9	2.1	Unlikely (diffHosp)
AUSMDU00007497	ST 203	cgMLST Cluster 1	AUSMDU00034412	ST 203	cgMLST Cluster 1	AUSMDU00007497_AUSMDU00034412	patient_237	patient_31	7	13	13	14.5	10	2.1	Unlikely (diffHosp)
AUSMDU00007497	ST 203	cgMLST Cluster 1	AUSMDU00034413	ST 203	cgMLST Cluster 1	AUSMDU00007497_AUSMDU00034413	patient_237	patient_1	6	15	15	18.5	16	2.1	Unlikely (diffHosp)
AUSMDU00007497	ST 203	cgMLST Cluster 1	AUSMDU00008378	ST 203	cgMLST Cluster 1	AUSMDU00007497_AUSMDU00008378	patient_237	patient_61	6	14	14	20.5	14	2.1	Unlikely (diffHosp)
AUSMDU00007497	ST 203	cgMLST Cluster 1	AUSMDU00008252	ST 203	cgMLST Cluster 1	AUSMDU00007497_AUSMDU00008252	patient_237	patient_223	1	1	1	3.5	1	3.1	Possible (sameHospSameTime)
AUSMDU00007497	ST 203	cgMLST Cluster 1	AUSMDU00008393	ST 203	cgMLST Cluster 1	AUSMDU00007497_AUSMDU00008393	patient_237	patient_77	1	0	0	2	1	3.1	Possible (sameHospSameTime)
AUSMDU00007497	ST 203	cgMLST Cluster 1	AUSMDU00008394	ST 203	cgMLST Cluster 13	AUSMDU00007497_AUSMDU00008394	patient_237	patient_215	76	NA	NA	NA	308	2.1	Unlikely (diffHosp)
AUSMDU00007497	ST 203	cgMLST Cluster 1	AUSMDU00008570	ST 203	cgMLST Cluster 1	AUSMDU00007497_AUSMDU00008570	patient_237	patient_4	2	1	1	3	1	3.1	Possible (sameHospSameTime)
AUSMDU00007497	ST 203	cgMLST Cluster 1	AUSMDU00008571	ST 203	cgMLST Cluster 1	AUSMDU00007497_AUSMDU00008571	patient_237	patient_266	1	0	0	0.5	1	4	Probable (sameWardSameTime)
AUSMDU00007497	ST 203	cgMLST Cluster 1	AUSMDU00010569	ST 203	cgMLST Cluster 1	AUSMDU00007497_AUSMDU00010569	patient_237	patient_204	2	4	4	9	7	2.1	Unlikely (diffHosp)
AUSMDU00007497	ST 203	cgMLST Cluster 1	AUSMDU00010634	ST 203	cgMLST Cluster 1	AUSMDU00007497_AUSMDU00010634	patient_237	patient_213	4	6	6	9	5	2.2	Unlikely (sameHospDiffTime>=1day)
AUSMDU00007497	ST 203	cgMLST Cluster 1	AUSMDU00010717	ST 203	cgMLST Cluster 1	AUSMDU00007497_AUSMDU00010717	patient_237	patient_6	5	4	4	8.5	6	2.1	Unlikely (diffHosp)
AUSMDU00007497	ST 203	cgMLST Cluster 1	AUSMDU00010910	ST 203	cgMLST Cluster 1	AUSMDU00007497_AUSMDU00010910	patient_237	patient_245	3	4	4	43.5	23	4	Probable (sameWardSameTime)
AUSMDU00007497	ST 203	cgMLST Cluster 1	AUSMDU00010819	ST 203	cgMLST Cluster 1	AUSMDU00007497_AUSMDU00010819	patient_237	patient_247	8	17	17	32.5	19	2.1	Unlikely (diffHosp)
AUSMDU00007497	ST 203	cgMLST Cluster 1	AUSMDU00011137	ST 203	cgMLST Cluster 1	AUSMDU00007497_AUSMDU00011137	patient_237	patient_34	3	4	4	6.5	4	2.3	Unlikely (sameWardDiffTime>60days)
AUSMDU00007497	ST 203	cgMLST Cluster 1	AUSMDU00011138	ST 203	cgMLST Cluster 1	AUSMDU00007497_AUSMDU00011138	patient_237	patient_220	2	4	4	8	6	2.2	Unlikely (sameHospDiffTime>=1day)
AUSMDU00007497	ST 203	cgMLST Cluster 1	AUSMDU00011272	ST 203	cgMLST Cluster 1	AUSMDU00007497_AUSMDU00011272	patient_237	patient_252	3	4	4	7	4	3.1	Possible (sameHospSameTime)
AUSMDU00007497	ST 203	cgMLST Cluster 1	AUSMDU00011298	ST 203	cgMLST Cluster 1	AUSMDU00007497_AUSMDU00011298	patient_237	patient_7	2	4	4	7	4	3.2	Possible (sameWardDiffTime<=60days)
AUSMDU00007497	ST 203	cgMLST Cluster 1	AUSMDU00011299	ST 203	cgMLST Cluster 1	AUSMDU00007497_AUSMDU00011299	patient_237	patient_35	2	4	4	7.5	4	2.3	Unlikely (sameWardDiffTime>60days)
AUSMDU00007497	ST 203	cgMLST Cluster 1	AUSMDU00011474	ST 203	cgMLST Cluster 1	AUSMDU00007497_AUSMDU00011474	patient_237	patient_35	2	4	4	8	4	2.3	Unlikely (sameWardDiffTime>60days)
AUSMDU00007497	ST 203	cgMLST Cluster 1	AUSMDU00011346	ST 203	cgMLST Cluster 1	AUSMDU00007497_AUSMDU00011346	patient_237	patient_286	10	19	19	23	20	2.1	Unlikely (diffHosp)
AUSMDU00007497	ST 203	cgMLST Cluster 1	AUSMDU00011475	ST 203	cgMLST Cluster 1	AUSMDU00007497_AUSMDU00011475	patient_237	patient_254	2	4	4	7.5	4	2.3	Unlikely (sameWardDiffTime>60days)
AUSMDU00007497	ST 203	cgMLST Cluster 1	AUSMDU00011553	ST 203	cgMLST Cluster 1	AUSMDU00007497_AUSMDU00011553	patient_237	patient_273	2	4	4	7.5	4	2.2	Unlikely (sameHospDiffTime>=1day)
AUSMDU00007497	ST 203	cgMLST Cluster 1	AUSMDU00012221	ST 203	cgMLST Cluster 1	AUSMDU00007497_AUSMDU00012221	patient_237	patient_220	4	5	6	24.5	11	2.2	Unlikely (sameHospDiffTime>=1day)
AUSMDU00007497	ST 203	cgMLST Cluster 1	AUSMDU00012495	ST 203	cgMLST Cluster 1	AUSMDU00007497_AUSMDU00012495	patient_237	patient_240	3	8	8	60	32	3.1	Possible (sameHospSameTime)
AUSMDU00007497	ST 203	cgMLST Cluster 1	AUSMDU00012709	ST 203	cgMLST Cluster 1	AUSMDU00007497_AUSMDU00012709	patient_237	patient_269	19	38	38	47.5	42	0.5	missing_beddata
AUSMDU00007497	ST 203	cgMLST Cluster 1	AUSMDU00012789	ST 203	cgMLST Cluster 32	AUSMDU00007497_AUSMDU00012789	patient_237	patient_244	52	NA	NA	NA	112	0.5	missing_beddata
AUSMDU00007497	ST 203	cgMLST Cluster 1	AUSMDU00013451	ST 203	cgMLST Cluster 1	AUSMDU00007497_AUSMDU00013451	patient_237	patient_69	2	5	5	7.5	4	2.3	Unlikely (sameWardDiffTime>60days)
AUSMDU00007497	ST 203	cgMLST Cluster 1	AUSMDU00013453	ST 203	cgMLST Cluster 1	AUSMDU00007497_AUSMDU00013453	patient_237	patient_66	3	5	5	7.5	4	3.1	Possible (sameHospSameTime)
AUSMDU00007497	ST 203	cgMLST Cluster 1	AUSMDU00013588	ST 203	cgMLST Cluster 1	AUSMDU00007497_AUSMDU00013588	patient_237	patient_248	3	6	6	8.5	5	2.2	Unlikely (sameHospDiffTime>=1day)
AUSMDU00007497	ST 203	cgMLST Cluster 1	AUSMDU00014827	ST 203	cgMLST Cluster 1	AUSMDU00007497_AUSMDU00014827	patient_237	patient_255	3	6	6	8.5	4	2.3	Unlikely (sameWardDiffTime>60days)
AUSMDU00007497	ST 203	cgMLST Cluster 1	AUSMDU00015322	ST 203	cgMLST Cluster 1	AUSMDU00007497_AUSMDU00015322	patient_237	patient_230	2	4	4	7.5	4	3.2	Possible (sameWardDiffTime<=60days)
AUSMDU00007497	ST 203	cgMLST Cluster 1	AUSMDU00015635	ST 203	cgMLST Cluster 1	AUSMDU00007497_AUSMDU00015635	patient_237	patient_255	2	5	5	7	4	2.3	Unlikely (sameWardDiffTime>60days)
AUSMDU00007497	ST 203	cgMLST Cluster 1	AUSMDU00015831	ST 203	cgMLST Cluster 1	AUSMDU00007497_AUSMDU00015831	patient_237	patient_206	9	15	15	17.5	13	2.1	Unlikely (diffHosp)
AUSMDU00007497	ST 203	cgMLST Cluster 1	AUSMDU00018395	ST 203	cgMLST Cluster 1	AUSMDU00007497_AUSMDU00018395	patient_237	patient_13	2	6	6	8	6	2.3	Unlikely (sameWardDiffTime>60days)
AUSMDU00007497	ST 203	cgMLST Cluster 1	AUSMDU00018396	ST 203	cgMLST Cluster 1	AUSMDU00007497_AUSMDU00018396	patient_237	patient_255	2	5	5	6.5	4	2.3	Unlikely (sameWardDiffTime>60days)
AUSMDU00007497	ST 203	cgMLST Cluster 1	AUSMDU00016172	ST 203	cgMLST Cluster 1	AUSMDU00007497_AUSMDU00016172	patient_237	patient_277	7	14	16	89	35	2.1	Unlikely (diffHosp)
AUSMDU00007497	ST 203	cgMLST Cluster 1	AUSMDU00016915	ST 203	cgMLST Cluster 1	AUSMDU00007497_AUSMDU00016915	patient_237	patient_41	3	6	6	9.5	3	2.3	Unlikely (sameWardDiffTime>60days)
AUSMDU00007497	ST 203	cgMLST Cluster 1	AUSMDU00016916	ST 203	cgMLST Cluster 1	AUSMDU00007497_AUSMDU00016916	patient_237	patient_231	5	7	7	9	5	2.3	Unlikely (sameWardDiffTime>60days)
AUSMDU00007497	ST 203	cgMLST Cluster 1	AUSMDU00017937	ST 203	cgMLST Cluster 1	AUSMDU00007497_AUSMDU00017937	patient_237	patient_289	2	4	4	7	4	2.3	Unlikely (sameWardDiffTime>60days)
AUSMDU00007497	ST 203	cgMLST Cluster 1	AUSMDU00017856	ST 203	cgMLST Cluster 1	AUSMDU00007497_AUSMDU00017856	patient_237	patient_265	8	18	18	23.5	19	2.1	Unlikely (diffHosp)
AUSMDU00007497	ST 203	cgMLST Cluster 1	AUSMDU00018344	ST 203	cgMLST Cluster 1	AUSMDU00007497_AUSMDU00018344	patient_237	patient_51	2	5	5	8	4	2.3	Unlikely (sameWardDiffTime>60days)
AUSMDU00007497	ST 203	cgMLST Cluster 1	AUSMDU00018345	ST 203	cgMLST Cluster 1	AUSMDU00007497_AUSMDU00018345	patient_237	patient_232	16	50	50	63	41	2.2	Unlikely (sameHospDiffTime>=1day)
AUSMDU00007497	ST 203	cgMLST Cluster 1	AUSMDU00018587	ST 203	cgMLST Cluster 1	AUSMDU00007497_AUSMDU00018587	patient_237	patient_233	17	51	51	62.5	43	3.2	Possible (sameWardDiffTime<=60days)
AUSMDU00007497	ST 203	cgMLST Cluster 1	AUSMDU00019221	ST 203	cgMLST Cluster 1	AUSMDU00007497_AUSMDU00019221	patient_237	patient_274	14	30	30	41.5	30	2.1	Unlikely (diffHosp)
AUSMDU00007497	ST 203	cgMLST Cluster 1	AUSMDU00020381	ST 203	cgMLST Cluster 1	AUSMDU00007497_AUSMDU00020381	patient_237	patient_268	2	4	4	7.5	4	2.3	Unlikely (sameWardDiffTime>60days)
AUSMDU00007497	ST 203	cgMLST Cluster 1	AUSMDU00022192	ST 203	cgMLST Cluster 60	AUSMDU00007497_AUSMDU00022192	patient_237	patient_297	39	NA	NA	NA	119	0.5	missing_beddata
AUSMDU00007497	ST 203	cgMLST Cluster 1	AUSMDU00022387	ST 203	cgMLST Cluster 61	AUSMDU00007497_AUSMDU00022387	patient_237	patient_190	116	NA	NA	NA	813	2.1	Unlikely (diffHosp)
AUSMDU00007497	ST 203	cgMLST Cluster 1	AUSMDU00022767	ST 203	cgMLST Cluster 61	AUSMDU00007497_AUSMDU00022767	patient_237	patient_190	117	NA	NA	NA	810	2.1	Unlikely (diffHosp)
AUSMDU00007497	ST 203	cgMLST Cluster 1	AUSMDU00022780	ST 203	cgMLST Cluster 1	AUSMDU00007497_AUSMDU00022780	patient_237	patient_307	12	26	26	36.5	34	2.1	Unlikely (diffHosp)
AUSMDU00007497	ST 203	cgMLST Cluster 1	AUSMDU00023869	ST 203	cgMLST Cluster 61	AUSMDU00007497_AUSMDU00023869	patient_237	patient_194	116	NA	NA	NA	807	2.1	Unlikely (diffHosp)
AUSMDU00007501	ST 203	cgMLST Cluster 1	AUSMDU00007504	ST 203	cgMLST Cluster 1	AUSMDU00007501_AUSMDU00007504	patient_195	patient_211	5	2	2	6.5	1	2.1	Unlikely (diffHosp)
AUSMDU00007501	ST 203	cgMLST Cluster 1	AUSMDU00034405	ST 203	cgMLST Cluster 1	AUSMDU00007501_AUSMDU00034405	patient_195	patient_260	8	12	12	11	7	2.1	Unlikely (diffHosp)
AUSMDU00007501	ST 203	cgMLST Cluster 1	AUSMDU00034406	ST 203	cgMLST Cluster 1	AUSMDU00007501_AUSMDU00034406	patient_195	patient_235	8	12	12	12.5	9	2.1	Unlikely (diffHosp)
AUSMDU00007501	ST 203	cgMLST Cluster 1	AUSMDU00034407	ST 203	cgMLST Cluster 1	AUSMDU00007501_AUSMDU00034407	patient_195	patient_61	8	12	12	17.5	7	2.1	Unlikely (diffHosp)
AUSMDU00007501	ST 203	cgMLST Cluster 1	AUSMDU00034408	ST 203	cgMLST Cluster 1	AUSMDU00007501_AUSMDU00034408	patient_195	patient_30	7	10	19	19.5	9	2.1	Unlikely (diffHosp)
AUSMDU00007501	ST 203	cgMLST Cluster 1	AUSMDU00034409	ST 203	cgMLST Cluster 1	AUSMDU00007501_AUSMDU00034409	patient_195	patient_221	6	10	10	15	8	2.1	Unlikely (diffHosp)
AUSMDU00007501	ST 203	cgMLST Cluster 1	AUSMDU00034410	ST 203	cgMLST Cluster 1	AUSMDU00007501_AUSMDU00034410	patient_195	patient_62	7	9	9	13.5	8	2.1	Unlikely (diffHosp)
AUSMDU00007501	ST 203	cgMLST Cluster 1	AUSMDU00034411	ST 203	cgMLST Cluster 1	AUSMDU00007501_AUSMDU00034411	patient_195	patient_31	8	12	12	11.5	9	2.1	Unlikely (diffHosp)
AUSMDU00007501	ST 203	cgMLST Cluster 1	AUSMDU00034412	ST 203	cgMLST Cluster 1	AUSMDU00007501_AUSMDU00034412	patient_195	patient_31	9	13	13	12.5	10	2.1	Unlikely (diffHosp)
AUSMDU00007501	ST 203	cgMLST Cluster 1	AUSMDU00034413	ST 203	cgMLST Cluster 1	AUSMDU00007501_AUSMDU00034413	patient_195	patient_1	8	13	13	17	8	2.1	Unlikely (diffHosp)
AUSMDU00007501	ST 203	cgMLST Cluster 1	AUSMDU00008378	ST 203	cgMLST Cluster 1	AUSMDU00007501_AUSMDU00008378	patient_195	patient_61	8	12	12	18	10	2.1	Unlikely (diffHosp)
AUSMDU00007501	ST 203	cgMLST Cluster 1	AUSMDU00008252	ST 203	cgMLST Cluster 1	AUSMDU00007501_AUSMDU00008252	patient_195	patient_223	3	1	1	5	1	2.1	Unlikely (diffHosp)
AUSMDU00007501	ST 203	cgMLST Cluster 1	AUSMDU00008393	ST 203	cgMLST Cluster 1	AUSMDU00007501_AUSMDU00008393	patient_195	patient_77	3	2	2	6	2	2.2	Unlikely (sameHospDiffTime>=1day)
AUSMDU00007501	ST 203	cgMLST Cluster 1	AUSMDU00008394	ST 203	cgMLST Cluster 13	AUSMDU00007501_AUSMDU00008394	patient_195	patient_215	76	NA	NA	NA	236	4	Probable (sameWardSameTime)
AUSMDU00007501	ST 203	cgMLST Cluster 1	AUSMDU00008570	ST 203	cgMLST Cluster 1	AUSMDU00007501_AUSMDU00008570	patient_195	patient_4	4	1	1	5.5	2	2.1	Unlikely (diffHosp)
AUSMDU00007501	ST 203	cgMLST Cluster 1	AUSMDU00008571	ST 203	cgMLST Cluster 1	AUSMDU00007501_AUSMDU00008571	patient_195	patient_266	3	2	2	6	2	2.2	Unlikely (sameHospDiffTime>=1day)
AUSMDU00007501	ST 203	cgMLST Cluster 1	AUSMDU00010569	ST 203	cgMLST Cluster 1	AUSMDU00007501_AUSMDU00010569	patient_195	patient_204	4	4	4	10	5	3.2	Possible (sameWardDiffTime<=60days)
AUSMDU00007501	ST 203	cgMLST Cluster 1	AUSMDU00010634	ST 203	cgMLST Cluster 1	AUSMDU00007501_AUSMDU00010634	patient_195	patient_213	6	6	6	9.5	4	3.2	Possible (sameWardDiffTime<=60days)
AUSMDU00007501	ST 203	cgMLST Cluster 1	AUSMDU00010717	ST 203	cgMLST Cluster 1	AUSMDU00007501_AUSMDU00010717	patient_195	patient_6	7	4	4	10.5	4	4	Probable (sameWardSameTime)
AUSMDU00007501	ST 203	cgMLST Cluster 1	AUSMDU00010910	ST 203	cgMLST Cluster 1	AUSMDU00007501_AUSMDU00010910	patient_195	patient_245	5	4	4	46	23	4	Probable (sameWardSameTime)
AUSMDU00007501	ST 203	cgMLST Cluster 1	AUSMDU00010819	ST 203	cgMLST Cluster 1	AUSMDU00007501_AUSMDU00010819	patient_195	patient_247	10	15	15	30.5	16	2.1	Unlikely (diffHosp)
AUSMDU00007501	ST 203	cgMLST Cluster 1	AUSMDU00011137	ST 203	cgMLST Cluster 1	AUSMDU00007501_AUSMDU00011137	patient_195	patient_34	5	4	4	8	2	2.2	Unlikely (sameHospDiffTime>=1day)
AUSMDU00007501	ST 203	cgMLST Cluster 1	AUSMDU00011138	ST 203	cgMLST Cluster 1	AUSMDU00007501_AUSMDU00011138	patient_195	patient_220	4	4	4	8.5	4	3.2	Possible (sameWardDiffTime<=60days)
AUSMDU00007501	ST 203	cgMLST Cluster 1	AUSMDU00011272	ST 203	cgMLST Cluster 1	AUSMDU00007501_AUSMDU00011272	patient_195	patient_252	5	4	4	7.5	2	2.3	Unlikely (sameWardDiffTime>60days)
AUSMDU00007501	ST 203	cgMLST Cluster 1	AUSMDU00011298	ST 203	cgMLST Cluster 1	AUSMDU00007501_AUSMDU00011298	patient_195	patient_7	4	4	4	7.5	2	2.1	Unlikely (diffHosp)
AUSMDU00007501	ST 203	cgMLST Cluster 1	AUSMDU00011299	ST 203	cgMLST Cluster 1	AUSMDU00007501_AUSMDU00011299	patient_195	patient_35	4	4	4	7.5	2	2.1	Unlikely (diffHosp)
AUSMDU00007501	ST 203	cgMLST Cluster 1	AUSMDU00011474	ST 203	cgMLST Cluster 1	AUSMDU00007501_AUSMDU00011474	patient_195	patient_35	4	4	4	8.5	3	2.1	Unlikely (diffHosp)
AUSMDU00007501	ST 203	cgMLST Cluster 1	AUSMDU00011346	ST 203	cgMLST Cluster 1	AUSMDU00007501_AUSMDU00011346	patient_195	patient_286	12	17	17	23	16	2.1	Unlikely (diffHosp)
AUSMDU00007501	ST 203	cgMLST Cluster 1	AUSMDU00011475	ST 203	cgMLST Cluster 1	AUSMDU00007501_AUSMDU00011475	patient_195	patient_254	4	4	4	9	3	2.1	Unlikely (diffHosp)
AUSMDU00007501	ST 203	cgMLST Cluster 1	AUSMDU00011553	ST 203	cgMLST Cluster 1	AUSMDU00007501_AUSMDU00011553	patient_195	patient_273	4	4	4	9	3	2.3	Unlikely (sameWardDiffTime>60days)
AUSMDU00007501	ST 203	cgMLST Cluster 1	AUSMDU00012221	ST 203	cgMLST Cluster 1	AUSMDU00007501_AUSMDU00012221	patient_195	patient_220	6	5	6	25.5	8	3.2	Possible (sameWardDiffTime<=60days)
AUSMDU00007501	ST 203	cgMLST Cluster 1	AUSMDU00012495	ST 203	cgMLST Cluster 1	AUSMDU00007501_AUSMDU00012495	patient_195	patient_240	5	8	8	61	21	2.3	Unlikely (sameWardDiffTime>60days)
AUSMDU00007501	ST 203	cgMLST Cluster 1	AUSMDU00012709	ST 203	cgMLST Cluster 1	AUSMDU00007501_AUSMDU00012709	patient_195	patient_269	21	38	38	49	24	0.5	missing_beddata
AUSMDU00007501	ST 203	cgMLST Cluster 1	AUSMDU00012789	ST 203	cgMLST Cluster 32	AUSMDU00007501_AUSMDU00012789	patient_195	patient_244	54	NA	NA	NA	94	0.5	missing_beddata
AUSMDU00007501	ST 203	cgMLST Cluster 1	AUSMDU00013451	ST 203	cgMLST Cluster 1	AUSMDU00007501_AUSMDU00013451	patient_195	patient_69	4	5	5	8.5	2	2.2	Unlikely (sameHospDiffTime>=1day)
AUSMDU00007501	ST 203	cgMLST Cluster 1	AUSMDU00013453	ST 203	cgMLST Cluster 1	AUSMDU00007501_AUSMDU00013453	patient_195	patient_66	5	5	5	9	2	2.1	Unlikely (diffHosp)
AUSMDU00007501	ST 203	cgMLST Cluster 1	AUSMDU00013588	ST 203	cgMLST Cluster 1	AUSMDU00007501_AUSMDU00013588	patient_195	patient_248	5	6	6	10	3	2.1	Unlikely (diffHosp)
AUSMDU00007501	ST 203	cgMLST Cluster 1	AUSMDU00014827	ST 203	cgMLST Cluster 1	AUSMDU00007501_AUSMDU00014827	patient_195	patient_255	5	6	6	10	2	2.2	Unlikely (sameHospDiffTime>=1day)
AUSMDU00007501	ST 203	cgMLST Cluster 1	AUSMDU00015322	ST 203	cgMLST Cluster 1	AUSMDU00007501_AUSMDU00015322	patient_195	patient_230	4	4	4	7.5	2	3.2	Possible (sameWardDiffTime<=60days)
AUSMDU00007501	ST 203	cgMLST Cluster 1	AUSMDU00015635	ST 203	cgMLST Cluster 1	AUSMDU00007501_AUSMDU00015635	patient_195	patient_255	4	5	5	8	2	2.2	Unlikely (sameHospDiffTime>=1day)
AUSMDU00007501	ST 203	cgMLST Cluster 1	AUSMDU00015831	ST 203	cgMLST Cluster 1	AUSMDU00007501_AUSMDU00015831	patient_195	patient_206	11	13	13	18	12	2.1	Unlikely (diffHosp)
AUSMDU00007501	ST 203	cgMLST Cluster 1	AUSMDU00018395	ST 203	cgMLST Cluster 1	AUSMDU00007501_AUSMDU00018395	patient_195	patient_13	4	6	6	10	3	2.1	Unlikely (diffHosp)
AUSMDU00007501	ST 203	cgMLST Cluster 1	AUSMDU00018396	ST 203	cgMLST Cluster 1	AUSMDU00007501_AUSMDU00018396	patient_195	patient_255	4	5	5	9	2	2.2	Unlikely (sameHospDiffTime>=1day)
AUSMDU00007501	ST 203	cgMLST Cluster 1	AUSMDU00016172	ST 203	cgMLST Cluster 1	AUSMDU00007501_AUSMDU00016172	patient_195	patient_277	9	12	14	87.5	31	2.1	Unlikely (diffHosp)
AUSMDU00007501	ST 203	cgMLST Cluster 1	AUSMDU00016915	ST 203	cgMLST Cluster 1	AUSMDU00007501_AUSMDU00016915	patient_195	patient_41	5	6	6	9	3	2.2	Unlikely (sameHospDiffTime>=1day)
AUSMDU00007501	ST 203	cgMLST Cluster 1	AUSMDU00016916	ST 203	cgMLST Cluster 1	AUSMDU00007501_AUSMDU00016916	patient_195	patient_231	7	7	7	10	4	2.1	Unlikely (diffHosp)
AUSMDU00007501	ST 203	cgMLST Cluster 1	AUSMDU00017937	ST 203	cgMLST Cluster 1	AUSMDU00007501_AUSMDU00017937	patient_195	patient_289	4	4	4	7.5	2	2.2	Unlikely (sameHospDiffTime>=1day)
AUSMDU00007501	ST 203	cgMLST Cluster 1	AUSMDU00017856	ST 203	cgMLST Cluster 1	AUSMDU00007501_AUSMDU00017856	patient_195	patient_265	10	16	16	21	17	2.1	Unlikely (diffHosp)
AUSMDU00007501	ST 203	cgMLST Cluster 1	AUSMDU00018344	ST 203	cgMLST Cluster 1	AUSMDU00007501_AUSMDU00018344	patient_195	patient_51	4	5	5	9	2	2.1	Unlikely (diffHosp)
AUSMDU00007501	ST 203	cgMLST Cluster 1	AUSMDU00018345	ST 203	cgMLST Cluster 1	AUSMDU00007501_AUSMDU00018345	patient_195	patient_232	18	50	50	57	31	2.1	Unlikely (diffHosp)
AUSMDU00007501	ST 203	cgMLST Cluster 1	AUSMDU00018587	ST 203	cgMLST Cluster 1	AUSMDU00007501_AUSMDU00018587	patient_195	patient_233	19	51	51	56	33	3.1	Possible (sameHospSameTime)
AUSMDU00007501	ST 203	cgMLST Cluster 1	AUSMDU00019221	ST 203	cgMLST Cluster 1	AUSMDU00007501_AUSMDU00019221	patient_195	patient_274	16	28	28	39.5	29	2.1	Unlikely (diffHosp)
AUSMDU00007501	ST 203	cgMLST Cluster 1	AUSMDU00020381	ST 203	cgMLST Cluster 1	AUSMDU00007501_AUSMDU00020381	patient_195	patient_268	4	4	4	8	2	2.2	Unlikely (sameHospDiffTime>=1day)
AUSMDU00007501	ST 203	cgMLST Cluster 1	AUSMDU00022192	ST 203	cgMLST Cluster 60	AUSMDU00007501_AUSMDU00022192	patient_195	patient_297	42	NA	NA	NA	101	0.5	missing_beddata
AUSMDU00007501	ST 203	cgMLST Cluster 1	AUSMDU00022387	ST 203	cgMLST Cluster 61	AUSMDU00007501_AUSMDU00022387	patient_195	patient_190	116	NA	NA	NA	657	2.1	Unlikely (diffHosp)
AUSMDU00007501	ST 203	cgMLST Cluster 1	AUSMDU00022767	ST 203	cgMLST Cluster 61	AUSMDU00007501_AUSMDU00022767	patient_195	patient_190	117	NA	NA	NA	655	2.1	Unlikely (diffHosp)
AUSMDU00007501	ST 203	cgMLST Cluster 1	AUSMDU00022780	ST 203	cgMLST Cluster 1	AUSMDU00007501_AUSMDU00022780	patient_195	patient_307	14	24	24	37.5	27	2.1	Unlikely (diffHosp)
AUSMDU00007501	ST 203	cgMLST Cluster 1	AUSMDU00023869	ST 203	cgMLST Cluster 61	AUSMDU00007501_AUSMDU00023869	patient_195	patient_194	116	NA	NA	NA	654	2.1	Unlikely (diffHosp)
AUSMDU00007504	ST 203	cgMLST Cluster 1	AUSMDU00034405	ST 203	cgMLST Cluster 1	AUSMDU00007504_AUSMDU00034405	patient_211	patient_260	6	12	12	9.5	7	2.1	Unlikely (diffHosp)
AUSMDU00007504	ST 203	cgMLST Cluster 1	AUSMDU00034406	ST 203	cgMLST Cluster 1	AUSMDU00007504_AUSMDU00034406	patient_211	patient_235	7	12	12	11	9	2.1	Unlikely (diffHosp)
AUSMDU00007504	ST 203	cgMLST Cluster 1	AUSMDU00034407	ST 203	cgMLST Cluster 1	AUSMDU00007504_AUSMDU00034407	patient_211	patient_61	7	12	12	15	11	2.1	Unlikely (diffHosp)
AUSMDU00007504	ST 203	cgMLST Cluster 1	AUSMDU00034408	ST 203	cgMLST Cluster 1	AUSMDU00007504_AUSMDU00034408	patient_211	patient_30	6	10	19	18	12	2.1	Unlikely (diffHosp)
AUSMDU00007504	ST 203	cgMLST Cluster 1	AUSMDU00034409	ST 203	cgMLST Cluster 1	AUSMDU00007504_AUSMDU00034409	patient_211	patient_221	5	10	10	14	10	2.1	Unlikely (diffHosp)
AUSMDU00007504	ST 203	cgMLST Cluster 1	AUSMDU00034410	ST 203	cgMLST Cluster 1	AUSMDU00007504_AUSMDU00034410	patient_211	patient_62	6	9	9	13	8	2.1	Unlikely (diffHosp)
AUSMDU00007504	ST 203	cgMLST Cluster 1	AUSMDU00034411	ST 203	cgMLST Cluster 1	AUSMDU00007504_AUSMDU00034411	patient_211	patient_31	7	12	12	9.5	9	2.1	Unlikely (diffHosp)
AUSMDU00007504	ST 203	cgMLST Cluster 1	AUSMDU00034412	ST 203	cgMLST Cluster 1	AUSMDU00007504_AUSMDU00034412	patient_211	patient_31	8	13	13	10	9	2.1	Unlikely (diffHosp)
AUSMDU00007504	ST 203	cgMLST Cluster 1	AUSMDU00034413	ST 203	cgMLST Cluster 1	AUSMDU00007504_AUSMDU00034413	patient_211	patient_1	7	13	13	17	12	2.1	Unlikely (diffHosp)
AUSMDU00007504	ST 203	cgMLST Cluster 1	AUSMDU00008378	ST 203	cgMLST Cluster 1	AUSMDU00007504_AUSMDU00008378	patient_211	patient_61	7	12	12	16	13	2.1	Unlikely (diffHosp)
AUSMDU00007504	ST 203	cgMLST Cluster 1	AUSMDU00008252	ST 203	cgMLST Cluster 1	AUSMDU00007504_AUSMDU00008252	patient_211	patient_223	2	1	1	3	1	3.2	Possible (sameWardDiffTime<=60days)
AUSMDU00007504	ST 203	cgMLST Cluster 1	AUSMDU00008393	ST 203	cgMLST Cluster 1	AUSMDU00007504_AUSMDU00008393	patient_211	patient_77	2	2	2	3.5	2	3.2	Possible (sameWardDiffTime<=60days)
AUSMDU00007504	ST 203	cgMLST Cluster 1	AUSMDU00008394	ST 203	cgMLST Cluster 13	AUSMDU00007504_AUSMDU00008394	patient_211	patient_215	76	NA	NA	NA	282	2.1	Unlikely (diffHosp)
AUSMDU00007504	ST 203	cgMLST Cluster 1	AUSMDU00008570	ST 203	cgMLST Cluster 1	AUSMDU00007504_AUSMDU00008570	patient_211	patient_4	3	1	1	3.5	2	3.2	Possible (sameWardDiffTime<=60days)
AUSMDU00007504	ST 203	cgMLST Cluster 1	AUSMDU00008571	ST 203	cgMLST Cluster 1	AUSMDU00007504_AUSMDU00008571	patient_211	patient_266	2	2	2	3.5	2	4	Probable (sameWardSameTime)
AUSMDU00007504	ST 203	cgMLST Cluster 1	AUSMDU00010569	ST 203	cgMLST Cluster 1	AUSMDU00007504_AUSMDU00010569	patient_211	patient_204	3	4	4	9	5	2.1	Unlikely (diffHosp)
AUSMDU00007504	ST 203	cgMLST Cluster 1	AUSMDU00010634	ST 203	cgMLST Cluster 1	AUSMDU00007504_AUSMDU00010634	patient_211	patient_213	4	6	6	7.5	4	2.2	Unlikely (sameHospDiffTime>=1day)
AUSMDU00007504	ST 203	cgMLST Cluster 1	AUSMDU00010717	ST 203	cgMLST Cluster 1	AUSMDU00007504_AUSMDU00010717	patient_211	patient_6	6	4	4	9	4	2.1	Unlikely (diffHosp)
AUSMDU00007504	ST 203	cgMLST Cluster 1	AUSMDU00010910	ST 203	cgMLST Cluster 1	AUSMDU00007504_AUSMDU00010910	patient_211	patient_245	4	4	4	40	24	3.2	Possible (sameWardDiffTime<=60days)
AUSMDU00007504	ST 203	cgMLST Cluster 1	AUSMDU00010819	ST 203	cgMLST Cluster 1	AUSMDU00007504_AUSMDU00010819	patient_211	patient_247	9	15	15	26.5	20	2.1	Unlikely (diffHosp)
AUSMDU00007504	ST 203	cgMLST Cluster 1	AUSMDU00011137	ST 203	cgMLST Cluster 1	AUSMDU00007504_AUSMDU00011137	patient_211	patient_34	4	4	4	7	2	2.3	Unlikely (sameWardDiffTime>60days)
AUSMDU00007504	ST 203	cgMLST Cluster 1	AUSMDU00011138	ST 203	cgMLST Cluster 1	AUSMDU00007504_AUSMDU00011138	patient_211	patient_220	3	4	4	7.5	5	2.2	Unlikely (sameHospDiffTime>=1day)
AUSMDU00007504	ST 203	cgMLST Cluster 1	AUSMDU00011272	ST 203	cgMLST Cluster 1	AUSMDU00007504_AUSMDU00011272	patient_211	patient_252	4	4	4	5.5	2	3.2	Possible (sameWardDiffTime<=60days)
AUSMDU00007504	ST 203	cgMLST Cluster 1	AUSMDU00011298	ST 203	cgMLST Cluster 1	AUSMDU00007504_AUSMDU00011298	patient_211	patient_7	3	4	4	7	2	3.2	Possible (sameWardDiffTime<=60days)
AUSMDU00007504	ST 203	cgMLST Cluster 1	AUSMDU00011299	ST 203	cgMLST Cluster 1	AUSMDU00007504_AUSMDU00011299	patient_211	patient_35	3	4	4	7	2	2.3	Unlikely (sameWardDiffTime>60days)
AUSMDU00007504	ST 203	cgMLST Cluster 1	AUSMDU00011474	ST 203	cgMLST Cluster 1	AUSMDU00007504_AUSMDU00011474	patient_211	patient_35	3	4	4	7	3	2.3	Unlikely (sameWardDiffTime>60days)
AUSMDU00007504	ST 203	cgMLST Cluster 1	AUSMDU00011346	ST 203	cgMLST Cluster 1	AUSMDU00007504_AUSMDU00011346	patient_211	patient_286	11	17	17	22	17	2.1	Unlikely (diffHosp)
AUSMDU00007504	ST 203	cgMLST Cluster 1	AUSMDU00011475	ST 203	cgMLST Cluster 1	AUSMDU00007504_AUSMDU00011475	patient_211	patient_254	3	4	4	7.5	3	2.3	Unlikely (sameWardDiffTime>60days)
AUSMDU00007504	ST 203	cgMLST Cluster 1	AUSMDU00011553	ST 203	cgMLST Cluster 1	AUSMDU00007504_AUSMDU00011553	patient_211	patient_273	3	4	4	8	3	2.3	Unlikely (sameWardDiffTime>60days)
AUSMDU00007504	ST 203	cgMLST Cluster 1	AUSMDU00012221	ST 203	cgMLST Cluster 1	AUSMDU00007504_AUSMDU00012221	patient_211	patient_220	5	5	6	24	8	2.2	Unlikely (sameHospDiffTime>=1day)
AUSMDU00007504	ST 203	cgMLST Cluster 1	AUSMDU00012495	ST 203	cgMLST Cluster 1	AUSMDU00007504_AUSMDU00012495	patient_211	patient_240	4	6	6	54.5	20	3.2	Possible (sameWardDiffTime<=60days)
AUSMDU00007504	ST 203	cgMLST Cluster 1	AUSMDU00012709	ST 203	cgMLST Cluster 1	AUSMDU00007504_AUSMDU00012709	patient_211	patient_269	20	38	38	45	32	0.5	missing_beddata
AUSMDU00007504	ST 203	cgMLST Cluster 1	AUSMDU00012789	ST 203	cgMLST Cluster 32	AUSMDU00007504_AUSMDU00012789	patient_211	patient_244	53	NA	NA	NA	98	0.5	missing_beddata
AUSMDU00007504	ST 203	cgMLST Cluster 1	AUSMDU00013451	ST 203	cgMLST Cluster 1	AUSMDU00007504_AUSMDU00013451	patient_211	patient_69	3	5	5	8	2	2.3	Unlikely (sameWardDiffTime>60days)
AUSMDU00007504	ST 203	cgMLST Cluster 1	AUSMDU00013453	ST 203	cgMLST Cluster 1	AUSMDU00007504_AUSMDU00013453	patient_211	patient_66	4	5	5	6.5	2	3.2	Possible (sameWardDiffTime<=60days)
AUSMDU00007504	ST 203	cgMLST Cluster 1	AUSMDU00013588	ST 203	cgMLST Cluster 1	AUSMDU00007504_AUSMDU00013588	patient_211	patient_248	4	6	6	8.5	3	2.3	Unlikely (sameWardDiffTime>60days)
AUSMDU00007504	ST 203	cgMLST Cluster 1	AUSMDU00014827	ST 203	cgMLST Cluster 1	AUSMDU00007504_AUSMDU00014827	patient_211	patient_255	4	6	6	7.5	3	2.3	Unlikely (sameWardDiffTime>60days)
AUSMDU00007504	ST 203	cgMLST Cluster 1	AUSMDU00015322	ST 203	cgMLST Cluster 1	AUSMDU00007504_AUSMDU00015322	patient_211	patient_230	3	4	4	7.5	2	2.3	Unlikely (sameWardDiffTime>60days)
AUSMDU00007504	ST 203	cgMLST Cluster 1	AUSMDU00015635	ST 203	cgMLST Cluster 1	AUSMDU00007504_AUSMDU00015635	patient_211	patient_255	3	5	5	8	2	2.3	Unlikely (sameWardDiffTime>60days)
AUSMDU00007504	ST 203	cgMLST Cluster 1	AUSMDU00015831	ST 203	cgMLST Cluster 1	AUSMDU00007504_AUSMDU00015831	patient_211	patient_206	12	13	13	15.5	12	2.1	Unlikely (diffHosp)
AUSMDU00007504	ST 203	cgMLST Cluster 1	AUSMDU00018395	ST 203	cgMLST Cluster 1	AUSMDU00007504_AUSMDU00018395	patient_211	patient_13	3	6	6	8	3	2.3	Unlikely (sameWardDiffTime>60days)
AUSMDU00007504	ST 203	cgMLST Cluster 1	AUSMDU00018396	ST 203	cgMLST Cluster 1	AUSMDU00007504_AUSMDU00018396	patient_211	patient_255	3	5	5	7.5	2	2.3	Unlikely (sameWardDiffTime>60days)
AUSMDU00007504	ST 203	cgMLST Cluster 1	AUSMDU00016172	ST 203	cgMLST Cluster 1	AUSMDU00007504_AUSMDU00016172	patient_211	patient_277	8	12	14	88	32	2.1	Unlikely (diffHosp)
AUSMDU00007504	ST 203	cgMLST Cluster 1	AUSMDU00016915	ST 203	cgMLST Cluster 1	AUSMDU00007504_AUSMDU00016915	patient_211	patient_41	4	6	6	8.5	3	2.2	Unlikely (sameHospDiffTime>=1day)
AUSMDU00007504	ST 203	cgMLST Cluster 1	AUSMDU00016916	ST 203	cgMLST Cluster 1	AUSMDU00007504_AUSMDU00016916	patient_211	patient_231	6	7	7	10.5	4	2.3	Unlikely (sameWardDiffTime>60days)
AUSMDU00007504	ST 203	cgMLST Cluster 1	AUSMDU00017937	ST 203	cgMLST Cluster 1	AUSMDU00007504_AUSMDU00017937	patient_211	patient_289	3	4	4	6.5	2	2.3	Unlikely (sameWardDiffTime>60days)
AUSMDU00007504	ST 203	cgMLST Cluster 1	AUSMDU00017856	ST 203	cgMLST Cluster 1	AUSMDU00007504_AUSMDU00017856	patient_211	patient_265	9	16	16	20	18	2.1	Unlikely (diffHosp)
AUSMDU00007504	ST 203	cgMLST Cluster 1	AUSMDU00018344	ST 203	cgMLST Cluster 1	AUSMDU00007504_AUSMDU00018344	patient_211	patient_51	3	5	5	8.5	2	2.3	Unlikely (sameWardDiffTime>60days)
AUSMDU00007504	ST 203	cgMLST Cluster 1	AUSMDU00018345	ST 203	cgMLST Cluster 1	AUSMDU00007504_AUSMDU00018345	patient_211	patient_232	17	50	50	61.5	38	2.3	Unlikely (sameWardDiffTime>60days)
AUSMDU00007504	ST 203	cgMLST Cluster 1	AUSMDU00018587	ST 203	cgMLST Cluster 1	AUSMDU00007504_AUSMDU00018587	patient_211	patient_233	18	51	51	61	38	3.1	Possible (sameHospSameTime)
AUSMDU00007504	ST 203	cgMLST Cluster 1	AUSMDU00019221	ST 203	cgMLST Cluster 1	AUSMDU00007504_AUSMDU00019221	patient_211	patient_274	15	28	28	34.5	29	2.1	Unlikely (diffHosp)
AUSMDU00007504	ST 203	cgMLST Cluster 1	AUSMDU00020381	ST 203	cgMLST Cluster 1	AUSMDU00007504_AUSMDU00020381	patient_211	patient_268	3	4	4	7.5	2	2.3	Unlikely (sameWardDiffTime>60days)
AUSMDU00007504	ST 203	cgMLST Cluster 1	AUSMDU00022192	ST 203	cgMLST Cluster 60	AUSMDU00007504_AUSMDU00022192	patient_211	patient_297	41	NA	NA	NA	102	0.5	missing_beddata
AUSMDU00007504	ST 203	cgMLST Cluster 1	AUSMDU00022387	ST 203	cgMLST Cluster 61	AUSMDU00007504_AUSMDU00022387	patient_211	patient_190	116	NA	NA	NA	744	2.1	Unlikely (diffHosp)
AUSMDU00007504	ST 203	cgMLST Cluster 1	AUSMDU00022767	ST 203	cgMLST Cluster 61	AUSMDU00007504_AUSMDU00022767	patient_211	patient_190	117	NA	NA	NA	741	2.1	Unlikely (diffHosp)
AUSMDU00007504	ST 203	cgMLST Cluster 1	AUSMDU00022780	ST 203	cgMLST Cluster 1	AUSMDU00007504_AUSMDU00022780	patient_211	patient_307	13	24	24	34	27	2.1	Unlikely (diffHosp)
AUSMDU00007504	ST 203	cgMLST Cluster 1	AUSMDU00023869	ST 203	cgMLST Cluster 61	AUSMDU00007504_AUSMDU00023869	patient_211	patient_194	116	NA	NA	NA	738	2.1	Unlikely (diffHosp)
AUSMDU00034405	ST 203	cgMLST Cluster 1	AUSMDU00034406	ST 203	cgMLST Cluster 1	AUSMDU00034405_AUSMDU00034406	patient_260	patient_235	0	0	0	1	1	3.1	Possible (sameHospSameTime)
AUSMDU00034405	ST 203	cgMLST Cluster 1	AUSMDU00034407	ST 203	cgMLST Cluster 1	AUSMDU00034405_AUSMDU00034407	patient_260	patient_61	10	22	22	20.5	18	3.1	Possible (sameHospSameTime)
AUSMDU00034405	ST 203	cgMLST Cluster 1	AUSMDU00034408	ST 203	cgMLST Cluster 1	AUSMDU00034405_AUSMDU00034408	patient_260	patient_30	9	20	29	29.5	19	3.1	Possible (sameHospSameTime)
AUSMDU00034405	ST 203	cgMLST Cluster 1	AUSMDU00034409	ST 203	cgMLST Cluster 1	AUSMDU00034405_AUSMDU00034409	patient_260	patient_221	8	20	20	19.5	16	3.1	Possible (sameHospSameTime)
AUSMDU00034405	ST 203	cgMLST Cluster 1	AUSMDU00034410	ST 203	cgMLST Cluster 1	AUSMDU00034405_AUSMDU00034410	patient_260	patient_62	9	19	19	16.5	16	3.1	Possible (sameHospSameTime)
AUSMDU00034405	ST 203	cgMLST Cluster 1	AUSMDU00034411	ST 203	cgMLST Cluster 1	AUSMDU00034405_AUSMDU00034411	patient_260	patient_31	0	0	0	0	0	3.1	Possible (sameHospSameTime)
AUSMDU00034405	ST 203	cgMLST Cluster 1	AUSMDU00034412	ST 203	cgMLST Cluster 1	AUSMDU00034405_AUSMDU00034412	patient_260	patient_31	1	1	1	1.5	1	3.1	Possible (sameHospSameTime)
AUSMDU00034405	ST 203	cgMLST Cluster 1	AUSMDU00034413	ST 203	cgMLST Cluster 1	AUSMDU00034405_AUSMDU00034413	patient_260	patient_1	10	23	23	20.5	19	3.1	Possible (sameHospSameTime)
AUSMDU00034405	ST 203	cgMLST Cluster 1	AUSMDU00008378	ST 203	cgMLST Cluster 1	AUSMDU00034405_AUSMDU00008378	patient_260	patient_61	10	22	22	24	21	3.1	Possible (sameHospSameTime)
AUSMDU00034405	ST 203	cgMLST Cluster 1	AUSMDU00008252	ST 203	cgMLST Cluster 1	AUSMDU00034405_AUSMDU00008252	patient_260	patient_223	5	11	11	8	7	2.1	Unlikely (diffHosp)
AUSMDU00034405	ST 203	cgMLST Cluster 1	AUSMDU00008393	ST 203	cgMLST Cluster 1	AUSMDU00034405_AUSMDU00008393	patient_260	patient_77	5	12	12	8.5	8	2.1	Unlikely (diffHosp)
AUSMDU00034405	ST 203	cgMLST Cluster 1	AUSMDU00008394	ST 203	cgMLST Cluster 13	AUSMDU00034405_AUSMDU00008394	patient_260	patient_215	78	NA	NA	NA	367	2.1	Unlikely (diffHosp)
AUSMDU00034405	ST 203	cgMLST Cluster 1	AUSMDU00008570	ST 203	cgMLST Cluster 1	AUSMDU00034405_AUSMDU00008570	patient_260	patient_4	6	11	11	10	9	2.1	Unlikely (diffHosp)
AUSMDU00034405	ST 203	cgMLST Cluster 1	AUSMDU00008571	ST 203	cgMLST Cluster 1	AUSMDU00034405_AUSMDU00008571	patient_260	patient_266	5	12	12	9.5	7	2.1	Unlikely (diffHosp)
AUSMDU00034405	ST 203	cgMLST Cluster 1	AUSMDU00010569	ST 203	cgMLST Cluster 1	AUSMDU00034405_AUSMDU00010569	patient_260	patient_204	6	14	14	13.5	13	2.1	Unlikely (diffHosp)
AUSMDU00034405	ST 203	cgMLST Cluster 1	AUSMDU00010634	ST 203	cgMLST Cluster 1	AUSMDU00034405_AUSMDU00010634	patient_260	patient_213	8	16	16	14.5	12	2.1	Unlikely (diffHosp)
AUSMDU00034405	ST 203	cgMLST Cluster 1	AUSMDU00010717	ST 203	cgMLST Cluster 1	AUSMDU00034405_AUSMDU00010717	patient_260	patient_6	9	14	14	14.5	11	2.1	Unlikely (diffHosp)
AUSMDU00034405	ST 203	cgMLST Cluster 1	AUSMDU00010910	ST 203	cgMLST Cluster 1	AUSMDU00034405_AUSMDU00010910	patient_260	patient_245	5	14	14	50.5	27	2.1	Unlikely (diffHosp)
AUSMDU00034405	ST 203	cgMLST Cluster 1	AUSMDU00010819	ST 203	cgMLST Cluster 1	AUSMDU00034405_AUSMDU00010819	patient_260	patient_247	12	25	25	38	23	2.2	Unlikely (sameHospDiffTime>=1day)
AUSMDU00034405	ST 203	cgMLST Cluster 1	AUSMDU00011137	ST 203	cgMLST Cluster 1	AUSMDU00034405_AUSMDU00011137	patient_260	patient_34	7	14	14	13	11	2.1	Unlikely (diffHosp)
AUSMDU00034405	ST 203	cgMLST Cluster 1	AUSMDU00011138	ST 203	cgMLST Cluster 1	AUSMDU00034405_AUSMDU00011138	patient_260	patient_220	6	14	14	13	13	2.1	Unlikely (diffHosp)
AUSMDU00034405	ST 203	cgMLST Cluster 1	AUSMDU00011272	ST 203	cgMLST Cluster 1	AUSMDU00034405_AUSMDU00011272	patient_260	patient_252	7	14	14	11.5	8	2.1	Unlikely (diffHosp)
AUSMDU00034405	ST 203	cgMLST Cluster 1	AUSMDU00011298	ST 203	cgMLST Cluster 1	AUSMDU00034405_AUSMDU00011298	patient_260	patient_7	6	14	14	11.5	9	2.1	Unlikely (diffHosp)
AUSMDU00034405	ST 203	cgMLST Cluster 1	AUSMDU00011299	ST 203	cgMLST Cluster 1	AUSMDU00034405_AUSMDU00011299	patient_260	patient_35	6	14	14	11.5	9	2.1	Unlikely (diffHosp)
AUSMDU00034405	ST 203	cgMLST Cluster 1	AUSMDU00011474	ST 203	cgMLST Cluster 1	AUSMDU00034405_AUSMDU00011474	patient_260	patient_35	6	14	14	12	9	2.1	Unlikely (diffHosp)
AUSMDU00034405	ST 203	cgMLST Cluster 1	AUSMDU00011346	ST 203	cgMLST Cluster 1	AUSMDU00034405_AUSMDU00011346	patient_260	patient_286	14	27	27	26.5	24	2.2	Unlikely (sameHospDiffTime>=1day)
AUSMDU00034405	ST 203	cgMLST Cluster 1	AUSMDU00011475	ST 203	cgMLST Cluster 1	AUSMDU00034405_AUSMDU00011475	patient_260	patient_254	6	14	14	13	9	2.1	Unlikely (diffHosp)
AUSMDU00034405	ST 203	cgMLST Cluster 1	AUSMDU00011553	ST 203	cgMLST Cluster 1	AUSMDU00034405_AUSMDU00011553	patient_260	patient_273	6	14	14	13.5	10	2.1	Unlikely (diffHosp)
AUSMDU00034405	ST 203	cgMLST Cluster 1	AUSMDU00012221	ST 203	cgMLST Cluster 1	AUSMDU00034405_AUSMDU00012221	patient_260	patient_220	8	15	16	29	15	2.1	Unlikely (diffHosp)
AUSMDU00034405	ST 203	cgMLST Cluster 1	AUSMDU00012495	ST 203	cgMLST Cluster 1	AUSMDU00034405_AUSMDU00012495	patient_260	patient_240	7	18	18	18.5	15	2.1	Unlikely (diffHosp)
AUSMDU00034405	ST 203	cgMLST Cluster 1	AUSMDU00012709	ST 203	cgMLST Cluster 1	AUSMDU00034405_AUSMDU00012709	patient_260	patient_269	21	36	36	49.5	44	0.5	missing_beddata
AUSMDU00034405	ST 203	cgMLST Cluster 1	AUSMDU00012789	ST 203	cgMLST Cluster 32	AUSMDU00034405_AUSMDU00012789	patient_260	patient_244	54	NA	NA	NA	132	0.5	missing_beddata
AUSMDU00034405	ST 203	cgMLST Cluster 1	AUSMDU00013451	ST 203	cgMLST Cluster 1	AUSMDU00034405_AUSMDU00013451	patient_260	patient_69	6	15	15	13	9	2.1	Unlikely (diffHosp)
AUSMDU00034405	ST 203	cgMLST Cluster 1	AUSMDU00013453	ST 203	cgMLST Cluster 1	AUSMDU00034405_AUSMDU00013453	patient_260	patient_66	7	15	15	14	11	2.1	Unlikely (diffHosp)
AUSMDU00034405	ST 203	cgMLST Cluster 1	AUSMDU00013588	ST 203	cgMLST Cluster 1	AUSMDU00034405_AUSMDU00013588	patient_260	patient_248	7	16	16	14	10	2.1	Unlikely (diffHosp)
AUSMDU00034405	ST 203	cgMLST Cluster 1	AUSMDU00014827	ST 203	cgMLST Cluster 1	AUSMDU00034405_AUSMDU00014827	patient_260	patient_255	7	16	16	14	10	2.1	Unlikely (diffHosp)
AUSMDU00034405	ST 203	cgMLST Cluster 1	AUSMDU00015322	ST 203	cgMLST Cluster 1	AUSMDU00034405_AUSMDU00015322	patient_260	patient_230	6	14	14	17	9	2.1	Unlikely (diffHosp)
AUSMDU00034405	ST 203	cgMLST Cluster 1	AUSMDU00015635	ST 203	cgMLST Cluster 1	AUSMDU00034405_AUSMDU00015635	patient_260	patient_255	6	15	15	11.5	10	2.1	Unlikely (diffHosp)
AUSMDU00034405	ST 203	cgMLST Cluster 1	AUSMDU00015831	ST 203	cgMLST Cluster 1	AUSMDU00034405_AUSMDU00015831	patient_260	patient_206	13	23	23	22	14	2.3	Unlikely (sameWardDiffTime>60days)
AUSMDU00034405	ST 203	cgMLST Cluster 1	AUSMDU00018395	ST 203	cgMLST Cluster 1	AUSMDU00034405_AUSMDU00018395	patient_260	patient_13	6	16	16	14	11	2.1	Unlikely (diffHosp)
AUSMDU00034405	ST 203	cgMLST Cluster 1	AUSMDU00018396	ST 203	cgMLST Cluster 1	AUSMDU00034405_AUSMDU00018396	patient_260	patient_255	6	15	15	13.5	9	2.1	Unlikely (diffHosp)
AUSMDU00034405	ST 203	cgMLST Cluster 1	AUSMDU00016172	ST 203	cgMLST Cluster 1	AUSMDU00034405_AUSMDU00016172	patient_260	patient_277	11	22	24	94	40	2.2	Unlikely (sameHospDiffTime>=1day)
AUSMDU00034405	ST 203	cgMLST Cluster 1	AUSMDU00016915	ST 203	cgMLST Cluster 1	AUSMDU00034405_AUSMDU00016915	patient_260	patient_41	7	16	16	13.5	12	2.1	Unlikely (diffHosp)
AUSMDU00034405	ST 203	cgMLST Cluster 1	AUSMDU00016916	ST 203	cgMLST Cluster 1	AUSMDU00034405_AUSMDU00016916	patient_260	patient_231	9	17	17	14	11	2.1	Unlikely (diffHosp)
AUSMDU00034405	ST 203	cgMLST Cluster 1	AUSMDU00017937	ST 203	cgMLST Cluster 1	AUSMDU00034405_AUSMDU00017937	patient_260	patient_289	6	14	14	11	10	2.1	Unlikely (diffHosp)
AUSMDU00034405	ST 203	cgMLST Cluster 1	AUSMDU00017856	ST 203	cgMLST Cluster 1	AUSMDU00034405_AUSMDU00017856	patient_260	patient_265	12	26	26	24.5	24	2.1	Unlikely (diffHosp)
AUSMDU00034405	ST 203	cgMLST Cluster 1	AUSMDU00018344	ST 203	cgMLST Cluster 1	AUSMDU00034405_AUSMDU00018344	patient_260	patient_51	6	15	15	13	9	2.1	Unlikely (diffHosp)
AUSMDU00034405	ST 203	cgMLST Cluster 1	AUSMDU00018345	ST 203	cgMLST Cluster 1	AUSMDU00034405_AUSMDU00018345	patient_260	patient_232	18	48	48	67.5	50	2.1	Unlikely (diffHosp)
AUSMDU00034405	ST 203	cgMLST Cluster 1	AUSMDU00018587	ST 203	cgMLST Cluster 1	AUSMDU00034405_AUSMDU00018587	patient_260	patient_233	19	49	49	66	54	2.1	Unlikely (diffHosp)
AUSMDU00034405	ST 203	cgMLST Cluster 1	AUSMDU00019221	ST 203	cgMLST Cluster 1	AUSMDU00034405_AUSMDU00019221	patient_260	patient_274	16	38	38	42.5	39	2.2	Unlikely (sameHospDiffTime>=1day)
AUSMDU00034405	ST 203	cgMLST Cluster 1	AUSMDU00020381	ST 203	cgMLST Cluster 1	AUSMDU00034405_AUSMDU00020381	patient_260	patient_268	6	14	14	11.5	8	2.1	Unlikely (diffHosp)
AUSMDU00034405	ST 203	cgMLST Cluster 1	AUSMDU00022192	ST 203	cgMLST Cluster 60	AUSMDU00034405_AUSMDU00022192	patient_260	patient_297	42	NA	NA	NA	138	0.5	missing_beddata
AUSMDU00034405	ST 203	cgMLST Cluster 1	AUSMDU00022387	ST 203	cgMLST Cluster 61	AUSMDU00034405_AUSMDU00022387	patient_260	patient_190	118	NA	NA	NA	936	2.2	Unlikely (sameHospDiffTime>=1day)
AUSMDU00034405	ST 203	cgMLST Cluster 1	AUSMDU00022767	ST 203	cgMLST Cluster 61	AUSMDU00034405_AUSMDU00022767	patient_260	patient_190	119	NA	NA	NA	940	2.2	Unlikely (sameHospDiffTime>=1day)
AUSMDU00034405	ST 203	cgMLST Cluster 1	AUSMDU00022780	ST 203	cgMLST Cluster 1	AUSMDU00034405_AUSMDU00022780	patient_260	patient_307	16	34	34	39.5	38	2.1	Unlikely (diffHosp)
AUSMDU00034405	ST 203	cgMLST Cluster 1	AUSMDU00023869	ST 203	cgMLST Cluster 61	AUSMDU00034405_AUSMDU00023869	patient_260	patient_194	118	NA	NA	NA	937	2.2	Unlikely (sameHospDiffTime>=1day)
AUSMDU00034406	ST 203	cgMLST Cluster 1	AUSMDU00034407	ST 203	cgMLST Cluster 1	AUSMDU00034406_AUSMDU00034407	patient_235	patient_61	10	22	22	22.5	20	3.1	Possible (sameHospSameTime)
AUSMDU00034406	ST 203	cgMLST Cluster 1	AUSMDU00034408	ST 203	cgMLST Cluster 1	AUSMDU00034406_AUSMDU00034408	patient_235	patient_30	9	20	29	29	20	3.2	Possible (sameWardDiffTime<=60days)
AUSMDU00034406	ST 203	cgMLST Cluster 1	AUSMDU00034409	ST 203	cgMLST Cluster 1	AUSMDU00034406_AUSMDU00034409	patient_235	patient_221	8	20	20	22.5	21	3.1	Possible (sameHospSameTime)
AUSMDU00034406	ST 203	cgMLST Cluster 1	AUSMDU00034410	ST 203	cgMLST Cluster 1	AUSMDU00034406_AUSMDU00034410	patient_235	patient_62	9	19	19	18.5	19	3.2	Possible (sameWardDiffTime<=60days)
AUSMDU00034406	ST 203	cgMLST Cluster 1	AUSMDU00034411	ST 203	cgMLST Cluster 1	AUSMDU00034406_AUSMDU00034411	patient_235	patient_31	0	0	0	1	1	4	Probable (sameWardSameTime)
AUSMDU00034406	ST 203	cgMLST Cluster 1	AUSMDU00034412	ST 203	cgMLST Cluster 1	AUSMDU00034406_AUSMDU00034412	patient_235	patient_31	1	1	1	2	2	4	Probable (sameWardSameTime)
AUSMDU00034406	ST 203	cgMLST Cluster 1	AUSMDU00034413	ST 203	cgMLST Cluster 1	AUSMDU00034406_AUSMDU00034413	patient_235	patient_1	10	23	23	23	21	3.1	Possible (sameHospSameTime)
AUSMDU00034406	ST 203	cgMLST Cluster 1	AUSMDU00008378	ST 203	cgMLST Cluster 1	AUSMDU00034406_AUSMDU00008378	patient_235	patient_61	10	22	22	25.5	19	3.1	Possible (sameHospSameTime)
AUSMDU00034406	ST 203	cgMLST Cluster 1	AUSMDU00008252	ST 203	cgMLST Cluster 1	AUSMDU00034406_AUSMDU00008252	patient_235	patient_223	5	11	11	9	9	2.1	Unlikely (diffHosp)
AUSMDU00034406	ST 203	cgMLST Cluster 1	AUSMDU00008393	ST 203	cgMLST Cluster 1	AUSMDU00034406_AUSMDU00008393	patient_235	patient_77	5	12	12	10.5	10	2.1	Unlikely (diffHosp)
AUSMDU00034406	ST 203	cgMLST Cluster 1	AUSMDU00008394	ST 203	cgMLST Cluster 13	AUSMDU00034406_AUSMDU00008394	patient_235	patient_215	78	NA	NA	NA	388	2.1	Unlikely (diffHosp)
AUSMDU00034406	ST 203	cgMLST Cluster 1	AUSMDU00008570	ST 203	cgMLST Cluster 1	AUSMDU00034406_AUSMDU00008570	patient_235	patient_4	6	11	11	12.5	12	2.1	Unlikely (diffHosp)
AUSMDU00034406	ST 203	cgMLST Cluster 1	AUSMDU00008571	ST 203	cgMLST Cluster 1	AUSMDU00034406_AUSMDU00008571	patient_235	patient_266	5	12	12	10.5	10	2.1	Unlikely (diffHosp)
AUSMDU00034406	ST 203	cgMLST Cluster 1	AUSMDU00010569	ST 203	cgMLST Cluster 1	AUSMDU00034406_AUSMDU00010569	patient_235	patient_204	6	14	14	16	16	2.1	Unlikely (diffHosp)
AUSMDU00034406	ST 203	cgMLST Cluster 1	AUSMDU00010634	ST 203	cgMLST Cluster 1	AUSMDU00034406_AUSMDU00010634	patient_235	patient_213	8	16	16	18	15	2.1	Unlikely (diffHosp)
AUSMDU00034406	ST 203	cgMLST Cluster 1	AUSMDU00010717	ST 203	cgMLST Cluster 1	AUSMDU00034406_AUSMDU00010717	patient_235	patient_6	9	14	14	17.5	16	2.1	Unlikely (diffHosp)
AUSMDU00034406	ST 203	cgMLST Cluster 1	AUSMDU00010910	ST 203	cgMLST Cluster 1	AUSMDU00034406_AUSMDU00010910	patient_235	patient_245	5	14	14	56.5	33	2.1	Unlikely (diffHosp)
AUSMDU00034406	ST 203	cgMLST Cluster 1	AUSMDU00010819	ST 203	cgMLST Cluster 1	AUSMDU00034406_AUSMDU00010819	patient_235	patient_247	12	25	25	44.5	27	2.3	Unlikely (sameWardDiffTime>60days)
AUSMDU00034406	ST 203	cgMLST Cluster 1	AUSMDU00011137	ST 203	cgMLST Cluster 1	AUSMDU00034406_AUSMDU00011137	patient_235	patient_34	7	14	14	19	15	2.1	Unlikely (diffHosp)
AUSMDU00034406	ST 203	cgMLST Cluster 1	AUSMDU00011138	ST 203	cgMLST Cluster 1	AUSMDU00034406_AUSMDU00011138	patient_235	patient_220	6	14	14	15.5	18	2.1	Unlikely (diffHosp)
AUSMDU00034406	ST 203	cgMLST Cluster 1	AUSMDU00011272	ST 203	cgMLST Cluster 1	AUSMDU00034406_AUSMDU00011272	patient_235	patient_252	7	14	14	13	12	2.1	Unlikely (diffHosp)
AUSMDU00034406	ST 203	cgMLST Cluster 1	AUSMDU00011298	ST 203	cgMLST Cluster 1	AUSMDU00034406_AUSMDU00011298	patient_235	patient_7	6	14	14	13	14	2.1	Unlikely (diffHosp)
AUSMDU00034406	ST 203	cgMLST Cluster 1	AUSMDU00011299	ST 203	cgMLST Cluster 1	AUSMDU00034406_AUSMDU00011299	patient_235	patient_35	6	14	14	13	13	2.1	Unlikely (diffHosp)
AUSMDU00034406	ST 203	cgMLST Cluster 1	AUSMDU00011474	ST 203	cgMLST Cluster 1	AUSMDU00034406_AUSMDU00011474	patient_235	patient_35	6	14	14	14	14	2.1	Unlikely (diffHosp)
AUSMDU00034406	ST 203	cgMLST Cluster 1	AUSMDU00011346	ST 203	cgMLST Cluster 1	AUSMDU00034406_AUSMDU00011346	patient_235	patient_286	14	27	27	28.5	27	2.3	Unlikely (sameWardDiffTime>60days)
AUSMDU00034406	ST 203	cgMLST Cluster 1	AUSMDU00011475	ST 203	cgMLST Cluster 1	AUSMDU00034406_AUSMDU00011475	patient_235	patient_254	6	14	14	14.5	14	2.1	Unlikely (diffHosp)
AUSMDU00034406	ST 203	cgMLST Cluster 1	AUSMDU00011553	ST 203	cgMLST Cluster 1	AUSMDU00034406_AUSMDU00011553	patient_235	patient_273	6	14	14	16	15	2.1	Unlikely (diffHosp)
AUSMDU00034406	ST 203	cgMLST Cluster 1	AUSMDU00012221	ST 203	cgMLST Cluster 1	AUSMDU00034406_AUSMDU00012221	patient_235	patient_220	8	15	16	32.5	19	2.1	Unlikely (diffHosp)
AUSMDU00034406	ST 203	cgMLST Cluster 1	AUSMDU00012495	ST 203	cgMLST Cluster 1	AUSMDU00034406_AUSMDU00012495	patient_235	patient_240	7	18	18	20	20	2.1	Unlikely (diffHosp)
AUSMDU00034406	ST 203	cgMLST Cluster 1	AUSMDU00012709	ST 203	cgMLST Cluster 1	AUSMDU00034406_AUSMDU00012709	patient_235	patient_269	21	36	36	52	50	0.5	missing_beddata
AUSMDU00034406	ST 203	cgMLST Cluster 1	AUSMDU00012789	ST 203	cgMLST Cluster 32	AUSMDU00034406_AUSMDU00012789	patient_235	patient_244	54	NA	NA	NA	142	0.5	missing_beddata
AUSMDU00034406	ST 203	cgMLST Cluster 1	AUSMDU00013451	ST 203	cgMLST Cluster 1	AUSMDU00034406_AUSMDU00013451	patient_235	patient_69	6	15	15	15	14	2.1	Unlikely (diffHosp)
AUSMDU00034406	ST 203	cgMLST Cluster 1	AUSMDU00013453	ST 203	cgMLST Cluster 1	AUSMDU00034406_AUSMDU00013453	patient_235	patient_66	7	15	15	15	17	2.1	Unlikely (diffHosp)
AUSMDU00034406	ST 203	cgMLST Cluster 1	AUSMDU00013588	ST 203	cgMLST Cluster 1	AUSMDU00034406_AUSMDU00013588	patient_235	patient_248	7	16	16	17	15	2.1	Unlikely (diffHosp)
AUSMDU00034406	ST 203	cgMLST Cluster 1	AUSMDU00014827	ST 203	cgMLST Cluster 1	AUSMDU00034406_AUSMDU00014827	patient_235	patient_255	7	16	16	15.5	14	2.1	Unlikely (diffHosp)
AUSMDU00034406	ST 203	cgMLST Cluster 1	AUSMDU00015322	ST 203	cgMLST Cluster 1	AUSMDU00034406_AUSMDU00015322	patient_235	patient_230	6	14	14	18.5	14	2.1	Unlikely (diffHosp)
AUSMDU00034406	ST 203	cgMLST Cluster 1	AUSMDU00015635	ST 203	cgMLST Cluster 1	AUSMDU00034406_AUSMDU00015635	patient_235	patient_255	6	15	15	13.5	14	2.1	Unlikely (diffHosp)
AUSMDU00034406	ST 203	cgMLST Cluster 1	AUSMDU00015831	ST 203	cgMLST Cluster 1	AUSMDU00034406_AUSMDU00015831	patient_235	patient_206	13	23	23	23.5	15	2.2	Unlikely (sameHospDiffTime>=1day)
AUSMDU00034406	ST 203	cgMLST Cluster 1	AUSMDU00018395	ST 203	cgMLST Cluster 1	AUSMDU00034406_AUSMDU00018395	patient_235	patient_13	6	16	16	15.5	16	2.1	Unlikely (diffHosp)
AUSMDU00034406	ST 203	cgMLST Cluster 1	AUSMDU00018396	ST 203	cgMLST Cluster 1	AUSMDU00034406_AUSMDU00018396	patient_235	patient_255	6	15	15	15	14	2.1	Unlikely (diffHosp)
AUSMDU00034406	ST 203	cgMLST Cluster 1	AUSMDU00016172	ST 203	cgMLST Cluster 1	AUSMDU00034406_AUSMDU00016172	patient_235	patient_277	11	22	24	96.5	41	2.3	Unlikely (sameWardDiffTime>60days)
AUSMDU00034406	ST 203	cgMLST Cluster 1	AUSMDU00016915	ST 203	cgMLST Cluster 1	AUSMDU00034406_AUSMDU00016915	patient_235	patient_41	7	16	16	16	15	2.1	Unlikely (diffHosp)
AUSMDU00034406	ST 203	cgMLST Cluster 1	AUSMDU00016916	ST 203	cgMLST Cluster 1	AUSMDU00034406_AUSMDU00016916	patient_235	patient_231	9	17	17	16	14	2.1	Unlikely (diffHosp)
AUSMDU00034406	ST 203	cgMLST Cluster 1	AUSMDU00017937	ST 203	cgMLST Cluster 1	AUSMDU00034406_AUSMDU00017937	patient_235	patient_289	6	14	14	13	14	2.1	Unlikely (diffHosp)
AUSMDU00034406	ST 203	cgMLST Cluster 1	AUSMDU00017856	ST 203	cgMLST Cluster 1	AUSMDU00034406_AUSMDU00017856	patient_235	patient_265	12	26	26	29	27	2.1	Unlikely (diffHosp)
AUSMDU00034406	ST 203	cgMLST Cluster 1	AUSMDU00018344	ST 203	cgMLST Cluster 1	AUSMDU00034406_AUSMDU00018344	patient_235	patient_51	6	15	15	14.5	14	2.1	Unlikely (diffHosp)
AUSMDU00034406	ST 203	cgMLST Cluster 1	AUSMDU00018345	ST 203	cgMLST Cluster 1	AUSMDU00034406_AUSMDU00018345	patient_235	patient_232	18	48	48	71	62	2.1	Unlikely (diffHosp)
AUSMDU00034406	ST 203	cgMLST Cluster 1	AUSMDU00018587	ST 203	cgMLST Cluster 1	AUSMDU00034406_AUSMDU00018587	patient_235	patient_233	19	49	49	69.5	64	2.1	Unlikely (diffHosp)
AUSMDU00034406	ST 203	cgMLST Cluster 1	AUSMDU00019221	ST 203	cgMLST Cluster 1	AUSMDU00034406_AUSMDU00019221	patient_235	patient_274	16	38	38	47	43	2.2	Unlikely (sameHospDiffTime>=1day)
AUSMDU00034406	ST 203	cgMLST Cluster 1	AUSMDU00020381	ST 203	cgMLST Cluster 1	AUSMDU00034406_AUSMDU00020381	patient_235	patient_268	6	14	14	13	13	2.1	Unlikely (diffHosp)
AUSMDU00034406	ST 203	cgMLST Cluster 1	AUSMDU00022192	ST 203	cgMLST Cluster 60	AUSMDU00034406_AUSMDU00022192	patient_235	patient_297	42	NA	NA	NA	147	0.5	missing_beddata
AUSMDU00034406	ST 203	cgMLST Cluster 1	AUSMDU00022387	ST 203	cgMLST Cluster 61	AUSMDU00034406_AUSMDU00022387	patient_235	patient_190	118	NA	NA	NA	973	2.3	Unlikely (sameWardDiffTime>60days)
AUSMDU00034406	ST 203	cgMLST Cluster 1	AUSMDU00022767	ST 203	cgMLST Cluster 61	AUSMDU00034406_AUSMDU00022767	patient_235	patient_190	119	NA	NA	NA	979	2.3	Unlikely (sameWardDiffTime>60days)
AUSMDU00034406	ST 203	cgMLST Cluster 1	AUSMDU00022780	ST 203	cgMLST Cluster 1	AUSMDU00034406_AUSMDU00022780	patient_235	patient_307	16	34	34	45	42	2.1	Unlikely (diffHosp)
AUSMDU00034406	ST 203	cgMLST Cluster 1	AUSMDU00023869	ST 203	cgMLST Cluster 61	AUSMDU00034406_AUSMDU00023869	patient_235	patient_194	118	NA	NA	NA	974	2.3	Unlikely (sameWardDiffTime>60days)
AUSMDU00034407	ST 203	cgMLST Cluster 1	AUSMDU00034408	ST 203	cgMLST Cluster 1	AUSMDU00034407_AUSMDU00034408	patient_61	patient_30	4	4	13	14	8	3.2	Possible (sameWardDiffTime<=60days)
AUSMDU00034407	ST 203	cgMLST Cluster 1	AUSMDU00034409	ST 203	cgMLST Cluster 1	AUSMDU00034407_AUSMDU00034409	patient_61	patient_221	4	10	10	13.5	12	3.2	Possible (sameWardDiffTime<=60days)
AUSMDU00034407	ST 203	cgMLST Cluster 1	AUSMDU00034410	ST 203	cgMLST Cluster 1	AUSMDU00034407_AUSMDU00034410	patient_61	patient_62	5	9	9	11	9	3.2	Possible (sameWardDiffTime<=60days)
AUSMDU00034407	ST 203	cgMLST Cluster 1	AUSMDU00034411	ST 203	cgMLST Cluster 1	AUSMDU00034407_AUSMDU00034411	patient_61	patient_31	10	22	22	21	20	3.1	Possible (sameHospSameTime)
AUSMDU00034407	ST 203	cgMLST Cluster 1	AUSMDU00034412	ST 203	cgMLST Cluster 1	AUSMDU00034407_AUSMDU00034412	patient_61	patient_31	11	23	23	22	22	3.1	Possible (sameHospSameTime)
AUSMDU00034407	ST 203	cgMLST Cluster 1	AUSMDU00034413	ST 203	cgMLST Cluster 1	AUSMDU00034407_AUSMDU00034413	patient_61	patient_1	0	1	1	1	1	3.2	Possible (sameWardDiffTime<=60days)
AUSMDU00034407	ST 203	cgMLST Cluster 1	AUSMDU00008378	ST 203	cgMLST Cluster 1	AUSMDU00034407_AUSMDU00008378	patient_61	patient_61	0	0	0	3.5	0	1	SamePatient
AUSMDU00034407	ST 203	cgMLST Cluster 1	AUSMDU00008252	ST 203	cgMLST Cluster 1	AUSMDU00034407_AUSMDU00008252	patient_61	patient_223	5	13	13	14.5	14	2.1	Unlikely (diffHosp)
AUSMDU00034407	ST 203	cgMLST Cluster 1	AUSMDU00008393	ST 203	cgMLST Cluster 1	AUSMDU00034407_AUSMDU00008393	patient_61	patient_77	5	14	14	17	15	2.1	Unlikely (diffHosp)
AUSMDU00034407	ST 203	cgMLST Cluster 1	AUSMDU00008394	ST 203	cgMLST Cluster 13	AUSMDU00034407_AUSMDU00008394	patient_61	patient_215	78	NA	NA	NA	397	2.1	Unlikely (diffHosp)
AUSMDU00034407	ST 203	cgMLST Cluster 1	AUSMDU00008570	ST 203	cgMLST Cluster 1	AUSMDU00034407_AUSMDU00008570	patient_61	patient_4	6	13	13	16.5	14	2.1	Unlikely (diffHosp)
AUSMDU00034407	ST 203	cgMLST Cluster 1	AUSMDU00008571	ST 203	cgMLST Cluster 1	AUSMDU00034407_AUSMDU00008571	patient_61	patient_266	5	14	14	16.5	14	2.1	Unlikely (diffHosp)
AUSMDU00034407	ST 203	cgMLST Cluster 1	AUSMDU00010569	ST 203	cgMLST Cluster 1	AUSMDU00034407_AUSMDU00010569	patient_61	patient_204	6	16	16	22.5	20	2.1	Unlikely (diffHosp)
AUSMDU00034407	ST 203	cgMLST Cluster 1	AUSMDU00010634	ST 203	cgMLST Cluster 1	AUSMDU00034407_AUSMDU00010634	patient_61	patient_213	8	18	18	21.5	19	2.1	Unlikely (diffHosp)
AUSMDU00034407	ST 203	cgMLST Cluster 1	AUSMDU00010717	ST 203	cgMLST Cluster 1	AUSMDU00034407_AUSMDU00010717	patient_61	patient_6	9	16	16	23	21	2.1	Unlikely (diffHosp)
AUSMDU00034407	ST 203	cgMLST Cluster 1	AUSMDU00010910	ST 203	cgMLST Cluster 1	AUSMDU00034407_AUSMDU00010910	patient_61	patient_245	7	16	16	59.5	37	2.1	Unlikely (diffHosp)
AUSMDU00034407	ST 203	cgMLST Cluster 1	AUSMDU00010819	ST 203	cgMLST Cluster 1	AUSMDU00034407_AUSMDU00010819	patient_61	patient_247	6	7	7	22	9	2.3	Unlikely (sameWardDiffTime>60days)
AUSMDU00034407	ST 203	cgMLST Cluster 1	AUSMDU00011137	ST 203	cgMLST Cluster 1	AUSMDU00034407_AUSMDU00011137	patient_61	patient_34	7	16	16	20.5	17	2.1	Unlikely (diffHosp)
AUSMDU00034407	ST 203	cgMLST Cluster 1	AUSMDU00011138	ST 203	cgMLST Cluster 1	AUSMDU00034407_AUSMDU00011138	patient_61	patient_220	6	16	16	21	21	2.1	Unlikely (diffHosp)
AUSMDU00034407	ST 203	cgMLST Cluster 1	AUSMDU00011272	ST 203	cgMLST Cluster 1	AUSMDU00034407_AUSMDU00011272	patient_61	patient_252	7	16	16	19.5	16	2.1	Unlikely (diffHosp)
AUSMDU00034407	ST 203	cgMLST Cluster 1	AUSMDU00011298	ST 203	cgMLST Cluster 1	AUSMDU00034407_AUSMDU00011298	patient_61	patient_7	6	16	16	20	18	2.1	Unlikely (diffHosp)
AUSMDU00034407	ST 203	cgMLST Cluster 1	AUSMDU00011299	ST 203	cgMLST Cluster 1	AUSMDU00034407_AUSMDU00011299	patient_61	patient_35	6	16	16	19.5	18	2.1	Unlikely (diffHosp)
AUSMDU00034407	ST 203	cgMLST Cluster 1	AUSMDU00011474	ST 203	cgMLST Cluster 1	AUSMDU00034407_AUSMDU00011474	patient_61	patient_35	6	16	16	20.5	19	2.1	Unlikely (diffHosp)
AUSMDU00034407	ST 203	cgMLST Cluster 1	AUSMDU00011346	ST 203	cgMLST Cluster 1	AUSMDU00034407_AUSMDU00011346	patient_61	patient_286	8	9	9	12.5	13	2.3	Unlikely (sameWardDiffTime>60days)
AUSMDU00034407	ST 203	cgMLST Cluster 1	AUSMDU00011475	ST 203	cgMLST Cluster 1	AUSMDU00034407_AUSMDU00011475	patient_61	patient_254	6	16	16	20.5	19	2.1	Unlikely (diffHosp)
AUSMDU00034407	ST 203	cgMLST Cluster 1	AUSMDU00011553	ST 203	cgMLST Cluster 1	AUSMDU00034407_AUSMDU00011553	patient_61	patient_273	6	16	16	21.5	18	2.1	Unlikely (diffHosp)
AUSMDU00034407	ST 203	cgMLST Cluster 1	AUSMDU00012221	ST 203	cgMLST Cluster 1	AUSMDU00034407_AUSMDU00012221	patient_61	patient_220	8	17	18	38	24	2.1	Unlikely (diffHosp)
AUSMDU00034407	ST 203	cgMLST Cluster 1	AUSMDU00012495	ST 203	cgMLST Cluster 1	AUSMDU00034407_AUSMDU00012495	patient_61	patient_240	7	18	18	86	52	2.1	Unlikely (diffHosp)
AUSMDU00034407	ST 203	cgMLST Cluster 1	AUSMDU00012709	ST 203	cgMLST Cluster 1	AUSMDU00034407_AUSMDU00012709	patient_61	patient_269	23	50	50	63.5	59	0.5	missing_beddata
AUSMDU00034407	ST 203	cgMLST Cluster 1	AUSMDU00012789	ST 203	cgMLST Cluster 32	AUSMDU00034407_AUSMDU00012789	patient_61	patient_244	49	NA	NA	NA	134	0.5	missing_beddata
AUSMDU00034407	ST 203	cgMLST Cluster 1	AUSMDU00013451	ST 203	cgMLST Cluster 1	AUSMDU00034407_AUSMDU00013451	patient_61	patient_69	6	17	17	20.5	18	2.1	Unlikely (diffHosp)
AUSMDU00034407	ST 203	cgMLST Cluster 1	AUSMDU00013453	ST 203	cgMLST Cluster 1	AUSMDU00034407_AUSMDU00013453	patient_61	patient_66	7	17	17	20	19	2.1	Unlikely (diffHosp)
AUSMDU00034407	ST 203	cgMLST Cluster 1	AUSMDU00013588	ST 203	cgMLST Cluster 1	AUSMDU00034407_AUSMDU00013588	patient_61	patient_248	7	18	18	21	20	2.1	Unlikely (diffHosp)
AUSMDU00034407	ST 203	cgMLST Cluster 1	AUSMDU00014827	ST 203	cgMLST Cluster 1	AUSMDU00034407_AUSMDU00014827	patient_61	patient_255	7	18	18	21	19	2.1	Unlikely (diffHosp)
AUSMDU00034407	ST 203	cgMLST Cluster 1	AUSMDU00015322	ST 203	cgMLST Cluster 1	AUSMDU00034407_AUSMDU00015322	patient_61	patient_230	6	16	16	19.5	18	2.1	Unlikely (diffHosp)
AUSMDU00034407	ST 203	cgMLST Cluster 1	AUSMDU00015635	ST 203	cgMLST Cluster 1	AUSMDU00034407_AUSMDU00015635	patient_61	patient_255	6	17	17	21	17	2.1	Unlikely (diffHosp)
AUSMDU00034407	ST 203	cgMLST Cluster 1	AUSMDU00015831	ST 203	cgMLST Cluster 1	AUSMDU00034407_AUSMDU00015831	patient_61	patient_206	11	9	9	9.5	8	2.3	Unlikely (sameWardDiffTime>60days)
AUSMDU00034407	ST 203	cgMLST Cluster 1	AUSMDU00018395	ST 203	cgMLST Cluster 1	AUSMDU00034407_AUSMDU00018395	patient_61	patient_13	6	18	18	21	21	2.1	Unlikely (diffHosp)
AUSMDU00034407	ST 203	cgMLST Cluster 1	AUSMDU00018396	ST 203	cgMLST Cluster 1	AUSMDU00034407_AUSMDU00018396	patient_61	patient_255	6	17	17	20	19	2.1	Unlikely (diffHosp)
AUSMDU00034407	ST 203	cgMLST Cluster 1	AUSMDU00016172	ST 203	cgMLST Cluster 1	AUSMDU00034407_AUSMDU00016172	patient_61	patient_277	5	4	6	79.5	26	2.3	Unlikely (sameWardDiffTime>60days)
AUSMDU00034407	ST 203	cgMLST Cluster 1	AUSMDU00016915	ST 203	cgMLST Cluster 1	AUSMDU00034407_AUSMDU00016915	patient_61	patient_41	7	18	18	21.5	19	2.1	Unlikely (diffHosp)
AUSMDU00034407	ST 203	cgMLST Cluster 1	AUSMDU00016916	ST 203	cgMLST Cluster 1	AUSMDU00034407_AUSMDU00016916	patient_61	patient_231	9	19	19	23	20	2.1	Unlikely (diffHosp)
AUSMDU00034407	ST 203	cgMLST Cluster 1	AUSMDU00017937	ST 203	cgMLST Cluster 1	AUSMDU00034407_AUSMDU00017937	patient_61	patient_289	6	16	16	20	17	2.1	Unlikely (diffHosp)
AUSMDU00034407	ST 203	cgMLST Cluster 1	AUSMDU00017856	ST 203	cgMLST Cluster 1	AUSMDU00034407_AUSMDU00017856	patient_61	patient_265	8	10	10	12	15	2.1	Unlikely (diffHosp)
AUSMDU00034407	ST 203	cgMLST Cluster 1	AUSMDU00018344	ST 203	cgMLST Cluster 1	AUSMDU00034407_AUSMDU00018344	patient_61	patient_51	6	17	17	21	19	2.1	Unlikely (diffHosp)
AUSMDU00034407	ST 203	cgMLST Cluster 1	AUSMDU00018345	ST 203	cgMLST Cluster 1	AUSMDU00034407_AUSMDU00018345	patient_61	patient_232	20	62	62	82.5	73	2.1	Unlikely (diffHosp)
AUSMDU00034407	ST 203	cgMLST Cluster 1	AUSMDU00018587	ST 203	cgMLST Cluster 1	AUSMDU00034407_AUSMDU00018587	patient_61	patient_233	21	63	63	80	74	2.1	Unlikely (diffHosp)
AUSMDU00034407	ST 203	cgMLST Cluster 1	AUSMDU00019221	ST 203	cgMLST Cluster 1	AUSMDU00034407_AUSMDU00019221	patient_61	patient_274	12	20	20	29	29	2.3	Unlikely (sameWardDiffTime>60days)
AUSMDU00034407	ST 203	cgMLST Cluster 1	AUSMDU00020381	ST 203	cgMLST Cluster 1	AUSMDU00034407_AUSMDU00020381	patient_61	patient_268	6	16	16	19	18	2.1	Unlikely (diffHosp)
AUSMDU00034407	ST 203	cgMLST Cluster 1	AUSMDU00022192	ST 203	cgMLST Cluster 60	AUSMDU00034407_AUSMDU00022192	patient_61	patient_297	42	NA	NA	NA	149	0.5	missing_beddata
AUSMDU00034407	ST 203	cgMLST Cluster 1	AUSMDU00022387	ST 203	cgMLST Cluster 61	AUSMDU00034407_AUSMDU00022387	patient_61	patient_190	113	NA	NA	NA	954	2.3	Unlikely (sameWardDiffTime>60days)
AUSMDU00034407	ST 203	cgMLST Cluster 1	AUSMDU00022767	ST 203	cgMLST Cluster 61	AUSMDU00034407_AUSMDU00022767	patient_61	patient_190	114	NA	NA	NA	957	2.3	Unlikely (sameWardDiffTime>60days)
AUSMDU00034407	ST 203	cgMLST Cluster 1	AUSMDU00022780	ST 203	cgMLST Cluster 1	AUSMDU00034407_AUSMDU00022780	patient_61	patient_307	10	16	16	25	27	2.1	Unlikely (diffHosp)
AUSMDU00034407	ST 203	cgMLST Cluster 1	AUSMDU00023869	ST 203	cgMLST Cluster 61	AUSMDU00034407_AUSMDU00023869	patient_61	patient_194	113	NA	NA	NA	961	2.3	Unlikely (sameWardDiffTime>60days)
AUSMDU00034408	ST 203	cgMLST Cluster 1	AUSMDU00034409	ST 203	cgMLST Cluster 1	AUSMDU00034408_AUSMDU00034409	patient_30	patient_221	3	8	17	18	12	3.2	Possible (sameWardDiffTime<=60days)
AUSMDU00034408	ST 203	cgMLST Cluster 1	AUSMDU00034410	ST 203	cgMLST Cluster 1	AUSMDU00034408_AUSMDU00034410	patient_30	patient_62	4	7	16	15.5	9	4	Probable (sameWardSameTime)
AUSMDU00034408	ST 203	cgMLST Cluster 1	AUSMDU00034411	ST 203	cgMLST Cluster 1	AUSMDU00034408_AUSMDU00034411	patient_30	patient_31	9	20	29	27.5	21	3.1	Possible (sameHospSameTime)
AUSMDU00034408	ST 203	cgMLST Cluster 1	AUSMDU00034412	ST 203	cgMLST Cluster 1	AUSMDU00034408_AUSMDU00034412	patient_30	patient_31	10	21	30	29	23	3.1	Possible (sameHospSameTime)
AUSMDU00034408	ST 203	cgMLST Cluster 1	AUSMDU00034413	ST 203	cgMLST Cluster 1	AUSMDU00034408_AUSMDU00034413	patient_30	patient_1	5	5	14	13.5	9	4	Probable (sameWardSameTime)
AUSMDU00034408	ST 203	cgMLST Cluster 1	AUSMDU00008378	ST 203	cgMLST Cluster 1	AUSMDU00034408_AUSMDU00008378	patient_30	patient_61	4	4	13	14	11	3.2	Possible (sameWardDiffTime<=60days)
AUSMDU00034408	ST 203	cgMLST Cluster 1	AUSMDU00008252	ST 203	cgMLST Cluster 1	AUSMDU00034408_AUSMDU00008252	patient_30	patient_223	4	11	20	19	15	2.1	Unlikely (diffHosp)
AUSMDU00034408	ST 203	cgMLST Cluster 1	AUSMDU00008393	ST 203	cgMLST Cluster 1	AUSMDU00034408_AUSMDU00008393	patient_30	patient_77	4	12	21	21	16	2.1	Unlikely (diffHosp)
AUSMDU00034408	ST 203	cgMLST Cluster 1	AUSMDU00008394	ST 203	cgMLST Cluster 13	AUSMDU00034408_AUSMDU00008394	patient_30	patient_215	77	NA	NA	NA	392	2.1	Unlikely (diffHosp)
AUSMDU00034408	ST 203	cgMLST Cluster 1	AUSMDU00008570	ST 203	cgMLST Cluster 1	AUSMDU00034408_AUSMDU00008570	patient_30	patient_4	5	11	20	20	15	2.1	Unlikely (diffHosp)
AUSMDU00034408	ST 203	cgMLST Cluster 1	AUSMDU00008571	ST 203	cgMLST Cluster 1	AUSMDU00034408_AUSMDU00008571	patient_30	patient_266	4	12	21	21	15	2.1	Unlikely (diffHosp)
AUSMDU00034408	ST 203	cgMLST Cluster 1	AUSMDU00010569	ST 203	cgMLST Cluster 1	AUSMDU00034408_AUSMDU00010569	patient_30	patient_204	5	14	23	26	20	2.1	Unlikely (diffHosp)
AUSMDU00034408	ST 203	cgMLST Cluster 1	AUSMDU00010634	ST 203	cgMLST Cluster 1	AUSMDU00034408_AUSMDU00010634	patient_30	patient_213	7	16	25	24	19	2.1	Unlikely (diffHosp)
AUSMDU00034408	ST 203	cgMLST Cluster 1	AUSMDU00010717	ST 203	cgMLST Cluster 1	AUSMDU00034408_AUSMDU00010717	patient_30	patient_6	8	14	23	27	20	2.1	Unlikely (diffHosp)
AUSMDU00034408	ST 203	cgMLST Cluster 1	AUSMDU00010910	ST 203	cgMLST Cluster 1	AUSMDU00034408_AUSMDU00010910	patient_30	patient_245	6	14	23	60.5	39	2.1	Unlikely (diffHosp)
AUSMDU00034408	ST 203	cgMLST Cluster 1	AUSMDU00010819	ST 203	cgMLST Cluster 1	AUSMDU00034408_AUSMDU00010819	patient_30	patient_247	7	7	16	27	14	3.2	Possible (sameWardDiffTime<=60days)
AUSMDU00034408	ST 203	cgMLST Cluster 1	AUSMDU00011137	ST 203	cgMLST Cluster 1	AUSMDU00034408_AUSMDU00011137	patient_30	patient_34	6	14	23	24.5	18	2.1	Unlikely (diffHosp)
AUSMDU00034408	ST 203	cgMLST Cluster 1	AUSMDU00011138	ST 203	cgMLST Cluster 1	AUSMDU00034408_AUSMDU00011138	patient_30	patient_220	5	14	23	26	20	2.1	Unlikely (diffHosp)
AUSMDU00034408	ST 203	cgMLST Cluster 1	AUSMDU00011272	ST 203	cgMLST Cluster 1	AUSMDU00034408_AUSMDU00011272	patient_30	patient_252	6	14	23	23	16	2.1	Unlikely (diffHosp)
AUSMDU00034408	ST 203	cgMLST Cluster 1	AUSMDU00011298	ST 203	cgMLST Cluster 1	AUSMDU00034408_AUSMDU00011298	patient_30	patient_7	5	14	23	24	17	2.1	Unlikely (diffHosp)
AUSMDU00034408	ST 203	cgMLST Cluster 1	AUSMDU00011299	ST 203	cgMLST Cluster 1	AUSMDU00034408_AUSMDU00011299	patient_30	patient_35	5	14	23	23	18	2.1	Unlikely (diffHosp)
AUSMDU00034408	ST 203	cgMLST Cluster 1	AUSMDU00011474	ST 203	cgMLST Cluster 1	AUSMDU00034408_AUSMDU00011474	patient_30	patient_35	5	14	23	25	19	2.1	Unlikely (diffHosp)
AUSMDU00034408	ST 203	cgMLST Cluster 1	AUSMDU00011346	ST 203	cgMLST Cluster 1	AUSMDU00034408_AUSMDU00011346	patient_30	patient_286	9	9	18	19.5	14	3.2	Possible (sameWardDiffTime<=60days)
AUSMDU00034408	ST 203	cgMLST Cluster 1	AUSMDU00011475	ST 203	cgMLST Cluster 1	AUSMDU00034408_AUSMDU00011475	patient_30	patient_254	5	14	23	25.5	19	2.1	Unlikely (diffHosp)
AUSMDU00034408	ST 203	cgMLST Cluster 1	AUSMDU00011553	ST 203	cgMLST Cluster 1	AUSMDU00034408_AUSMDU00011553	patient_30	patient_273	5	14	23	25.5	19	2.1	Unlikely (diffHosp)
AUSMDU00034408	ST 203	cgMLST Cluster 1	AUSMDU00012221	ST 203	cgMLST Cluster 1	AUSMDU00034408_AUSMDU00012221	patient_30	patient_220	7	15	25	42.5	24	2.1	Unlikely (diffHosp)
AUSMDU00034408	ST 203	cgMLST Cluster 1	AUSMDU00012495	ST 203	cgMLST Cluster 1	AUSMDU00034408_AUSMDU00012495	patient_30	patient_240	6	16	25	90	53	2.1	Unlikely (diffHosp)
AUSMDU00034408	ST 203	cgMLST Cluster 1	AUSMDU00012709	ST 203	cgMLST Cluster 1	AUSMDU00034408_AUSMDU00012709	patient_30	patient_269	22	48	57	67.5	60	0.5	missing_beddata
AUSMDU00034408	ST 203	cgMLST Cluster 1	AUSMDU00012789	ST 203	cgMLST Cluster 32	AUSMDU00034408_AUSMDU00012789	patient_30	patient_244	49	NA	NA	NA	132	0.5	missing_beddata
AUSMDU00034408	ST 203	cgMLST Cluster 1	AUSMDU00013451	ST 203	cgMLST Cluster 1	AUSMDU00034408_AUSMDU00013451	patient_30	patient_69	5	15	24	23.5	18	2.1	Unlikely (diffHosp)
AUSMDU00034408	ST 203	cgMLST Cluster 1	AUSMDU00013453	ST 203	cgMLST Cluster 1	AUSMDU00034408_AUSMDU00013453	patient_30	patient_66	6	15	24	24.5	19	2.1	Unlikely (diffHosp)
AUSMDU00034408	ST 203	cgMLST Cluster 1	AUSMDU00013588	ST 203	cgMLST Cluster 1	AUSMDU00034408_AUSMDU00013588	patient_30	patient_248	6	16	25	24.5	20	2.1	Unlikely (diffHosp)
AUSMDU00034408	ST 203	cgMLST Cluster 1	AUSMDU00014827	ST 203	cgMLST Cluster 1	AUSMDU00034408_AUSMDU00014827	patient_30	patient_255	6	16	25	25.5	19	2.1	Unlikely (diffHosp)
AUSMDU00034408	ST 203	cgMLST Cluster 1	AUSMDU00015322	ST 203	cgMLST Cluster 1	AUSMDU00034408_AUSMDU00015322	patient_30	patient_230	5	14	23	22	18	2.1	Unlikely (diffHosp)
AUSMDU00034408	ST 203	cgMLST Cluster 1	AUSMDU00015635	ST 203	cgMLST Cluster 1	AUSMDU00034408_AUSMDU00015635	patient_30	patient_255	5	15	24	24.5	18	2.1	Unlikely (diffHosp)
AUSMDU00034408	ST 203	cgMLST Cluster 1	AUSMDU00015831	ST 203	cgMLST Cluster 1	AUSMDU00034408_AUSMDU00015831	patient_30	patient_206	10	7	16	15	9	2.3	Unlikely (sameWardDiffTime>60days)
AUSMDU00034408	ST 203	cgMLST Cluster 1	AUSMDU00018395	ST 203	cgMLST Cluster 1	AUSMDU00034408_AUSMDU00018395	patient_30	patient_13	5	16	25	26	21	2.1	Unlikely (diffHosp)
AUSMDU00034408	ST 203	cgMLST Cluster 1	AUSMDU00018396	ST 203	cgMLST Cluster 1	AUSMDU00034408_AUSMDU00018396	patient_30	patient_255	5	15	24	24.5	19	2.1	Unlikely (diffHosp)
AUSMDU00034408	ST 203	cgMLST Cluster 1	AUSMDU00016172	ST 203	cgMLST Cluster 1	AUSMDU00034408_AUSMDU00016172	patient_30	patient_277	6	4	15	87.5	27	3.2	Possible (sameWardDiffTime<=60days)
AUSMDU00034408	ST 203	cgMLST Cluster 1	AUSMDU00016915	ST 203	cgMLST Cluster 1	AUSMDU00034408_AUSMDU00016915	patient_30	patient_41	6	16	25	25.5	19	2.1	Unlikely (diffHosp)
AUSMDU00034408	ST 203	cgMLST Cluster 1	AUSMDU00016916	ST 203	cgMLST Cluster 1	AUSMDU00034408_AUSMDU00016916	patient_30	patient_231	8	17	26	27.5	21	2.1	Unlikely (diffHosp)
AUSMDU00034408	ST 203	cgMLST Cluster 1	AUSMDU00017937	ST 203	cgMLST Cluster 1	AUSMDU00034408_AUSMDU00017937	patient_30	patient_289	5	14	23	23.5	18	2.1	Unlikely (diffHosp)
AUSMDU00034408	ST 203	cgMLST Cluster 1	AUSMDU00017856	ST 203	cgMLST Cluster 1	AUSMDU00034408_AUSMDU00017856	patient_30	patient_265	6	8	17	16.5	16	2.1	Unlikely (diffHosp)
AUSMDU00034408	ST 203	cgMLST Cluster 1	AUSMDU00018344	ST 203	cgMLST Cluster 1	AUSMDU00034408_AUSMDU00018344	patient_30	patient_51	5	15	24	26	19	2.1	Unlikely (diffHosp)
AUSMDU00034408	ST 203	cgMLST Cluster 1	AUSMDU00018345	ST 203	cgMLST Cluster 1	AUSMDU00034408_AUSMDU00018345	patient_30	patient_232	19	60	69	88.5	71	2.1	Unlikely (diffHosp)
AUSMDU00034408	ST 203	cgMLST Cluster 1	AUSMDU00018587	ST 203	cgMLST Cluster 1	AUSMDU00034408_AUSMDU00018587	patient_30	patient_233	20	61	70	87.5	73	2.1	Unlikely (diffHosp)
AUSMDU00034408	ST 203	cgMLST Cluster 1	AUSMDU00019221	ST 203	cgMLST Cluster 1	AUSMDU00034408_AUSMDU00019221	patient_30	patient_274	13	20	29	39	34	3.2	Possible (sameWardDiffTime<=60days)
AUSMDU00034408	ST 203	cgMLST Cluster 1	AUSMDU00020381	ST 203	cgMLST Cluster 1	AUSMDU00034408_AUSMDU00020381	patient_30	patient_268	5	14	23	22.5	18	2.1	Unlikely (diffHosp)
AUSMDU00034408	ST 203	cgMLST Cluster 1	AUSMDU00022192	ST 203	cgMLST Cluster 60	AUSMDU00034408_AUSMDU00022192	patient_30	patient_297	43	NA	NA	NA	150	0.5	missing_beddata
AUSMDU00034408	ST 203	cgMLST Cluster 1	AUSMDU00022387	ST 203	cgMLST Cluster 61	AUSMDU00034408_AUSMDU00022387	patient_30	patient_190	115	NA	NA	NA	945	2.3	Unlikely (sameWardDiffTime>60days)
AUSMDU00034408	ST 203	cgMLST Cluster 1	AUSMDU00022767	ST 203	cgMLST Cluster 61	AUSMDU00034408_AUSMDU00022767	patient_30	patient_190	116	NA	NA	NA	950	2.3	Unlikely (sameWardDiffTime>60days)
AUSMDU00034408	ST 203	cgMLST Cluster 1	AUSMDU00022780	ST 203	cgMLST Cluster 1	AUSMDU00034408_AUSMDU00022780	patient_30	patient_307	11	16	25	34.5	32	2.1	Unlikely (diffHosp)
AUSMDU00034408	ST 203	cgMLST Cluster 1	AUSMDU00023869	ST 203	cgMLST Cluster 61	AUSMDU00034408_AUSMDU00023869	patient_30	patient_194	115	NA	NA	NA	955	2.3	Unlikely (sameWardDiffTime>60days)
AUSMDU00034409	ST 203	cgMLST Cluster 1	AUSMDU00034410	ST 203	cgMLST Cluster 1	AUSMDU00034409_AUSMDU00034410	patient_221	patient_62	3	7	7	10.5	9	3.2	Possible (sameWardDiffTime<=60days)
AUSMDU00034409	ST 203	cgMLST Cluster 1	AUSMDU00034411	ST 203	cgMLST Cluster 1	AUSMDU00034409_AUSMDU00034411	patient_221	patient_31	8	20	20	20	20	3.1	Possible (sameHospSameTime)
AUSMDU00034409	ST 203	cgMLST Cluster 1	AUSMDU00034412	ST 203	cgMLST Cluster 1	AUSMDU00034409_AUSMDU00034412	patient_221	patient_31	9	21	21	23	21	3.1	Possible (sameHospSameTime)
AUSMDU00034409	ST 203	cgMLST Cluster 1	AUSMDU00034413	ST 203	cgMLST Cluster 1	AUSMDU00034409_AUSMDU00034413	patient_221	patient_1	4	11	11	15	13	3.2	Possible (sameWardDiffTime<=60days)
AUSMDU00034409	ST 203	cgMLST Cluster 1	AUSMDU00008378	ST 203	cgMLST Cluster 1	AUSMDU00034409_AUSMDU00008378	patient_221	patient_61	4	10	10	16.5	13	3.2	Possible (sameWardDiffTime<=60days)
AUSMDU00034409	ST 203	cgMLST Cluster 1	AUSMDU00008252	ST 203	cgMLST Cluster 1	AUSMDU00034409_AUSMDU00008252	patient_221	patient_223	3	11	11	14	12	2.1	Unlikely (diffHosp)
AUSMDU00034409	ST 203	cgMLST Cluster 1	AUSMDU00008393	ST 203	cgMLST Cluster 1	AUSMDU00034409_AUSMDU00008393	patient_221	patient_77	3	12	12	15.5	15	2.1	Unlikely (diffHosp)
AUSMDU00034409	ST 203	cgMLST Cluster 1	AUSMDU00008394	ST 203	cgMLST Cluster 13	AUSMDU00034409_AUSMDU00008394	patient_221	patient_215	78	NA	NA	NA	391	2.1	Unlikely (diffHosp)
AUSMDU00034409	ST 203	cgMLST Cluster 1	AUSMDU00008570	ST 203	cgMLST Cluster 1	AUSMDU00034409_AUSMDU00008570	patient_221	patient_4	4	11	11	15	14	2.1	Unlikely (diffHosp)
AUSMDU00034409	ST 203	cgMLST Cluster 1	AUSMDU00008571	ST 203	cgMLST Cluster 1	AUSMDU00034409_AUSMDU00008571	patient_221	patient_266	3	12	12	15	13	2.1	Unlikely (diffHosp)
AUSMDU00034409	ST 203	cgMLST Cluster 1	AUSMDU00010569	ST 203	cgMLST Cluster 1	AUSMDU00034409_AUSMDU00010569	patient_221	patient_204	4	14	14	21	19	2.1	Unlikely (diffHosp)
AUSMDU00034409	ST 203	cgMLST Cluster 1	AUSMDU00010634	ST 203	cgMLST Cluster 1	AUSMDU00034409_AUSMDU00010634	patient_221	patient_213	6	16	16	20.5	18	2.1	Unlikely (diffHosp)
AUSMDU00034409	ST 203	cgMLST Cluster 1	AUSMDU00010717	ST 203	cgMLST Cluster 1	AUSMDU00034409_AUSMDU00010717	patient_221	patient_6	7	14	14	21	20	2.1	Unlikely (diffHosp)
AUSMDU00034409	ST 203	cgMLST Cluster 1	AUSMDU00010910	ST 203	cgMLST Cluster 1	AUSMDU00034409_AUSMDU00010910	patient_221	patient_245	5	14	14	61.5	35	2.1	Unlikely (diffHosp)
AUSMDU00034409	ST 203	cgMLST Cluster 1	AUSMDU00010819	ST 203	cgMLST Cluster 1	AUSMDU00034409_AUSMDU00010819	patient_221	patient_247	6	13	13	32	15	2.3	Unlikely (sameWardDiffTime>60days)
AUSMDU00034409	ST 203	cgMLST Cluster 1	AUSMDU00011137	ST 203	cgMLST Cluster 1	AUSMDU00034409_AUSMDU00011137	patient_221	patient_34	5	14	14	19	16	2.1	Unlikely (diffHosp)
AUSMDU00034409	ST 203	cgMLST Cluster 1	AUSMDU00011138	ST 203	cgMLST Cluster 1	AUSMDU00034409_AUSMDU00011138	patient_221	patient_220	4	14	14	21	19	2.1	Unlikely (diffHosp)
AUSMDU00034409	ST 203	cgMLST Cluster 1	AUSMDU00011272	ST 203	cgMLST Cluster 1	AUSMDU00034409_AUSMDU00011272	patient_221	patient_252	5	14	14	17.5	16	2.1	Unlikely (diffHosp)
AUSMDU00034409	ST 203	cgMLST Cluster 1	AUSMDU00011298	ST 203	cgMLST Cluster 1	AUSMDU00034409_AUSMDU00011298	patient_221	patient_7	4	14	14	18.5	17	2.1	Unlikely (diffHosp)
AUSMDU00034409	ST 203	cgMLST Cluster 1	AUSMDU00011299	ST 203	cgMLST Cluster 1	AUSMDU00034409_AUSMDU00011299	patient_221	patient_35	4	14	14	18.5	16	2.1	Unlikely (diffHosp)
AUSMDU00034409	ST 203	cgMLST Cluster 1	AUSMDU00011474	ST 203	cgMLST Cluster 1	AUSMDU00034409_AUSMDU00011474	patient_221	patient_35	4	14	14	19	18	2.1	Unlikely (diffHosp)
AUSMDU00034409	ST 203	cgMLST Cluster 1	AUSMDU00011346	ST 203	cgMLST Cluster 1	AUSMDU00034409_AUSMDU00011346	patient_221	patient_286	8	15	15	20.5	18	2.3	Unlikely (sameWardDiffTime>60days)
AUSMDU00034409	ST 203	cgMLST Cluster 1	AUSMDU00011475	ST 203	cgMLST Cluster 1	AUSMDU00034409_AUSMDU00011475	patient_221	patient_254	4	14	14	20	18	2.1	Unlikely (diffHosp)
AUSMDU00034409	ST 203	cgMLST Cluster 1	AUSMDU00011553	ST 203	cgMLST Cluster 1	AUSMDU00034409_AUSMDU00011553	patient_221	patient_273	4	14	14	20	17	2.1	Unlikely (diffHosp)
AUSMDU00034409	ST 203	cgMLST Cluster 1	AUSMDU00012221	ST 203	cgMLST Cluster 1	AUSMDU00034409_AUSMDU00012221	patient_221	patient_220	6	15	16	37	24	2.1	Unlikely (diffHosp)
AUSMDU00034409	ST 203	cgMLST Cluster 1	AUSMDU00012495	ST 203	cgMLST Cluster 1	AUSMDU00034409_AUSMDU00012495	patient_221	patient_240	5	16	16	81.5	52	2.1	Unlikely (diffHosp)
AUSMDU00034409	ST 203	cgMLST Cluster 1	AUSMDU00012709	ST 203	cgMLST Cluster 1	AUSMDU00034409_AUSMDU00012709	patient_221	patient_269	21	48	48	60.5	58	0.5	missing_beddata
AUSMDU00034409	ST 203	cgMLST Cluster 1	AUSMDU00012789	ST 203	cgMLST Cluster 32	AUSMDU00034409_AUSMDU00012789	patient_221	patient_244	50	NA	NA	NA	136	0.5	missing_beddata
AUSMDU00034409	ST 203	cgMLST Cluster 1	AUSMDU00013451	ST 203	cgMLST Cluster 1	AUSMDU00034409_AUSMDU00013451	patient_221	patient_69	4	15	15	20.5	16	2.1	Unlikely (diffHosp)
AUSMDU00034409	ST 203	cgMLST Cluster 1	AUSMDU00013453	ST 203	cgMLST Cluster 1	AUSMDU00034409_AUSMDU00013453	patient_221	patient_66	5	15	15	18.5	17	2.1	Unlikely (diffHosp)
AUSMDU00034409	ST 203	cgMLST Cluster 1	AUSMDU00013588	ST 203	cgMLST Cluster 1	AUSMDU00034409_AUSMDU00013588	patient_221	patient_248	5	16	16	20	19	2.1	Unlikely (diffHosp)
AUSMDU00034409	ST 203	cgMLST Cluster 1	AUSMDU00014827	ST 203	cgMLST Cluster 1	AUSMDU00034409_AUSMDU00014827	patient_221	patient_255	5	16	16	19	18	2.1	Unlikely (diffHosp)
AUSMDU00034409	ST 203	cgMLST Cluster 1	AUSMDU00015322	ST 203	cgMLST Cluster 1	AUSMDU00034409_AUSMDU00015322	patient_221	patient_230	4	14	14	21.5	16	2.1	Unlikely (diffHosp)
AUSMDU00034409	ST 203	cgMLST Cluster 1	AUSMDU00015635	ST 203	cgMLST Cluster 1	AUSMDU00034409_AUSMDU00015635	patient_221	patient_255	4	15	15	18.5	16	2.1	Unlikely (diffHosp)
AUSMDU00034409	ST 203	cgMLST Cluster 1	AUSMDU00015831	ST 203	cgMLST Cluster 1	AUSMDU00034409_AUSMDU00015831	patient_221	patient_206	9	11	11	14	9	2.3	Unlikely (sameWardDiffTime>60days)
AUSMDU00034409	ST 203	cgMLST Cluster 1	AUSMDU00018395	ST 203	cgMLST Cluster 1	AUSMDU00034409_AUSMDU00018395	patient_221	patient_13	4	16	16	20	20	2.1	Unlikely (diffHosp)
AUSMDU00034409	ST 203	cgMLST Cluster 1	AUSMDU00018396	ST 203	cgMLST Cluster 1	AUSMDU00034409_AUSMDU00018396	patient_221	patient_255	4	15	15	19	18	2.1	Unlikely (diffHosp)
AUSMDU00034409	ST 203	cgMLST Cluster 1	AUSMDU00016172	ST 203	cgMLST Cluster 1	AUSMDU00034409_AUSMDU00016172	patient_221	patient_277	5	10	12	85	31	2.3	Unlikely (sameWardDiffTime>60days)
AUSMDU00034409	ST 203	cgMLST Cluster 1	AUSMDU00016915	ST 203	cgMLST Cluster 1	AUSMDU00034409_AUSMDU00016915	patient_221	patient_41	5	16	16	20	19	2.1	Unlikely (diffHosp)
AUSMDU00034409	ST 203	cgMLST Cluster 1	AUSMDU00016916	ST 203	cgMLST Cluster 1	AUSMDU00034409_AUSMDU00016916	patient_221	patient_231	7	17	17	21.5	18	2.1	Unlikely (diffHosp)
AUSMDU00034409	ST 203	cgMLST Cluster 1	AUSMDU00017937	ST 203	cgMLST Cluster 1	AUSMDU00034409_AUSMDU00017937	patient_221	patient_289	4	14	14	17.5	16	2.1	Unlikely (diffHosp)
AUSMDU00034409	ST 203	cgMLST Cluster 1	AUSMDU00017856	ST 203	cgMLST Cluster 1	AUSMDU00034409_AUSMDU00017856	patient_221	patient_265	6	14	14	19.5	18	2.1	Unlikely (diffHosp)
AUSMDU00034409	ST 203	cgMLST Cluster 1	AUSMDU00018344	ST 203	cgMLST Cluster 1	AUSMDU00034409_AUSMDU00018344	patient_221	patient_51	4	15	15	21	18	2.1	Unlikely (diffHosp)
AUSMDU00034409	ST 203	cgMLST Cluster 1	AUSMDU00018345	ST 203	cgMLST Cluster 1	AUSMDU00034409_AUSMDU00018345	patient_221	patient_232	18	60	60	78	72	2.1	Unlikely (diffHosp)
AUSMDU00034409	ST 203	cgMLST Cluster 1	AUSMDU00018587	ST 203	cgMLST Cluster 1	AUSMDU00034409_AUSMDU00018587	patient_221	patient_233	19	61	61	77	73	2.1	Unlikely (diffHosp)
AUSMDU00034409	ST 203	cgMLST Cluster 1	AUSMDU00019221	ST 203	cgMLST Cluster 1	AUSMDU00034409_AUSMDU00019221	patient_221	patient_274	12	26	26	42	34	2.3	Unlikely (sameWardDiffTime>60days)
AUSMDU00034409	ST 203	cgMLST Cluster 1	AUSMDU00020381	ST 203	cgMLST Cluster 1	AUSMDU00034409_AUSMDU00020381	patient_221	patient_268	4	14	14	18.5	17	2.1	Unlikely (diffHosp)
AUSMDU00034409	ST 203	cgMLST Cluster 1	AUSMDU00022192	ST 203	cgMLST Cluster 60	AUSMDU00034409_AUSMDU00022192	patient_221	patient_297	42	NA	NA	NA	145	0.5	missing_beddata
AUSMDU00034409	ST 203	cgMLST Cluster 1	AUSMDU00022387	ST 203	cgMLST Cluster 61	AUSMDU00034409_AUSMDU00022387	patient_221	patient_190	114	NA	NA	NA	947	2.2	Unlikely (sameHospDiffTime>=1day)
AUSMDU00034409	ST 203	cgMLST Cluster 1	AUSMDU00022767	ST 203	cgMLST Cluster 61	AUSMDU00034409_AUSMDU00022767	patient_221	patient_190	115	NA	NA	NA	949	2.2	Unlikely (sameHospDiffTime>=1day)
AUSMDU00034409	ST 203	cgMLST Cluster 1	AUSMDU00022780	ST 203	cgMLST Cluster 1	AUSMDU00034409_AUSMDU00022780	patient_221	patient_307	10	22	22	35	32	2.1	Unlikely (diffHosp)
AUSMDU00034409	ST 203	cgMLST Cluster 1	AUSMDU00023869	ST 203	cgMLST Cluster 61	AUSMDU00034409_AUSMDU00023869	patient_221	patient_194	114	NA	NA	NA	958	2.3	Unlikely (sameWardDiffTime>60days)
AUSMDU00034410	ST 203	cgMLST Cluster 1	AUSMDU00034411	ST 203	cgMLST Cluster 1	AUSMDU00034410_AUSMDU00034411	patient_62	patient_31	9	19	19	17.5	18	4	Probable (sameWardSameTime)
AUSMDU00034410	ST 203	cgMLST Cluster 1	AUSMDU00034412	ST 203	cgMLST Cluster 1	AUSMDU00034410_AUSMDU00034412	patient_62	patient_31	10	20	20	18.5	19	4	Probable (sameWardSameTime)
AUSMDU00034410	ST 203	cgMLST Cluster 1	AUSMDU00034413	ST 203	cgMLST Cluster 1	AUSMDU00034410_AUSMDU00034413	patient_62	patient_1	5	10	10	11.5	10	2.2	Unlikely (sameHospDiffTime>=1day)
AUSMDU00034410	ST 203	cgMLST Cluster 1	AUSMDU00008378	ST 203	cgMLST Cluster 1	AUSMDU00034410_AUSMDU00008378	patient_62	patient_61	5	9	9	12.5	9	3.2	Possible (sameWardDiffTime<=60days)
AUSMDU00034410	ST 203	cgMLST Cluster 1	AUSMDU00008252	ST 203	cgMLST Cluster 1	AUSMDU00034410_AUSMDU00008252	patient_62	patient_223	4	10	10	11.5	11	2.1	Unlikely (diffHosp)
AUSMDU00034410	ST 203	cgMLST Cluster 1	AUSMDU00008393	ST 203	cgMLST Cluster 1	AUSMDU00034410_AUSMDU00008393	patient_62	patient_77	4	11	11	13	12	2.1	Unlikely (diffHosp)
AUSMDU00034410	ST 203	cgMLST Cluster 1	AUSMDU00008394	ST 203	cgMLST Cluster 13	AUSMDU00034410_AUSMDU00008394	patient_62	patient_215	79	NA	NA	NA	396	2.1	Unlikely (diffHosp)
AUSMDU00034410	ST 203	cgMLST Cluster 1	AUSMDU00008570	ST 203	cgMLST Cluster 1	AUSMDU00034410_AUSMDU00008570	patient_62	patient_4	5	10	10	13	12	2.1	Unlikely (diffHosp)
AUSMDU00034410	ST 203	cgMLST Cluster 1	AUSMDU00008571	ST 203	cgMLST Cluster 1	AUSMDU00034410_AUSMDU00008571	patient_62	patient_266	4	11	11	12.5	12	2.1	Unlikely (diffHosp)
AUSMDU00034410	ST 203	cgMLST Cluster 1	AUSMDU00010569	ST 203	cgMLST Cluster 1	AUSMDU00034410_AUSMDU00010569	patient_62	patient_204	5	13	13	17.5	17	2.1	Unlikely (diffHosp)
AUSMDU00034410	ST 203	cgMLST Cluster 1	AUSMDU00010634	ST 203	cgMLST Cluster 1	AUSMDU00034410_AUSMDU00010634	patient_62	patient_213	7	15	15	18	16	2.1	Unlikely (diffHosp)
AUSMDU00034410	ST 203	cgMLST Cluster 1	AUSMDU00010717	ST 203	cgMLST Cluster 1	AUSMDU00034410_AUSMDU00010717	patient_62	patient_6	8	13	13	18	17	2.1	Unlikely (diffHosp)
AUSMDU00034410	ST 203	cgMLST Cluster 1	AUSMDU00010910	ST 203	cgMLST Cluster 1	AUSMDU00034410_AUSMDU00010910	patient_62	patient_245	6	13	13	58	33	2.1	Unlikely (diffHosp)
AUSMDU00034410	ST 203	cgMLST Cluster 1	AUSMDU00010819	ST 203	cgMLST Cluster 1	AUSMDU00034410_AUSMDU00010819	patient_62	patient_247	7	12	12	28.5	12	2.3	Unlikely (sameWardDiffTime>60days)
AUSMDU00034410	ST 203	cgMLST Cluster 1	AUSMDU00011137	ST 203	cgMLST Cluster 1	AUSMDU00034410_AUSMDU00011137	patient_62	patient_34	6	13	13	16	14	2.1	Unlikely (diffHosp)
AUSMDU00034410	ST 203	cgMLST Cluster 1	AUSMDU00011138	ST 203	cgMLST Cluster 1	AUSMDU00034410_AUSMDU00011138	patient_62	patient_220	5	13	13	17	17	2.1	Unlikely (diffHosp)
AUSMDU00034410	ST 203	cgMLST Cluster 1	AUSMDU00011272	ST 203	cgMLST Cluster 1	AUSMDU00034410_AUSMDU00011272	patient_62	patient_252	6	13	13	15	14	2.1	Unlikely (diffHosp)
AUSMDU00034410	ST 203	cgMLST Cluster 1	AUSMDU00011298	ST 203	cgMLST Cluster 1	AUSMDU00034410_AUSMDU00011298	patient_62	patient_7	5	13	13	15.5	14	2.1	Unlikely (diffHosp)
AUSMDU00034410	ST 203	cgMLST Cluster 1	AUSMDU00011299	ST 203	cgMLST Cluster 1	AUSMDU00034410_AUSMDU00011299	patient_62	patient_35	5	13	13	15	14	2.1	Unlikely (diffHosp)
AUSMDU00034410	ST 203	cgMLST Cluster 1	AUSMDU00011474	ST 203	cgMLST Cluster 1	AUSMDU00034410_AUSMDU00011474	patient_62	patient_35	5	13	13	16	15	2.1	Unlikely (diffHosp)
AUSMDU00034410	ST 203	cgMLST Cluster 1	AUSMDU00011346	ST 203	cgMLST Cluster 1	AUSMDU00034410_AUSMDU00011346	patient_62	patient_286	8	14	14	17.5	17	2.3	Unlikely (sameWardDiffTime>60days)
AUSMDU00034410	ST 203	cgMLST Cluster 1	AUSMDU00011475	ST 203	cgMLST Cluster 1	AUSMDU00034410_AUSMDU00011475	patient_62	patient_254	5	13	13	16.5	15	2.1	Unlikely (diffHosp)
AUSMDU00034410	ST 203	cgMLST Cluster 1	AUSMDU00011553	ST 203	cgMLST Cluster 1	AUSMDU00034410_AUSMDU00011553	patient_62	patient_273	5	13	13	16.5	15	2.1	Unlikely (diffHosp)
AUSMDU00034410	ST 203	cgMLST Cluster 1	AUSMDU00012221	ST 203	cgMLST Cluster 1	AUSMDU00034410_AUSMDU00012221	patient_62	patient_220	7	14	15	33	21	2.1	Unlikely (diffHosp)
AUSMDU00034410	ST 203	cgMLST Cluster 1	AUSMDU00012495	ST 203	cgMLST Cluster 1	AUSMDU00034410_AUSMDU00012495	patient_62	patient_240	6	15	15	81.5	51	2.1	Unlikely (diffHosp)
AUSMDU00034410	ST 203	cgMLST Cluster 1	AUSMDU00012709	ST 203	cgMLST Cluster 1	AUSMDU00034410_AUSMDU00012709	patient_62	patient_269	22	47	47	59	56	0.5	missing_beddata
AUSMDU00034410	ST 203	cgMLST Cluster 1	AUSMDU00012789	ST 203	cgMLST Cluster 32	AUSMDU00034410_AUSMDU00012789	patient_62	patient_244	49	NA	NA	NA	133	0.5	missing_beddata
AUSMDU00034410	ST 203	cgMLST Cluster 1	AUSMDU00013451	ST 203	cgMLST Cluster 1	AUSMDU00034410_AUSMDU00013451	patient_62	patient_69	5	14	14	17	14	2.1	Unlikely (diffHosp)
AUSMDU00034410	ST 203	cgMLST Cluster 1	AUSMDU00013453	ST 203	cgMLST Cluster 1	AUSMDU00034410_AUSMDU00013453	patient_62	patient_66	6	14	14	16	15	2.1	Unlikely (diffHosp)
AUSMDU00034410	ST 203	cgMLST Cluster 1	AUSMDU00013588	ST 203	cgMLST Cluster 1	AUSMDU00034410_AUSMDU00013588	patient_62	patient_248	6	15	15	17	16	2.1	Unlikely (diffHosp)
AUSMDU00034410	ST 203	cgMLST Cluster 1	AUSMDU00014827	ST 203	cgMLST Cluster 1	AUSMDU00034410_AUSMDU00014827	patient_62	patient_255	6	15	15	17	16	2.1	Unlikely (diffHosp)
AUSMDU00034410	ST 203	cgMLST Cluster 1	AUSMDU00015322	ST 203	cgMLST Cluster 1	AUSMDU00034410_AUSMDU00015322	patient_62	patient_230	5	13	13	17	14	2.1	Unlikely (diffHosp)
AUSMDU00034410	ST 203	cgMLST Cluster 1	AUSMDU00015635	ST 203	cgMLST Cluster 1	AUSMDU00034410_AUSMDU00015635	patient_62	patient_255	5	14	14	16	14	2.1	Unlikely (diffHosp)
AUSMDU00034410	ST 203	cgMLST Cluster 1	AUSMDU00015831	ST 203	cgMLST Cluster 1	AUSMDU00034410_AUSMDU00015831	patient_62	patient_206	10	10	10	11	9	2.3	Unlikely (sameWardDiffTime>60days)
AUSMDU00034410	ST 203	cgMLST Cluster 1	AUSMDU00018395	ST 203	cgMLST Cluster 1	AUSMDU00034410_AUSMDU00018395	patient_62	patient_13	5	15	15	17	17	2.1	Unlikely (diffHosp)
AUSMDU00034410	ST 203	cgMLST Cluster 1	AUSMDU00018396	ST 203	cgMLST Cluster 1	AUSMDU00034410_AUSMDU00018396	patient_62	patient_255	5	14	14	16	15	2.1	Unlikely (diffHosp)
AUSMDU00034410	ST 203	cgMLST Cluster 1	AUSMDU00016172	ST 203	cgMLST Cluster 1	AUSMDU00034410_AUSMDU00016172	patient_62	patient_277	6	9	11	84.5	30	2.3	Unlikely (sameWardDiffTime>60days)
AUSMDU00034410	ST 203	cgMLST Cluster 1	AUSMDU00016915	ST 203	cgMLST Cluster 1	AUSMDU00034410_AUSMDU00016915	patient_62	patient_41	6	15	15	16.5	16	2.1	Unlikely (diffHosp)
AUSMDU00034410	ST 203	cgMLST Cluster 1	AUSMDU00016916	ST 203	cgMLST Cluster 1	AUSMDU00034410_AUSMDU00016916	patient_62	patient_231	8	16	16	18.5	17	2.1	Unlikely (diffHosp)
AUSMDU00034410	ST 203	cgMLST Cluster 1	AUSMDU00017937	ST 203	cgMLST Cluster 1	AUSMDU00034410_AUSMDU00017937	patient_62	patient_289	5	13	13	15	14	2.1	Unlikely (diffHosp)
AUSMDU00034410	ST 203	cgMLST Cluster 1	AUSMDU00017856	ST 203	cgMLST Cluster 1	AUSMDU00034410_AUSMDU00017856	patient_62	patient_265	6	13	13	16	15	2.1	Unlikely (diffHosp)
AUSMDU00034410	ST 203	cgMLST Cluster 1	AUSMDU00018344	ST 203	cgMLST Cluster 1	AUSMDU00034410_AUSMDU00018344	patient_62	patient_51	5	14	14	17	15	2.1	Unlikely (diffHosp)
AUSMDU00034410	ST 203	cgMLST Cluster 1	AUSMDU00018345	ST 203	cgMLST Cluster 1	AUSMDU00034410_AUSMDU00018345	patient_62	patient_232	19	59	59	77.5	68	2.1	Unlikely (diffHosp)
AUSMDU00034410	ST 203	cgMLST Cluster 1	AUSMDU00018587	ST 203	cgMLST Cluster 1	AUSMDU00034410_AUSMDU00018587	patient_62	patient_233	20	60	60	75.5	70	2.1	Unlikely (diffHosp)
AUSMDU00034410	ST 203	cgMLST Cluster 1	AUSMDU00019221	ST 203	cgMLST Cluster 1	AUSMDU00034410_AUSMDU00019221	patient_62	patient_274	13	25	25	35.5	33	2.3	Unlikely (sameWardDiffTime>60days)
AUSMDU00034410	ST 203	cgMLST Cluster 1	AUSMDU00020381	ST 203	cgMLST Cluster 1	AUSMDU00034410_AUSMDU00020381	patient_62	patient_268	5	13	13	15	14	2.1	Unlikely (diffHosp)
AUSMDU00034410	ST 203	cgMLST Cluster 1	AUSMDU00022192	ST 203	cgMLST Cluster 60	AUSMDU00034410_AUSMDU00022192	patient_62	patient_297	43	NA	NA	NA	149	0.5	missing_beddata
AUSMDU00034410	ST 203	cgMLST Cluster 1	AUSMDU00022387	ST 203	cgMLST Cluster 61	AUSMDU00034410_AUSMDU00022387	patient_62	patient_190	115	NA	NA	NA	963	2.2	Unlikely (sameHospDiffTime>=1day)
AUSMDU00034410	ST 203	cgMLST Cluster 1	AUSMDU00022767	ST 203	cgMLST Cluster 61	AUSMDU00034410_AUSMDU00022767	patient_62	patient_190	116	NA	NA	NA	965	2.2	Unlikely (sameHospDiffTime>=1day)
AUSMDU00034410	ST 203	cgMLST Cluster 1	AUSMDU00022780	ST 203	cgMLST Cluster 1	AUSMDU00034410_AUSMDU00022780	patient_62	patient_307	11	21	21	31.5	30	2.1	Unlikely (diffHosp)
AUSMDU00034410	ST 203	cgMLST Cluster 1	AUSMDU00023869	ST 203	cgMLST Cluster 61	AUSMDU00034410_AUSMDU00023869	patient_62	patient_194	115	NA	NA	NA	971	2.2	Unlikely (sameHospDiffTime>=1day)
AUSMDU00034411	ST 203	cgMLST Cluster 1	AUSMDU00034412	ST 203	cgMLST Cluster 1	AUSMDU00034411_AUSMDU00034412	patient_31	patient_31	1	1	1	1	1	1	SamePatient
AUSMDU00034411	ST 203	cgMLST Cluster 1	AUSMDU00034413	ST 203	cgMLST Cluster 1	AUSMDU00034411_AUSMDU00034413	patient_31	patient_1	10	23	23	22	22	3.1	Possible (sameHospSameTime)
AUSMDU00034411	ST 203	cgMLST Cluster 1	AUSMDU00008378	ST 203	cgMLST Cluster 1	AUSMDU00034411_AUSMDU00008378	patient_31	patient_61	10	22	22	25	20	3.1	Possible (sameHospSameTime)
AUSMDU00034411	ST 203	cgMLST Cluster 1	AUSMDU00008252	ST 203	cgMLST Cluster 1	AUSMDU00034411_AUSMDU00008252	patient_31	patient_223	5	11	11	8	9	2.1	Unlikely (diffHosp)
AUSMDU00034411	ST 203	cgMLST Cluster 1	AUSMDU00008393	ST 203	cgMLST Cluster 1	AUSMDU00034411_AUSMDU00008393	patient_31	patient_77	5	12	12	9.5	9	2.1	Unlikely (diffHosp)
AUSMDU00034411	ST 203	cgMLST Cluster 1	AUSMDU00008394	ST 203	cgMLST Cluster 13	AUSMDU00034411_AUSMDU00008394	patient_31	patient_215	78	NA	NA	NA	386	2.1	Unlikely (diffHosp)
AUSMDU00034411	ST 203	cgMLST Cluster 1	AUSMDU00008570	ST 203	cgMLST Cluster 1	AUSMDU00034411_AUSMDU00008570	patient_31	patient_4	6	11	11	10	11	2.1	Unlikely (diffHosp)
AUSMDU00034411	ST 203	cgMLST Cluster 1	AUSMDU00008571	ST 203	cgMLST Cluster 1	AUSMDU00034411_AUSMDU00008571	patient_31	patient_266	5	12	12	9.5	9	2.1	Unlikely (diffHosp)
AUSMDU00034411	ST 203	cgMLST Cluster 1	AUSMDU00010569	ST 203	cgMLST Cluster 1	AUSMDU00034411_AUSMDU00010569	patient_31	patient_204	6	14	14	14.5	15	2.1	Unlikely (diffHosp)
AUSMDU00034411	ST 203	cgMLST Cluster 1	AUSMDU00010634	ST 203	cgMLST Cluster 1	AUSMDU00034411_AUSMDU00010634	patient_31	patient_213	8	16	16	15	14	2.1	Unlikely (diffHosp)
AUSMDU00034411	ST 203	cgMLST Cluster 1	AUSMDU00010717	ST 203	cgMLST Cluster 1	AUSMDU00034411_AUSMDU00010717	patient_31	patient_6	9	14	14	15.5	15	2.1	Unlikely (diffHosp)
AUSMDU00034411	ST 203	cgMLST Cluster 1	AUSMDU00010910	ST 203	cgMLST Cluster 1	AUSMDU00034411_AUSMDU00010910	patient_31	patient_245	5	14	14	52	31	2.1	Unlikely (diffHosp)
AUSMDU00034411	ST 203	cgMLST Cluster 1	AUSMDU00010819	ST 203	cgMLST Cluster 1	AUSMDU00034411_AUSMDU00010819	patient_31	patient_247	12	25	25	41.5	26	2.3	Unlikely (sameWardDiffTime>60days)
AUSMDU00034411	ST 203	cgMLST Cluster 1	AUSMDU00011137	ST 203	cgMLST Cluster 1	AUSMDU00034411_AUSMDU00011137	patient_31	patient_34	7	14	14	13	14	2.1	Unlikely (diffHosp)
AUSMDU00034411	ST 203	cgMLST Cluster 1	AUSMDU00011138	ST 203	cgMLST Cluster 1	AUSMDU00034411_AUSMDU00011138	patient_31	patient_220	6	14	14	16	17	2.1	Unlikely (diffHosp)
AUSMDU00034411	ST 203	cgMLST Cluster 1	AUSMDU00011272	ST 203	cgMLST Cluster 1	AUSMDU00034411_AUSMDU00011272	patient_31	patient_252	7	14	14	12	11	2.1	Unlikely (diffHosp)
AUSMDU00034411	ST 203	cgMLST Cluster 1	AUSMDU00011298	ST 203	cgMLST Cluster 1	AUSMDU00034411_AUSMDU00011298	patient_31	patient_7	6	14	14	12	12	2.1	Unlikely (diffHosp)
AUSMDU00034411	ST 203	cgMLST Cluster 1	AUSMDU00011299	ST 203	cgMLST Cluster 1	AUSMDU00034411_AUSMDU00011299	patient_31	patient_35	6	14	14	12	12	2.1	Unlikely (diffHosp)
AUSMDU00034411	ST 203	cgMLST Cluster 1	AUSMDU00011474	ST 203	cgMLST Cluster 1	AUSMDU00034411_AUSMDU00011474	patient_31	patient_35	6	14	14	13	13	2.1	Unlikely (diffHosp)
AUSMDU00034411	ST 203	cgMLST Cluster 1	AUSMDU00011346	ST 203	cgMLST Cluster 1	AUSMDU00034411_AUSMDU00011346	patient_31	patient_286	14	27	27	28	27	3.2	Possible (sameWardDiffTime<=60days)
AUSMDU00034411	ST 203	cgMLST Cluster 1	AUSMDU00011475	ST 203	cgMLST Cluster 1	AUSMDU00034411_AUSMDU00011475	patient_31	patient_254	6	14	14	13	13	2.1	Unlikely (diffHosp)
AUSMDU00034411	ST 203	cgMLST Cluster 1	AUSMDU00011553	ST 203	cgMLST Cluster 1	AUSMDU00034411_AUSMDU00011553	patient_31	patient_273	6	14	14	14	14	2.1	Unlikely (diffHosp)
AUSMDU00034411	ST 203	cgMLST Cluster 1	AUSMDU00012221	ST 203	cgMLST Cluster 1	AUSMDU00034411_AUSMDU00012221	patient_31	patient_220	8	15	16	29.5	18	2.1	Unlikely (diffHosp)
AUSMDU00034411	ST 203	cgMLST Cluster 1	AUSMDU00012495	ST 203	cgMLST Cluster 1	AUSMDU00034411_AUSMDU00012495	patient_31	patient_240	7	18	18	19	18	2.1	Unlikely (diffHosp)
AUSMDU00034411	ST 203	cgMLST Cluster 1	AUSMDU00012709	ST 203	cgMLST Cluster 1	AUSMDU00034411_AUSMDU00012709	patient_31	patient_269	21	36	36	50.5	49	0.5	missing_beddata
AUSMDU00034411	ST 203	cgMLST Cluster 1	AUSMDU00012789	ST 203	cgMLST Cluster 32	AUSMDU00034411_AUSMDU00012789	patient_31	patient_244	54	NA	NA	NA	139	0.5	missing_beddata
AUSMDU00034411	ST 203	cgMLST Cluster 1	AUSMDU00013451	ST 203	cgMLST Cluster 1	AUSMDU00034411_AUSMDU00013451	patient_31	patient_69	6	15	15	13.5	13	2.1	Unlikely (diffHosp)
AUSMDU00034411	ST 203	cgMLST Cluster 1	AUSMDU00013453	ST 203	cgMLST Cluster 1	AUSMDU00034411_AUSMDU00013453	patient_31	patient_66	7	15	15	14.5	17	2.1	Unlikely (diffHosp)
AUSMDU00034411	ST 203	cgMLST Cluster 1	AUSMDU00013588	ST 203	cgMLST Cluster 1	AUSMDU00034411_AUSMDU00013588	patient_31	patient_248	7	16	16	14	14	2.1	Unlikely (diffHosp)
AUSMDU00034411	ST 203	cgMLST Cluster 1	AUSMDU00014827	ST 203	cgMLST Cluster 1	AUSMDU00034411_AUSMDU00014827	patient_31	patient_255	7	16	16	13.5	13	2.1	Unlikely (diffHosp)
AUSMDU00034411	ST 203	cgMLST Cluster 1	AUSMDU00015322	ST 203	cgMLST Cluster 1	AUSMDU00034411_AUSMDU00015322	patient_31	patient_230	6	14	14	18.5	13	2.1	Unlikely (diffHosp)
AUSMDU00034411	ST 203	cgMLST Cluster 1	AUSMDU00015635	ST 203	cgMLST Cluster 1	AUSMDU00034411_AUSMDU00015635	patient_31	patient_255	6	15	15	12	13	2.1	Unlikely (diffHosp)
AUSMDU00034411	ST 203	cgMLST Cluster 1	AUSMDU00015831	ST 203	cgMLST Cluster 1	AUSMDU00034411_AUSMDU00015831	patient_31	patient_206	13	23	23	22	16	2.3	Unlikely (sameWardDiffTime>60days)
AUSMDU00034411	ST 203	cgMLST Cluster 1	AUSMDU00018395	ST 203	cgMLST Cluster 1	AUSMDU00034411_AUSMDU00018395	patient_31	patient_13	6	16	16	13.5	15	2.1	Unlikely (diffHosp)
AUSMDU00034411	ST 203	cgMLST Cluster 1	AUSMDU00018396	ST 203	cgMLST Cluster 1	AUSMDU00034411_AUSMDU00018396	patient_31	patient_255	6	15	15	13.5	13	2.1	Unlikely (diffHosp)
AUSMDU00034411	ST 203	cgMLST Cluster 1	AUSMDU00016172	ST 203	cgMLST Cluster 1	AUSMDU00034411_AUSMDU00016172	patient_31	patient_277	11	22	24	96.5	42	3.2	Possible (sameWardDiffTime<=60days)
AUSMDU00034411	ST 203	cgMLST Cluster 1	AUSMDU00016915	ST 203	cgMLST Cluster 1	AUSMDU00034411_AUSMDU00016915	patient_31	patient_41	7	16	16	13	14	2.1	Unlikely (diffHosp)
AUSMDU00034411	ST 203	cgMLST Cluster 1	AUSMDU00016916	ST 203	cgMLST Cluster 1	AUSMDU00034411_AUSMDU00016916	patient_31	patient_231	9	17	17	14.5	14	2.1	Unlikely (diffHosp)
AUSMDU00034411	ST 203	cgMLST Cluster 1	AUSMDU00017937	ST 203	cgMLST Cluster 1	AUSMDU00034411_AUSMDU00017937	patient_31	patient_289	6	14	14	12	13	2.1	Unlikely (diffHosp)
AUSMDU00034411	ST 203	cgMLST Cluster 1	AUSMDU00017856	ST 203	cgMLST Cluster 1	AUSMDU00034411_AUSMDU00017856	patient_31	patient_265	12	26	26	26	26	2.1	Unlikely (diffHosp)
AUSMDU00034411	ST 203	cgMLST Cluster 1	AUSMDU00018344	ST 203	cgMLST Cluster 1	AUSMDU00034411_AUSMDU00018344	patient_31	patient_51	6	15	15	13	13	2.1	Unlikely (diffHosp)
AUSMDU00034411	ST 203	cgMLST Cluster 1	AUSMDU00018345	ST 203	cgMLST Cluster 1	AUSMDU00034411_AUSMDU00018345	patient_31	patient_232	18	48	48	68.5	59	2.1	Unlikely (diffHosp)
AUSMDU00034411	ST 203	cgMLST Cluster 1	AUSMDU00018587	ST 203	cgMLST Cluster 1	AUSMDU00034411_AUSMDU00018587	patient_31	patient_233	19	49	49	67.5	62	2.1	Unlikely (diffHosp)
AUSMDU00034411	ST 203	cgMLST Cluster 1	AUSMDU00019221	ST 203	cgMLST Cluster 1	AUSMDU00034411_AUSMDU00019221	patient_31	patient_274	16	38	38	44.5	41	2.3	Unlikely (sameWardDiffTime>60days)
AUSMDU00034411	ST 203	cgMLST Cluster 1	AUSMDU00020381	ST 203	cgMLST Cluster 1	AUSMDU00034411_AUSMDU00020381	patient_31	patient_268	6	14	14	12	12	2.1	Unlikely (diffHosp)
AUSMDU00034411	ST 203	cgMLST Cluster 1	AUSMDU00022192	ST 203	cgMLST Cluster 60	AUSMDU00034411_AUSMDU00022192	patient_31	patient_297	42	NA	NA	NA	146	0.5	missing_beddata
AUSMDU00034411	ST 203	cgMLST Cluster 1	AUSMDU00022387	ST 203	cgMLST Cluster 61	AUSMDU00034411_AUSMDU00022387	patient_31	patient_190	118	NA	NA	NA	969	2.2	Unlikely (sameHospDiffTime>=1day)
AUSMDU00034411	ST 203	cgMLST Cluster 1	AUSMDU00022767	ST 203	cgMLST Cluster 61	AUSMDU00034411_AUSMDU00022767	patient_31	patient_190	119	NA	NA	NA	972	2.2	Unlikely (sameHospDiffTime>=1day)
AUSMDU00034411	ST 203	cgMLST Cluster 1	AUSMDU00022780	ST 203	cgMLST Cluster 1	AUSMDU00034411_AUSMDU00022780	patient_31	patient_307	16	34	34	41.5	40	2.1	Unlikely (diffHosp)
AUSMDU00034411	ST 203	cgMLST Cluster 1	AUSMDU00023869	ST 203	cgMLST Cluster 61	AUSMDU00034411_AUSMDU00023869	patient_31	patient_194	118	NA	NA	NA	972	2.3	Unlikely (sameWardDiffTime>60days)
AUSMDU00034412	ST 203	cgMLST Cluster 1	AUSMDU00034413	ST 203	cgMLST Cluster 1	AUSMDU00034412_AUSMDU00034413	patient_31	patient_1	11	24	24	22.5	23	3.1	Possible (sameHospSameTime)
AUSMDU00034412	ST 203	cgMLST Cluster 1	AUSMDU00008378	ST 203	cgMLST Cluster 1	AUSMDU00034412_AUSMDU00008378	patient_31	patient_61	11	23	23	26.5	21	3.1	Possible (sameHospSameTime)
AUSMDU00034412	ST 203	cgMLST Cluster 1	AUSMDU00008252	ST 203	cgMLST Cluster 1	AUSMDU00034412_AUSMDU00008252	patient_31	patient_223	6	12	12	9	11	2.1	Unlikely (diffHosp)
AUSMDU00034412	ST 203	cgMLST Cluster 1	AUSMDU00008393	ST 203	cgMLST Cluster 1	AUSMDU00034412_AUSMDU00008393	patient_31	patient_77	6	13	13	10.5	11	2.1	Unlikely (diffHosp)
AUSMDU00034412	ST 203	cgMLST Cluster 1	AUSMDU00008394	ST 203	cgMLST Cluster 13	AUSMDU00034412_AUSMDU00008394	patient_31	patient_215	79	NA	NA	NA	391	2.1	Unlikely (diffHosp)
AUSMDU00034412	ST 203	cgMLST Cluster 1	AUSMDU00008570	ST 203	cgMLST Cluster 1	AUSMDU00034412_AUSMDU00008570	patient_31	patient_4	7	12	12	12	13	2.1	Unlikely (diffHosp)
AUSMDU00034412	ST 203	cgMLST Cluster 1	AUSMDU00008571	ST 203	cgMLST Cluster 1	AUSMDU00034412_AUSMDU00008571	patient_31	patient_266	6	13	13	11	10	2.1	Unlikely (diffHosp)
AUSMDU00034412	ST 203	cgMLST Cluster 1	AUSMDU00010569	ST 203	cgMLST Cluster 1	AUSMDU00034412_AUSMDU00010569	patient_31	patient_204	7	15	15	14	17	2.1	Unlikely (diffHosp)
AUSMDU00034412	ST 203	cgMLST Cluster 1	AUSMDU00010634	ST 203	cgMLST Cluster 1	AUSMDU00034412_AUSMDU00010634	patient_31	patient_213	9	17	17	17	15	2.1	Unlikely (diffHosp)
AUSMDU00034412	ST 203	cgMLST Cluster 1	AUSMDU00010717	ST 203	cgMLST Cluster 1	AUSMDU00034412_AUSMDU00010717	patient_31	patient_6	10	15	15	16.5	16	2.1	Unlikely (diffHosp)
AUSMDU00034412	ST 203	cgMLST Cluster 1	AUSMDU00010910	ST 203	cgMLST Cluster 1	AUSMDU00034412_AUSMDU00010910	patient_31	patient_245	6	15	15	51.5	32	2.1	Unlikely (diffHosp)
AUSMDU00034412	ST 203	cgMLST Cluster 1	AUSMDU00010819	ST 203	cgMLST Cluster 1	AUSMDU00034412_AUSMDU00010819	patient_31	patient_247	13	26	26	42	27	2.3	Unlikely (sameWardDiffTime>60days)
AUSMDU00034412	ST 203	cgMLST Cluster 1	AUSMDU00011137	ST 203	cgMLST Cluster 1	AUSMDU00034412_AUSMDU00011137	patient_31	patient_34	8	15	15	15	15	2.1	Unlikely (diffHosp)
AUSMDU00034412	ST 203	cgMLST Cluster 1	AUSMDU00011138	ST 203	cgMLST Cluster 1	AUSMDU00034412_AUSMDU00011138	patient_31	patient_220	7	15	15	16	19	2.1	Unlikely (diffHosp)
AUSMDU00034412	ST 203	cgMLST Cluster 1	AUSMDU00011272	ST 203	cgMLST Cluster 1	AUSMDU00034412_AUSMDU00011272	patient_31	patient_252	8	15	15	12	12	2.1	Unlikely (diffHosp)
AUSMDU00034412	ST 203	cgMLST Cluster 1	AUSMDU00011298	ST 203	cgMLST Cluster 1	AUSMDU00034412_AUSMDU00011298	patient_31	patient_7	7	15	15	12	15	2.1	Unlikely (diffHosp)
AUSMDU00034412	ST 203	cgMLST Cluster 1	AUSMDU00011299	ST 203	cgMLST Cluster 1	AUSMDU00034412_AUSMDU00011299	patient_31	patient_35	7	15	15	12.5	15	2.1	Unlikely (diffHosp)
AUSMDU00034412	ST 203	cgMLST Cluster 1	AUSMDU00011474	ST 203	cgMLST Cluster 1	AUSMDU00034412_AUSMDU00011474	patient_31	patient_35	7	15	15	13	15	2.1	Unlikely (diffHosp)
AUSMDU00034412	ST 203	cgMLST Cluster 1	AUSMDU00011346	ST 203	cgMLST Cluster 1	AUSMDU00034412_AUSMDU00011346	patient_31	patient_286	15	28	28	28.5	27	3.2	Possible (sameWardDiffTime<=60days)
AUSMDU00034412	ST 203	cgMLST Cluster 1	AUSMDU00011475	ST 203	cgMLST Cluster 1	AUSMDU00034412_AUSMDU00011475	patient_31	patient_254	7	15	15	13	14	2.1	Unlikely (diffHosp)
AUSMDU00034412	ST 203	cgMLST Cluster 1	AUSMDU00011553	ST 203	cgMLST Cluster 1	AUSMDU00034412_AUSMDU00011553	patient_31	patient_273	7	15	15	14.5	15	2.1	Unlikely (diffHosp)
AUSMDU00034412	ST 203	cgMLST Cluster 1	AUSMDU00012221	ST 203	cgMLST Cluster 1	AUSMDU00034412_AUSMDU00012221	patient_31	patient_220	9	16	17	30.5	19	2.1	Unlikely (diffHosp)
AUSMDU00034412	ST 203	cgMLST Cluster 1	AUSMDU00012495	ST 203	cgMLST Cluster 1	AUSMDU00034412_AUSMDU00012495	patient_31	patient_240	8	19	19	19	20	2.1	Unlikely (diffHosp)
AUSMDU00034412	ST 203	cgMLST Cluster 1	AUSMDU00012709	ST 203	cgMLST Cluster 1	AUSMDU00034412_AUSMDU00012709	patient_31	patient_269	22	37	37	50.5	50	0.5	missing_beddata
AUSMDU00034412	ST 203	cgMLST Cluster 1	AUSMDU00012789	ST 203	cgMLST Cluster 32	AUSMDU00034412_AUSMDU00012789	patient_31	patient_244	55	NA	NA	NA	143	0.5	missing_beddata
AUSMDU00034412	ST 203	cgMLST Cluster 1	AUSMDU00013451	ST 203	cgMLST Cluster 1	AUSMDU00034412_AUSMDU00013451	patient_31	patient_69	7	16	16	13.5	14	2.1	Unlikely (diffHosp)
AUSMDU00034412	ST 203	cgMLST Cluster 1	AUSMDU00013453	ST 203	cgMLST Cluster 1	AUSMDU00034412_AUSMDU00013453	patient_31	patient_66	8	16	16	14	19	2.1	Unlikely (diffHosp)
AUSMDU00034412	ST 203	cgMLST Cluster 1	AUSMDU00013588	ST 203	cgMLST Cluster 1	AUSMDU00034412_AUSMDU00013588	patient_31	patient_248	8	17	17	15.5	15	2.1	Unlikely (diffHosp)
AUSMDU00034412	ST 203	cgMLST Cluster 1	AUSMDU00014827	ST 203	cgMLST Cluster 1	AUSMDU00034412_AUSMDU00014827	patient_31	patient_255	8	17	17	14.5	15	2.1	Unlikely (diffHosp)
AUSMDU00034412	ST 203	cgMLST Cluster 1	AUSMDU00015322	ST 203	cgMLST Cluster 1	AUSMDU00034412_AUSMDU00015322	patient_31	patient_230	7	15	15	17	15	2.1	Unlikely (diffHosp)
AUSMDU00034412	ST 203	cgMLST Cluster 1	AUSMDU00015635	ST 203	cgMLST Cluster 1	AUSMDU00034412_AUSMDU00015635	patient_31	patient_255	7	16	16	13	15	2.1	Unlikely (diffHosp)
AUSMDU00034412	ST 203	cgMLST Cluster 1	AUSMDU00015831	ST 203	cgMLST Cluster 1	AUSMDU00034412_AUSMDU00015831	patient_31	patient_206	14	24	24	23.5	17	2.3	Unlikely (sameWardDiffTime>60days)
AUSMDU00034412	ST 203	cgMLST Cluster 1	AUSMDU00018395	ST 203	cgMLST Cluster 1	AUSMDU00034412_AUSMDU00018395	patient_31	patient_13	7	17	17	14.5	17	2.1	Unlikely (diffHosp)
AUSMDU00034412	ST 203	cgMLST Cluster 1	AUSMDU00018396	ST 203	cgMLST Cluster 1	AUSMDU00034412_AUSMDU00018396	patient_31	patient_255	7	16	16	13.5	14	2.1	Unlikely (diffHosp)
AUSMDU00034412	ST 203	cgMLST Cluster 1	AUSMDU00016172	ST 203	cgMLST Cluster 1	AUSMDU00034412_AUSMDU00016172	patient_31	patient_277	12	23	25	95.5	43	3.2	Possible (sameWardDiffTime<=60days)
AUSMDU00034412	ST 203	cgMLST Cluster 1	AUSMDU00016915	ST 203	cgMLST Cluster 1	AUSMDU00034412_AUSMDU00016915	patient_31	patient_41	8	17	17	16	15	2.1	Unlikely (diffHosp)
AUSMDU00034412	ST 203	cgMLST Cluster 1	AUSMDU00016916	ST 203	cgMLST Cluster 1	AUSMDU00034412_AUSMDU00016916	patient_31	patient_231	10	18	18	15.5	15	2.1	Unlikely (diffHosp)
AUSMDU00034412	ST 203	cgMLST Cluster 1	AUSMDU00017937	ST 203	cgMLST Cluster 1	AUSMDU00034412_AUSMDU00017937	patient_31	patient_289	7	15	15	12.5	14	2.1	Unlikely (diffHosp)
AUSMDU00034412	ST 203	cgMLST Cluster 1	AUSMDU00017856	ST 203	cgMLST Cluster 1	AUSMDU00034412_AUSMDU00017856	patient_31	patient_265	13	27	27	27	27	2.1	Unlikely (diffHosp)
AUSMDU00034412	ST 203	cgMLST Cluster 1	AUSMDU00018344	ST 203	cgMLST Cluster 1	AUSMDU00034412_AUSMDU00018344	patient_31	patient_51	7	16	16	13	14	2.1	Unlikely (diffHosp)
AUSMDU00034412	ST 203	cgMLST Cluster 1	AUSMDU00018345	ST 203	cgMLST Cluster 1	AUSMDU00034412_AUSMDU00018345	patient_31	patient_232	19	49	49	68.5	64	2.1	Unlikely (diffHosp)
AUSMDU00034412	ST 203	cgMLST Cluster 1	AUSMDU00018587	ST 203	cgMLST Cluster 1	AUSMDU00034412_AUSMDU00018587	patient_31	patient_233	20	50	50	66.5	66	2.1	Unlikely (diffHosp)
AUSMDU00034412	ST 203	cgMLST Cluster 1	AUSMDU00019221	ST 203	cgMLST Cluster 1	AUSMDU00034412_AUSMDU00019221	patient_31	patient_274	17	39	39	44.5	43	2.3	Unlikely (sameWardDiffTime>60days)
AUSMDU00034412	ST 203	cgMLST Cluster 1	AUSMDU00020381	ST 203	cgMLST Cluster 1	AUSMDU00034412_AUSMDU00020381	patient_31	patient_268	7	15	15	12.5	13	2.1	Unlikely (diffHosp)
AUSMDU00034412	ST 203	cgMLST Cluster 1	AUSMDU00022192	ST 203	cgMLST Cluster 60	AUSMDU00034412_AUSMDU00022192	patient_31	patient_297	43	NA	NA	NA	148	0.5	missing_beddata
AUSMDU00034412	ST 203	cgMLST Cluster 1	AUSMDU00022387	ST 203	cgMLST Cluster 61	AUSMDU00034412_AUSMDU00022387	patient_31	patient_190	119	NA	NA	NA	975	2.2	Unlikely (sameHospDiffTime>=1day)
AUSMDU00034412	ST 203	cgMLST Cluster 1	AUSMDU00022767	ST 203	cgMLST Cluster 61	AUSMDU00034412_AUSMDU00022767	patient_31	patient_190	120	NA	NA	NA	981	2.2	Unlikely (sameHospDiffTime>=1day)
AUSMDU00034412	ST 203	cgMLST Cluster 1	AUSMDU00022780	ST 203	cgMLST Cluster 1	AUSMDU00034412_AUSMDU00022780	patient_31	patient_307	17	35	35	42	42	2.1	Unlikely (diffHosp)
AUSMDU00034412	ST 203	cgMLST Cluster 1	AUSMDU00023869	ST 203	cgMLST Cluster 61	AUSMDU00034412_AUSMDU00023869	patient_31	patient_194	119	NA	NA	NA	980	2.3	Unlikely (sameWardDiffTime>60days)
AUSMDU00034413	ST 203	cgMLST Cluster 1	AUSMDU00008378	ST 203	cgMLST Cluster 1	AUSMDU00034413_AUSMDU00008378	patient_1	patient_61	0	1	1	3.5	2	3.2	Possible (sameWardDiffTime<=60days)
AUSMDU00034413	ST 203	cgMLST Cluster 1	AUSMDU00008252	ST 203	cgMLST Cluster 1	AUSMDU00034413_AUSMDU00008252	patient_1	patient_223	5	14	14	15.5	16	2.1	Unlikely (diffHosp)
AUSMDU00034413	ST 203	cgMLST Cluster 1	AUSMDU00008393	ST 203	cgMLST Cluster 1	AUSMDU00034413_AUSMDU00008393	patient_1	patient_77	5	15	15	17.5	17	2.1	Unlikely (diffHosp)
AUSMDU00034413	ST 203	cgMLST Cluster 1	AUSMDU00008394	ST 203	cgMLST Cluster 13	AUSMDU00034413_AUSMDU00008394	patient_1	patient_215	79	NA	NA	NA	402	2.1	Unlikely (diffHosp)
AUSMDU00034413	ST 203	cgMLST Cluster 1	AUSMDU00008570	ST 203	cgMLST Cluster 1	AUSMDU00034413_AUSMDU00008570	patient_1	patient_4	6	14	14	17.5	16	2.1	Unlikely (diffHosp)
AUSMDU00034413	ST 203	cgMLST Cluster 1	AUSMDU00008571	ST 203	cgMLST Cluster 1	AUSMDU00034413_AUSMDU00008571	patient_1	patient_266	5	15	15	16.5	16	2.1	Unlikely (diffHosp)
AUSMDU00034413	ST 203	cgMLST Cluster 1	AUSMDU00010569	ST 203	cgMLST Cluster 1	AUSMDU00034413_AUSMDU00010569	patient_1	patient_204	6	17	17	23	21	2.1	Unlikely (diffHosp)
AUSMDU00034413	ST 203	cgMLST Cluster 1	AUSMDU00010634	ST 203	cgMLST Cluster 1	AUSMDU00034413_AUSMDU00010634	patient_1	patient_213	8	19	19	23	21	2.1	Unlikely (diffHosp)
AUSMDU00034413	ST 203	cgMLST Cluster 1	AUSMDU00010717	ST 203	cgMLST Cluster 1	AUSMDU00034413_AUSMDU00010717	patient_1	patient_6	9	17	17	23	22	2.1	Unlikely (diffHosp)
AUSMDU00034413	ST 203	cgMLST Cluster 1	AUSMDU00010910	ST 203	cgMLST Cluster 1	AUSMDU00034413_AUSMDU00010910	patient_1	patient_245	7	17	17	64.5	39	2.1	Unlikely (diffHosp)
AUSMDU00034413	ST 203	cgMLST Cluster 1	AUSMDU00010819	ST 203	cgMLST Cluster 1	AUSMDU00034413_AUSMDU00010819	patient_1	patient_247	6	8	8	23.5	10	2.2	Unlikely (sameHospDiffTime>=1day)
AUSMDU00034413	ST 203	cgMLST Cluster 1	AUSMDU00011137	ST 203	cgMLST Cluster 1	AUSMDU00034413_AUSMDU00011137	patient_1	patient_34	7	17	17	21	19	2.1	Unlikely (diffHosp)
AUSMDU00034413	ST 203	cgMLST Cluster 1	AUSMDU00011138	ST 203	cgMLST Cluster 1	AUSMDU00034413_AUSMDU00011138	patient_1	patient_220	6	17	17	22.5	22	2.1	Unlikely (diffHosp)
AUSMDU00034413	ST 203	cgMLST Cluster 1	AUSMDU00011272	ST 203	cgMLST Cluster 1	AUSMDU00034413_AUSMDU00011272	patient_1	patient_252	7	17	17	20	17	2.1	Unlikely (diffHosp)
AUSMDU00034413	ST 203	cgMLST Cluster 1	AUSMDU00011298	ST 203	cgMLST Cluster 1	AUSMDU00034413_AUSMDU00011298	patient_1	patient_7	6	17	17	20.5	19	2.1	Unlikely (diffHosp)
AUSMDU00034413	ST 203	cgMLST Cluster 1	AUSMDU00011299	ST 203	cgMLST Cluster 1	AUSMDU00034413_AUSMDU00011299	patient_1	patient_35	6	17	17	20.5	20	2.1	Unlikely (diffHosp)
AUSMDU00034413	ST 203	cgMLST Cluster 1	AUSMDU00011474	ST 203	cgMLST Cluster 1	AUSMDU00034413_AUSMDU00011474	patient_1	patient_35	6	17	17	21	21	2.1	Unlikely (diffHosp)
AUSMDU00034413	ST 203	cgMLST Cluster 1	AUSMDU00011346	ST 203	cgMLST Cluster 1	AUSMDU00034413_AUSMDU00011346	patient_1	patient_286	8	10	10	13.5	13	2.3	Unlikely (sameWardDiffTime>60days)
AUSMDU00034413	ST 203	cgMLST Cluster 1	AUSMDU00011475	ST 203	cgMLST Cluster 1	AUSMDU00034413_AUSMDU00011475	patient_1	patient_254	6	17	17	21.5	21	2.1	Unlikely (diffHosp)
AUSMDU00034413	ST 203	cgMLST Cluster 1	AUSMDU00011553	ST 203	cgMLST Cluster 1	AUSMDU00034413_AUSMDU00011553	patient_1	patient_273	6	17	17	22	20	2.1	Unlikely (diffHosp)
AUSMDU00034413	ST 203	cgMLST Cluster 1	AUSMDU00012221	ST 203	cgMLST Cluster 1	AUSMDU00034413_AUSMDU00012221	patient_1	patient_220	8	18	19	37.5	25	2.1	Unlikely (diffHosp)
AUSMDU00034413	ST 203	cgMLST Cluster 1	AUSMDU00012495	ST 203	cgMLST Cluster 1	AUSMDU00034413_AUSMDU00012495	patient_1	patient_240	7	19	19	87	59	2.1	Unlikely (diffHosp)
AUSMDU00034413	ST 203	cgMLST Cluster 1	AUSMDU00012709	ST 203	cgMLST Cluster 1	AUSMDU00034413_AUSMDU00012709	patient_1	patient_269	23	51	51	63.5	61	0.5	missing_beddata
AUSMDU00034413	ST 203	cgMLST Cluster 1	AUSMDU00012789	ST 203	cgMLST Cluster 32	AUSMDU00034413_AUSMDU00012789	patient_1	patient_244	50	NA	NA	NA	134	0.5	missing_beddata
AUSMDU00034413	ST 203	cgMLST Cluster 1	AUSMDU00013451	ST 203	cgMLST Cluster 1	AUSMDU00034413_AUSMDU00013451	patient_1	patient_69	6	18	18	22	20	2.1	Unlikely (diffHosp)
AUSMDU00034413	ST 203	cgMLST Cluster 1	AUSMDU00013453	ST 203	cgMLST Cluster 1	AUSMDU00034413_AUSMDU00013453	patient_1	patient_66	7	18	18	21	21	2.1	Unlikely (diffHosp)
AUSMDU00034413	ST 203	cgMLST Cluster 1	AUSMDU00013588	ST 203	cgMLST Cluster 1	AUSMDU00034413_AUSMDU00013588	patient_1	patient_248	7	19	19	22	22	2.1	Unlikely (diffHosp)
AUSMDU00034413	ST 203	cgMLST Cluster 1	AUSMDU00014827	ST 203	cgMLST Cluster 1	AUSMDU00034413_AUSMDU00014827	patient_1	patient_255	7	19	19	21.5	20	2.1	Unlikely (diffHosp)
AUSMDU00034413	ST 203	cgMLST Cluster 1	AUSMDU00015322	ST 203	cgMLST Cluster 1	AUSMDU00034413_AUSMDU00015322	patient_1	patient_230	6	17	17	21.5	20	2.1	Unlikely (diffHosp)
AUSMDU00034413	ST 203	cgMLST Cluster 1	AUSMDU00015635	ST 203	cgMLST Cluster 1	AUSMDU00034413_AUSMDU00015635	patient_1	patient_255	6	18	18	21	19	2.1	Unlikely (diffHosp)
AUSMDU00034413	ST 203	cgMLST Cluster 1	AUSMDU00015831	ST 203	cgMLST Cluster 1	AUSMDU00034413_AUSMDU00015831	patient_1	patient_206	11	10	10	10.5	7	2.2	Unlikely (sameHospDiffTime>=1day)
AUSMDU00034413	ST 203	cgMLST Cluster 1	AUSMDU00018395	ST 203	cgMLST Cluster 1	AUSMDU00034413_AUSMDU00018395	patient_1	patient_13	6	19	19	22	23	2.1	Unlikely (diffHosp)
AUSMDU00034413	ST 203	cgMLST Cluster 1	AUSMDU00018396	ST 203	cgMLST Cluster 1	AUSMDU00034413_AUSMDU00018396	patient_1	patient_255	6	18	18	21	21	2.1	Unlikely (diffHosp)
AUSMDU00034413	ST 203	cgMLST Cluster 1	AUSMDU00016172	ST 203	cgMLST Cluster 1	AUSMDU00034413_AUSMDU00016172	patient_1	patient_277	5	5	7	81	26	2.3	Unlikely (sameWardDiffTime>60days)
AUSMDU00034413	ST 203	cgMLST Cluster 1	AUSMDU00016915	ST 203	cgMLST Cluster 1	AUSMDU00034413_AUSMDU00016915	patient_1	patient_41	7	19	19	21.5	20	2.1	Unlikely (diffHosp)
AUSMDU00034413	ST 203	cgMLST Cluster 1	AUSMDU00016916	ST 203	cgMLST Cluster 1	AUSMDU00034413_AUSMDU00016916	patient_1	patient_231	9	20	20	24.5	22	2.1	Unlikely (diffHosp)
AUSMDU00034413	ST 203	cgMLST Cluster 1	AUSMDU00017937	ST 203	cgMLST Cluster 1	AUSMDU00034413_AUSMDU00017937	patient_1	patient_289	6	17	17	20	19	2.1	Unlikely (diffHosp)
AUSMDU00034413	ST 203	cgMLST Cluster 1	AUSMDU00017856	ST 203	cgMLST Cluster 1	AUSMDU00034413_AUSMDU00017856	patient_1	patient_265	8	11	11	14	16	2.1	Unlikely (diffHosp)
AUSMDU00034413	ST 203	cgMLST Cluster 1	AUSMDU00018344	ST 203	cgMLST Cluster 1	AUSMDU00034413_AUSMDU00018344	patient_1	patient_51	6	18	18	21.5	21	2.1	Unlikely (diffHosp)
AUSMDU00034413	ST 203	cgMLST Cluster 1	AUSMDU00018345	ST 203	cgMLST Cluster 1	AUSMDU00034413_AUSMDU00018345	patient_1	patient_232	20	63	63	83.5	75	2.1	Unlikely (diffHosp)
AUSMDU00034413	ST 203	cgMLST Cluster 1	AUSMDU00018587	ST 203	cgMLST Cluster 1	AUSMDU00034413_AUSMDU00018587	patient_1	patient_233	21	64	64	80.5	76	2.1	Unlikely (diffHosp)
AUSMDU00034413	ST 203	cgMLST Cluster 1	AUSMDU00019221	ST 203	cgMLST Cluster 1	AUSMDU00034413_AUSMDU00019221	patient_1	patient_274	12	21	21	33	30	2.2	Unlikely (sameHospDiffTime>=1day)
AUSMDU00034413	ST 203	cgMLST Cluster 1	AUSMDU00020381	ST 203	cgMLST Cluster 1	AUSMDU00034413_AUSMDU00020381	patient_1	patient_268	6	17	17	20	20	2.1	Unlikely (diffHosp)
AUSMDU00034413	ST 203	cgMLST Cluster 1	AUSMDU00022192	ST 203	cgMLST Cluster 60	AUSMDU00034413_AUSMDU00022192	patient_1	patient_297	42	NA	NA	NA	149	0.5	missing_beddata
AUSMDU00034413	ST 203	cgMLST Cluster 1	AUSMDU00022387	ST 203	cgMLST Cluster 61	AUSMDU00034413_AUSMDU00022387	patient_1	patient_190	113	NA	NA	NA	963	2.3	Unlikely (sameWardDiffTime>60days)
AUSMDU00034413	ST 203	cgMLST Cluster 1	AUSMDU00022767	ST 203	cgMLST Cluster 61	AUSMDU00034413_AUSMDU00022767	patient_1	patient_190	114	NA	NA	NA	968	2.3	Unlikely (sameWardDiffTime>60days)
AUSMDU00034413	ST 203	cgMLST Cluster 1	AUSMDU00022780	ST 203	cgMLST Cluster 1	AUSMDU00034413_AUSMDU00022780	patient_1	patient_307	10	17	17	27.5	28	2.1	Unlikely (diffHosp)
AUSMDU00034413	ST 203	cgMLST Cluster 1	AUSMDU00023869	ST 203	cgMLST Cluster 61	AUSMDU00034413_AUSMDU00023869	patient_1	patient_194	113	NA	NA	NA	973	2.3	Unlikely (sameWardDiffTime>60days)
AUSMDU00008378	ST 203	cgMLST Cluster 1	AUSMDU00008252	ST 203	cgMLST Cluster 1	AUSMDU00008378_AUSMDU00008252	patient_61	patient_223	5	13	13	17.5	14	2.1	Unlikely (diffHosp)
AUSMDU00008378	ST 203	cgMLST Cluster 1	AUSMDU00008393	ST 203	cgMLST Cluster 1	AUSMDU00008378_AUSMDU00008393	patient_61	patient_77	5	14	14	20	15	2.1	Unlikely (diffHosp)
AUSMDU00008378	ST 203	cgMLST Cluster 1	AUSMDU00008394	ST 203	cgMLST Cluster 13	AUSMDU00008378_AUSMDU00008394	patient_61	patient_215	78	NA	NA	NA	399	2.1	Unlikely (diffHosp)
AUSMDU00008378	ST 203	cgMLST Cluster 1	AUSMDU00008570	ST 203	cgMLST Cluster 1	AUSMDU00008378_AUSMDU00008570	patient_61	patient_4	6	13	13	20	14	2.1	Unlikely (diffHosp)
AUSMDU00008378	ST 203	cgMLST Cluster 1	AUSMDU00008571	ST 203	cgMLST Cluster 1	AUSMDU00008378_AUSMDU00008571	patient_61	patient_266	5	14	14	20	14	2.1	Unlikely (diffHosp)
AUSMDU00008378	ST 203	cgMLST Cluster 1	AUSMDU00010569	ST 203	cgMLST Cluster 1	AUSMDU00008378_AUSMDU00010569	patient_61	patient_204	6	16	16	24.5	21	2.1	Unlikely (diffHosp)
AUSMDU00008378	ST 203	cgMLST Cluster 1	AUSMDU00010634	ST 203	cgMLST Cluster 1	AUSMDU00008378_AUSMDU00010634	patient_61	patient_213	8	18	18	26	19	2.1	Unlikely (diffHosp)
AUSMDU00008378	ST 203	cgMLST Cluster 1	AUSMDU00010717	ST 203	cgMLST Cluster 1	AUSMDU00008378_AUSMDU00010717	patient_61	patient_6	9	16	16	26	21	2.1	Unlikely (diffHosp)
AUSMDU00008378	ST 203	cgMLST Cluster 1	AUSMDU00010910	ST 203	cgMLST Cluster 1	AUSMDU00008378_AUSMDU00010910	patient_61	patient_245	7	16	16	40.5	26	2.1	Unlikely (diffHosp)
AUSMDU00008378	ST 203	cgMLST Cluster 1	AUSMDU00010819	ST 203	cgMLST Cluster 1	AUSMDU00008378_AUSMDU00010819	patient_61	patient_247	6	7	7	26.5	9	2.3	Unlikely (sameWardDiffTime>60days)
AUSMDU00008378	ST 203	cgMLST Cluster 1	AUSMDU00011137	ST 203	cgMLST Cluster 1	AUSMDU00008378_AUSMDU00011137	patient_61	patient_34	7	16	16	23.5	17	2.1	Unlikely (diffHosp)
AUSMDU00008378	ST 203	cgMLST Cluster 1	AUSMDU00011138	ST 203	cgMLST Cluster 1	AUSMDU00008378_AUSMDU00011138	patient_61	patient_220	6	16	16	22.5	19	2.1	Unlikely (diffHosp)
AUSMDU00008378	ST 203	cgMLST Cluster 1	AUSMDU00011272	ST 203	cgMLST Cluster 1	AUSMDU00008378_AUSMDU00011272	patient_61	patient_252	7	16	16	22.5	17	2.1	Unlikely (diffHosp)
AUSMDU00008378	ST 203	cgMLST Cluster 1	AUSMDU00011298	ST 203	cgMLST Cluster 1	AUSMDU00008378_AUSMDU00011298	patient_61	patient_7	6	16	16	24	18	2.1	Unlikely (diffHosp)
AUSMDU00008378	ST 203	cgMLST Cluster 1	AUSMDU00011299	ST 203	cgMLST Cluster 1	AUSMDU00008378_AUSMDU00011299	patient_61	patient_35	6	16	16	22	17	2.1	Unlikely (diffHosp)
AUSMDU00008378	ST 203	cgMLST Cluster 1	AUSMDU00011474	ST 203	cgMLST Cluster 1	AUSMDU00008378_AUSMDU00011474	patient_61	patient_35	6	16	16	24	18	2.1	Unlikely (diffHosp)
AUSMDU00008378	ST 203	cgMLST Cluster 1	AUSMDU00011346	ST 203	cgMLST Cluster 1	AUSMDU00008378_AUSMDU00011346	patient_61	patient_286	8	9	9	15.5	12	2.3	Unlikely (sameWardDiffTime>60days)
AUSMDU00008378	ST 203	cgMLST Cluster 1	AUSMDU00011475	ST 203	cgMLST Cluster 1	AUSMDU00008378_AUSMDU00011475	patient_61	patient_254	6	16	16	24	18	2.1	Unlikely (diffHosp)
AUSMDU00008378	ST 203	cgMLST Cluster 1	AUSMDU00011553	ST 203	cgMLST Cluster 1	AUSMDU00008378_AUSMDU00011553	patient_61	patient_273	6	16	16	25	19	2.1	Unlikely (diffHosp)
AUSMDU00008378	ST 203	cgMLST Cluster 1	AUSMDU00012221	ST 203	cgMLST Cluster 1	AUSMDU00008378_AUSMDU00012221	patient_61	patient_220	8	17	18	40	25	2.1	Unlikely (diffHosp)
AUSMDU00008378	ST 203	cgMLST Cluster 1	AUSMDU00012495	ST 203	cgMLST Cluster 1	AUSMDU00008378_AUSMDU00012495	patient_61	patient_240	7	18	18	83.5	54	2.1	Unlikely (diffHosp)
AUSMDU00008378	ST 203	cgMLST Cluster 1	AUSMDU00012709	ST 203	cgMLST Cluster 1	AUSMDU00008378_AUSMDU00012709	patient_61	patient_269	23	50	50	68	61	0.5	missing_beddata
AUSMDU00008378	ST 203	cgMLST Cluster 1	AUSMDU00012789	ST 203	cgMLST Cluster 32	AUSMDU00008378_AUSMDU00012789	patient_61	patient_244	49	NA	NA	NA	135	0.5	missing_beddata
AUSMDU00008378	ST 203	cgMLST Cluster 1	AUSMDU00013451	ST 203	cgMLST Cluster 1	AUSMDU00008378_AUSMDU00013451	patient_61	patient_69	6	17	17	24	17	2.1	Unlikely (diffHosp)
AUSMDU00008378	ST 203	cgMLST Cluster 1	AUSMDU00013453	ST 203	cgMLST Cluster 1	AUSMDU00008378_AUSMDU00013453	patient_61	patient_66	7	17	17	24	18	2.1	Unlikely (diffHosp)
AUSMDU00008378	ST 203	cgMLST Cluster 1	AUSMDU00013588	ST 203	cgMLST Cluster 1	AUSMDU00008378_AUSMDU00013588	patient_61	patient_248	7	18	18	24.5	19	2.1	Unlikely (diffHosp)
AUSMDU00008378	ST 203	cgMLST Cluster 1	AUSMDU00014827	ST 203	cgMLST Cluster 1	AUSMDU00008378_AUSMDU00014827	patient_61	patient_255	7	18	18	23.5	20	2.1	Unlikely (diffHosp)
AUSMDU00008378	ST 203	cgMLST Cluster 1	AUSMDU00015322	ST 203	cgMLST Cluster 1	AUSMDU00008378_AUSMDU00015322	patient_61	patient_230	6	16	16	20	18	2.1	Unlikely (diffHosp)
AUSMDU00008378	ST 203	cgMLST Cluster 1	AUSMDU00015635	ST 203	cgMLST Cluster 1	AUSMDU00008378_AUSMDU00015635	patient_61	patient_255	6	17	17	24	18	2.1	Unlikely (diffHosp)
AUSMDU00008378	ST 203	cgMLST Cluster 1	AUSMDU00015831	ST 203	cgMLST Cluster 1	AUSMDU00008378_AUSMDU00015831	patient_61	patient_206	11	9	9	23.5	13	2.3	Unlikely (sameWardDiffTime>60days)
AUSMDU00008378	ST 203	cgMLST Cluster 1	AUSMDU00018395	ST 203	cgMLST Cluster 1	AUSMDU00008378_AUSMDU00018395	patient_61	patient_13	6	18	18	24.5	21	2.1	Unlikely (diffHosp)
AUSMDU00008378	ST 203	cgMLST Cluster 1	AUSMDU00018396	ST 203	cgMLST Cluster 1	AUSMDU00008378_AUSMDU00018396	patient_61	patient_255	6	17	17	23.5	18	2.1	Unlikely (diffHosp)
AUSMDU00008378	ST 203	cgMLST Cluster 1	AUSMDU00016172	ST 203	cgMLST Cluster 1	AUSMDU00008378_AUSMDU00016172	patient_61	patient_277	5	4	6	82	25	2.3	Unlikely (sameWardDiffTime>60days)
AUSMDU00008378	ST 203	cgMLST Cluster 1	AUSMDU00016915	ST 203	cgMLST Cluster 1	AUSMDU00008378_AUSMDU00016915	patient_61	patient_41	7	18	18	25.5	20	2.1	Unlikely (diffHosp)
AUSMDU00008378	ST 203	cgMLST Cluster 1	AUSMDU00016916	ST 203	cgMLST Cluster 1	AUSMDU00008378_AUSMDU00016916	patient_61	patient_231	9	19	19	27	20	2.1	Unlikely (diffHosp)
AUSMDU00008378	ST 203	cgMLST Cluster 1	AUSMDU00017937	ST 203	cgMLST Cluster 1	AUSMDU00008378_AUSMDU00017937	patient_61	patient_289	6	16	16	23.5	19	2.1	Unlikely (diffHosp)
AUSMDU00008378	ST 203	cgMLST Cluster 1	AUSMDU00017856	ST 203	cgMLST Cluster 1	AUSMDU00008378_AUSMDU00017856	patient_61	patient_265	8	10	10	15.5	15	2.1	Unlikely (diffHosp)
AUSMDU00008378	ST 203	cgMLST Cluster 1	AUSMDU00018344	ST 203	cgMLST Cluster 1	AUSMDU00008378_AUSMDU00018344	patient_61	patient_51	6	17	17	26	18	2.1	Unlikely (diffHosp)
AUSMDU00008378	ST 203	cgMLST Cluster 1	AUSMDU00018345	ST 203	cgMLST Cluster 1	AUSMDU00008378_AUSMDU00018345	patient_61	patient_232	20	62	62	102.5	77	2.1	Unlikely (diffHosp)
AUSMDU00008378	ST 203	cgMLST Cluster 1	AUSMDU00018587	ST 203	cgMLST Cluster 1	AUSMDU00008378_AUSMDU00018587	patient_61	patient_233	21	63	63	97.5	91	2.1	Unlikely (diffHosp)
AUSMDU00008378	ST 203	cgMLST Cluster 1	AUSMDU00019221	ST 203	cgMLST Cluster 1	AUSMDU00008378_AUSMDU00019221	patient_61	patient_274	12	20	20	34.5	30	2.3	Unlikely (sameWardDiffTime>60days)
AUSMDU00008378	ST 203	cgMLST Cluster 1	AUSMDU00020381	ST 203	cgMLST Cluster 1	AUSMDU00008378_AUSMDU00020381	patient_61	patient_268	6	16	16	20	18	2.1	Unlikely (diffHosp)
AUSMDU00008378	ST 203	cgMLST Cluster 1	AUSMDU00022192	ST 203	cgMLST Cluster 60	AUSMDU00008378_AUSMDU00022192	patient_61	patient_297	42	NA	NA	NA	135	0.5	missing_beddata
AUSMDU00008378	ST 203	cgMLST Cluster 1	AUSMDU00022387	ST 203	cgMLST Cluster 61	AUSMDU00008378_AUSMDU00022387	patient_61	patient_190	113	NA	NA	NA	873	2.3	Unlikely (sameWardDiffTime>60days)
AUSMDU00008378	ST 203	cgMLST Cluster 1	AUSMDU00022767	ST 203	cgMLST Cluster 61	AUSMDU00008378_AUSMDU00022767	patient_61	patient_190	114	NA	NA	NA	873	2.3	Unlikely (sameWardDiffTime>60days)
AUSMDU00008378	ST 203	cgMLST Cluster 1	AUSMDU00022780	ST 203	cgMLST Cluster 1	AUSMDU00008378_AUSMDU00022780	patient_61	patient_307	10	16	16	47	27	2.1	Unlikely (diffHosp)
AUSMDU00008378	ST 203	cgMLST Cluster 1	AUSMDU00023869	ST 203	cgMLST Cluster 61	AUSMDU00008378_AUSMDU00023869	patient_61	patient_194	113	NA	NA	NA	875	2.3	Unlikely (sameWardDiffTime>60days)
AUSMDU00008252	ST 203	cgMLST Cluster 1	AUSMDU00008393	ST 203	cgMLST Cluster 1	AUSMDU00008252_AUSMDU00008393	patient_223	patient_77	0	1	1	1.5	1	4	Probable (sameWardSameTime)
AUSMDU00008252	ST 203	cgMLST Cluster 1	AUSMDU00008394	ST 203	cgMLST Cluster 13	AUSMDU00008252_AUSMDU00008394	patient_223	patient_215	75	NA	NA	NA	380	2.1	Unlikely (diffHosp)
AUSMDU00008252	ST 203	cgMLST Cluster 1	AUSMDU00008570	ST 203	cgMLST Cluster 1	AUSMDU00008252_AUSMDU00008570	patient_223	patient_4	1	0	0	2	1	3.2	Possible (sameWardDiffTime<=60days)
AUSMDU00008252	ST 203	cgMLST Cluster 1	AUSMDU00008571	ST 203	cgMLST Cluster 1	AUSMDU00008252_AUSMDU00008571	patient_223	patient_266	0	1	1	1.5	1	3.2	Possible (sameWardDiffTime<=60days)
AUSMDU00008252	ST 203	cgMLST Cluster 1	AUSMDU00010569	ST 203	cgMLST Cluster 1	AUSMDU00008252_AUSMDU00010569	patient_223	patient_204	1	3	3	6	6	2.1	Unlikely (diffHosp)
AUSMDU00008252	ST 203	cgMLST Cluster 1	AUSMDU00010634	ST 203	cgMLST Cluster 1	AUSMDU00008252_AUSMDU00010634	patient_223	patient_213	3	5	5	7	5	2.2	Unlikely (sameHospDiffTime>=1day)
AUSMDU00008252	ST 203	cgMLST Cluster 1	AUSMDU00010717	ST 203	cgMLST Cluster 1	AUSMDU00008252_AUSMDU00010717	patient_223	patient_6	4	3	3	6.5	6	2.1	Unlikely (diffHosp)
AUSMDU00008252	ST 203	cgMLST Cluster 1	AUSMDU00010910	ST 203	cgMLST Cluster 1	AUSMDU00008252_AUSMDU00010910	patient_223	patient_245	2	3	3	43	23	2.2	Unlikely (sameHospDiffTime>=1day)
AUSMDU00008252	ST 203	cgMLST Cluster 1	AUSMDU00010819	ST 203	cgMLST Cluster 1	AUSMDU00008252_AUSMDU00010819	patient_223	patient_247	7	16	16	32.5	20	2.1	Unlikely (diffHosp)
AUSMDU00008252	ST 203	cgMLST Cluster 1	AUSMDU00011137	ST 203	cgMLST Cluster 1	AUSMDU00008252_AUSMDU00011137	patient_223	patient_34	2	3	3	5	3	2.3	Unlikely (sameWardDiffTime>60days)
AUSMDU00008252	ST 203	cgMLST Cluster 1	AUSMDU00011138	ST 203	cgMLST Cluster 1	AUSMDU00008252_AUSMDU00011138	patient_223	patient_220	1	3	3	5.5	7	2.2	Unlikely (sameHospDiffTime>=1day)
AUSMDU00008252	ST 203	cgMLST Cluster 1	AUSMDU00011272	ST 203	cgMLST Cluster 1	AUSMDU00008252_AUSMDU00011272	patient_223	patient_252	2	3	3	4	3	3.2	Possible (sameWardDiffTime<=60days)
AUSMDU00008252	ST 203	cgMLST Cluster 1	AUSMDU00011298	ST 203	cgMLST Cluster 1	AUSMDU00008252_AUSMDU00011298	patient_223	patient_7	1	3	3	4	4	2.3	Unlikely (sameWardDiffTime>60days)
AUSMDU00008252	ST 203	cgMLST Cluster 1	AUSMDU00011299	ST 203	cgMLST Cluster 1	AUSMDU00008252_AUSMDU00011299	patient_223	patient_35	1	3	3	4	5	2.3	Unlikely (sameWardDiffTime>60days)
AUSMDU00008252	ST 203	cgMLST Cluster 1	AUSMDU00011474	ST 203	cgMLST Cluster 1	AUSMDU00008252_AUSMDU00011474	patient_223	patient_35	1	3	3	5	5	2.3	Unlikely (sameWardDiffTime>60days)
AUSMDU00008252	ST 203	cgMLST Cluster 1	AUSMDU00011346	ST 203	cgMLST Cluster 1	AUSMDU00008252_AUSMDU00011346	patient_223	patient_286	9	18	18	21	21	2.1	Unlikely (diffHosp)
AUSMDU00008252	ST 203	cgMLST Cluster 1	AUSMDU00011475	ST 203	cgMLST Cluster 1	AUSMDU00008252_AUSMDU00011475	patient_223	patient_254	1	3	3	5	5	2.3	Unlikely (sameWardDiffTime>60days)
AUSMDU00008252	ST 203	cgMLST Cluster 1	AUSMDU00011553	ST 203	cgMLST Cluster 1	AUSMDU00008252_AUSMDU00011553	patient_223	patient_273	1	3	3	5	4	2.3	Unlikely (sameWardDiffTime>60days)
AUSMDU00008252	ST 203	cgMLST Cluster 1	AUSMDU00012221	ST 203	cgMLST Cluster 1	AUSMDU00008252_AUSMDU00012221	patient_223	patient_220	3	4	5	22	10	2.2	Unlikely (sameHospDiffTime>=1day)
AUSMDU00008252	ST 203	cgMLST Cluster 1	AUSMDU00012495	ST 203	cgMLST Cluster 1	AUSMDU00008252_AUSMDU00012495	patient_223	patient_240	2	7	7	63.5	42	2.3	Unlikely (sameWardDiffTime>60days)
AUSMDU00008252	ST 203	cgMLST Cluster 1	AUSMDU00012709	ST 203	cgMLST Cluster 1	AUSMDU00008252_AUSMDU00012709	patient_223	patient_269	18	37	37	46.5	44	0.5	missing_beddata
AUSMDU00008252	ST 203	cgMLST Cluster 1	AUSMDU00012789	ST 203	cgMLST Cluster 32	AUSMDU00008252_AUSMDU00012789	patient_223	patient_244	51	NA	NA	NA	140	0.5	missing_beddata
AUSMDU00008252	ST 203	cgMLST Cluster 1	AUSMDU00013451	ST 203	cgMLST Cluster 1	AUSMDU00008252_AUSMDU00013451	patient_223	patient_69	1	4	4	5.5	5	3.2	Possible (sameWardDiffTime<=60days)
AUSMDU00008252	ST 203	cgMLST Cluster 1	AUSMDU00013453	ST 203	cgMLST Cluster 1	AUSMDU00008252_AUSMDU00013453	patient_223	patient_66	2	4	4	5.5	5	2.3	Unlikely (sameWardDiffTime>60days)
AUSMDU00008252	ST 203	cgMLST Cluster 1	AUSMDU00013588	ST 203	cgMLST Cluster 1	AUSMDU00008252_AUSMDU00013588	patient_223	patient_248	2	5	5	6.5	6	2.3	Unlikely (sameWardDiffTime>60days)
AUSMDU00008252	ST 203	cgMLST Cluster 1	AUSMDU00014827	ST 203	cgMLST Cluster 1	AUSMDU00008252_AUSMDU00014827	patient_223	patient_255	2	5	5	6.5	5	2.3	Unlikely (sameWardDiffTime>60days)
AUSMDU00008252	ST 203	cgMLST Cluster 1	AUSMDU00015322	ST 203	cgMLST Cluster 1	AUSMDU00008252_AUSMDU00015322	patient_223	patient_230	1	3	3	6	4	2.3	Unlikely (sameWardDiffTime>60days)
AUSMDU00008252	ST 203	cgMLST Cluster 1	AUSMDU00015635	ST 203	cgMLST Cluster 1	AUSMDU00008252_AUSMDU00015635	patient_223	patient_255	1	4	4	5	4	2.3	Unlikely (sameWardDiffTime>60days)
AUSMDU00008252	ST 203	cgMLST Cluster 1	AUSMDU00015831	ST 203	cgMLST Cluster 1	AUSMDU00008252_AUSMDU00015831	patient_223	patient_206	10	14	14	15	14	2.1	Unlikely (diffHosp)
AUSMDU00008252	ST 203	cgMLST Cluster 1	AUSMDU00018395	ST 203	cgMLST Cluster 1	AUSMDU00008252_AUSMDU00018395	patient_223	patient_13	1	5	5	6	7	2.3	Unlikely (sameWardDiffTime>60days)
AUSMDU00008252	ST 203	cgMLST Cluster 1	AUSMDU00018396	ST 203	cgMLST Cluster 1	AUSMDU00008252_AUSMDU00018396	patient_223	patient_255	1	4	4	5.5	5	2.3	Unlikely (sameWardDiffTime>60days)
AUSMDU00008252	ST 203	cgMLST Cluster 1	AUSMDU00016172	ST 203	cgMLST Cluster 1	AUSMDU00008252_AUSMDU00016172	patient_223	patient_277	6	13	15	86.5	35	2.1	Unlikely (diffHosp)
AUSMDU00008252	ST 203	cgMLST Cluster 1	AUSMDU00016915	ST 203	cgMLST Cluster 1	AUSMDU00008252_AUSMDU00016915	patient_223	patient_41	2	5	5	6	5	2.3	Unlikely (sameWardDiffTime>60days)
AUSMDU00008252	ST 203	cgMLST Cluster 1	AUSMDU00016916	ST 203	cgMLST Cluster 1	AUSMDU00008252_AUSMDU00016916	patient_223	patient_231	4	6	6	8	6	2.2	Unlikely (sameHospDiffTime>=1day)
AUSMDU00008252	ST 203	cgMLST Cluster 1	AUSMDU00017937	ST 203	cgMLST Cluster 1	AUSMDU00008252_AUSMDU00017937	patient_223	patient_289	1	3	3	4.5	3	2.3	Unlikely (sameWardDiffTime>60days)
AUSMDU00008252	ST 203	cgMLST Cluster 1	AUSMDU00017856	ST 203	cgMLST Cluster 1	AUSMDU00008252_AUSMDU00017856	patient_223	patient_265	7	17	17	19	19	2.1	Unlikely (diffHosp)
AUSMDU00008252	ST 203	cgMLST Cluster 1	AUSMDU00018344	ST 203	cgMLST Cluster 1	AUSMDU00008252_AUSMDU00018344	patient_223	patient_51	1	4	4	5	5	2.3	Unlikely (sameWardDiffTime>60days)
AUSMDU00008252	ST 203	cgMLST Cluster 1	AUSMDU00018345	ST 203	cgMLST Cluster 1	AUSMDU00008252_AUSMDU00018345	patient_223	patient_232	15	49	49	66.5	58	2.3	Unlikely (sameWardDiffTime>60days)
AUSMDU00008252	ST 203	cgMLST Cluster 1	AUSMDU00018587	ST 203	cgMLST Cluster 1	AUSMDU00008252_AUSMDU00018587	patient_223	patient_233	16	50	50	65	60	3.2	Possible (sameWardDiffTime<=60days)
AUSMDU00008252	ST 203	cgMLST Cluster 1	AUSMDU00019221	ST 203	cgMLST Cluster 1	AUSMDU00008252_AUSMDU00019221	patient_223	patient_274	13	29	29	39	36	2.1	Unlikely (diffHosp)
AUSMDU00008252	ST 203	cgMLST Cluster 1	AUSMDU00020381	ST 203	cgMLST Cluster 1	AUSMDU00008252_AUSMDU00020381	patient_223	patient_268	1	3	3	4.5	4	2.3	Unlikely (sameWardDiffTime>60days)
AUSMDU00008252	ST 203	cgMLST Cluster 1	AUSMDU00022192	ST 203	cgMLST Cluster 60	AUSMDU00008252_AUSMDU00022192	patient_223	patient_297	39	NA	NA	NA	136	0.5	missing_beddata
AUSMDU00008252	ST 203	cgMLST Cluster 1	AUSMDU00022387	ST 203	cgMLST Cluster 61	AUSMDU00008252_AUSMDU00022387	patient_223	patient_190	115	NA	NA	NA	952	2.1	Unlikely (diffHosp)
AUSMDU00008252	ST 203	cgMLST Cluster 1	AUSMDU00022767	ST 203	cgMLST Cluster 61	AUSMDU00008252_AUSMDU00022767	patient_223	patient_190	116	NA	NA	NA	957	2.1	Unlikely (diffHosp)
AUSMDU00008252	ST 203	cgMLST Cluster 1	AUSMDU00022780	ST 203	cgMLST Cluster 1	AUSMDU00008252_AUSMDU00022780	patient_223	patient_307	11	25	25	35.5	34	2.1	Unlikely (diffHosp)
AUSMDU00008252	ST 203	cgMLST Cluster 1	AUSMDU00023869	ST 203	cgMLST Cluster 61	AUSMDU00008252_AUSMDU00023869	patient_223	patient_194	115	NA	NA	NA	952	2.1	Unlikely (diffHosp)
AUSMDU00008393	ST 203	cgMLST Cluster 1	AUSMDU00008394	ST 203	cgMLST Cluster 13	AUSMDU00008393_AUSMDU00008394	patient_77	patient_215	75	NA	NA	NA	386	2.2	Unlikely (sameHospDiffTime>=1day)
AUSMDU00008393	ST 203	cgMLST Cluster 1	AUSMDU00008570	ST 203	cgMLST Cluster 1	AUSMDU00008393_AUSMDU00008570	patient_77	patient_4	1	1	1	3	2	4	Probable (sameWardSameTime)
AUSMDU00008393	ST 203	cgMLST Cluster 1	AUSMDU00008571	ST 203	cgMLST Cluster 1	AUSMDU00008393_AUSMDU00008571	patient_77	patient_266	0	0	0	0.5	0	4	Probable (sameWardSameTime)
AUSMDU00008393	ST 203	cgMLST Cluster 1	AUSMDU00010569	ST 203	cgMLST Cluster 1	AUSMDU00008393_AUSMDU00010569	patient_77	patient_204	1	4	4	7.5	7	3.1	Possible (sameHospSameTime)
AUSMDU00008393	ST 203	cgMLST Cluster 1	AUSMDU00010634	ST 203	cgMLST Cluster 1	AUSMDU00008393_AUSMDU00010634	patient_77	patient_213	3	6	6	9	6	3.1	Possible (sameHospSameTime)
AUSMDU00008393	ST 203	cgMLST Cluster 1	AUSMDU00010717	ST 203	cgMLST Cluster 1	AUSMDU00008393_AUSMDU00010717	patient_77	patient_6	4	4	4	7.5	8	3.1	Possible (sameHospSameTime)
AUSMDU00008393	ST 203	cgMLST Cluster 1	AUSMDU00010910	ST 203	cgMLST Cluster 1	AUSMDU00008393_AUSMDU00010910	patient_77	patient_245	2	4	4	43.5	24	3.1	Possible (sameHospSameTime)
AUSMDU00008393	ST 203	cgMLST Cluster 1	AUSMDU00010819	ST 203	cgMLST Cluster 1	AUSMDU00008393_AUSMDU00010819	patient_77	patient_247	7	17	17	33	20	2.1	Unlikely (diffHosp)
AUSMDU00008393	ST 203	cgMLST Cluster 1	AUSMDU00011137	ST 203	cgMLST Cluster 1	AUSMDU00008393_AUSMDU00011137	patient_77	patient_34	2	4	4	6.5	4	4	Probable (sameWardSameTime)
AUSMDU00008393	ST 203	cgMLST Cluster 1	AUSMDU00011138	ST 203	cgMLST Cluster 1	AUSMDU00008393_AUSMDU00011138	patient_77	patient_220	1	4	4	6.5	8	3.1	Possible (sameHospSameTime)
AUSMDU00008393	ST 203	cgMLST Cluster 1	AUSMDU00011272	ST 203	cgMLST Cluster 1	AUSMDU00008393_AUSMDU00011272	patient_77	patient_252	2	4	4	5.5	4	4	Probable (sameWardSameTime)
AUSMDU00008393	ST 203	cgMLST Cluster 1	AUSMDU00011298	ST 203	cgMLST Cluster 1	AUSMDU00008393_AUSMDU00011298	patient_77	patient_7	1	4	4	6	5	2.3	Unlikely (sameWardDiffTime>60days)
AUSMDU00008393	ST 203	cgMLST Cluster 1	AUSMDU00011299	ST 203	cgMLST Cluster 1	AUSMDU00008393_AUSMDU00011299	patient_77	patient_35	1	4	4	5.5	5	3.2	Possible (sameWardDiffTime<=60days)
AUSMDU00008393	ST 203	cgMLST Cluster 1	AUSMDU00011474	ST 203	cgMLST Cluster 1	AUSMDU00008393_AUSMDU00011474	patient_77	patient_35	1	4	4	6	6	3.2	Possible (sameWardDiffTime<=60days)
AUSMDU00008393	ST 203	cgMLST Cluster 1	AUSMDU00011346	ST 203	cgMLST Cluster 1	AUSMDU00008393_AUSMDU00011346	patient_77	patient_286	9	19	19	23	21	2.1	Unlikely (diffHosp)
AUSMDU00008393	ST 203	cgMLST Cluster 1	AUSMDU00011475	ST 203	cgMLST Cluster 1	AUSMDU00008393_AUSMDU00011475	patient_77	patient_254	1	4	4	7	6	2.3	Unlikely (sameWardDiffTime>60days)
AUSMDU00008393	ST 203	cgMLST Cluster 1	AUSMDU00011553	ST 203	cgMLST Cluster 1	AUSMDU00008393_AUSMDU00011553	patient_77	patient_273	1	4	4	6.5	5	2.3	Unlikely (sameWardDiffTime>60days)
AUSMDU00008393	ST 203	cgMLST Cluster 1	AUSMDU00012221	ST 203	cgMLST Cluster 1	AUSMDU00008393_AUSMDU00012221	patient_77	patient_220	3	5	6	24	11	3.1	Possible (sameHospSameTime)
AUSMDU00008393	ST 203	cgMLST Cluster 1	AUSMDU00012495	ST 203	cgMLST Cluster 1	AUSMDU00008393_AUSMDU00012495	patient_77	patient_240	2	8	8	69.5	38	2.3	Unlikely (sameWardDiffTime>60days)
AUSMDU00008393	ST 203	cgMLST Cluster 1	AUSMDU00012709	ST 203	cgMLST Cluster 1	AUSMDU00008393_AUSMDU00012709	patient_77	patient_269	18	38	38	50	46	0.5	missing_beddata
AUSMDU00008393	ST 203	cgMLST Cluster 1	AUSMDU00012789	ST 203	cgMLST Cluster 32	AUSMDU00008393_AUSMDU00012789	patient_77	patient_244	51	NA	NA	NA	143	0.5	missing_beddata
AUSMDU00008393	ST 203	cgMLST Cluster 1	AUSMDU00013451	ST 203	cgMLST Cluster 1	AUSMDU00008393_AUSMDU00013451	patient_77	patient_69	1	5	5	7	6	3.2	Possible (sameWardDiffTime<=60days)
AUSMDU00008393	ST 203	cgMLST Cluster 1	AUSMDU00013453	ST 203	cgMLST Cluster 1	AUSMDU00008393_AUSMDU00013453	patient_77	patient_66	2	5	5	6.5	6	2.3	Unlikely (sameWardDiffTime>60days)
AUSMDU00008393	ST 203	cgMLST Cluster 1	AUSMDU00013588	ST 203	cgMLST Cluster 1	AUSMDU00008393_AUSMDU00013588	patient_77	patient_248	2	6	6	8	7	2.3	Unlikely (sameWardDiffTime>60days)
AUSMDU00008393	ST 203	cgMLST Cluster 1	AUSMDU00014827	ST 203	cgMLST Cluster 1	AUSMDU00008393_AUSMDU00014827	patient_77	patient_255	2	6	6	7.5	6	2.3	Unlikely (sameWardDiffTime>60days)
AUSMDU00008393	ST 203	cgMLST Cluster 1	AUSMDU00015322	ST 203	cgMLST Cluster 1	AUSMDU00008393_AUSMDU00015322	patient_77	patient_230	1	4	4	7	5	3.2	Possible (sameWardDiffTime<=60days)
AUSMDU00008393	ST 203	cgMLST Cluster 1	AUSMDU00015635	ST 203	cgMLST Cluster 1	AUSMDU00008393_AUSMDU00015635	patient_77	patient_255	1	5	5	6	5	2.3	Unlikely (sameWardDiffTime>60days)
AUSMDU00008393	ST 203	cgMLST Cluster 1	AUSMDU00015831	ST 203	cgMLST Cluster 1	AUSMDU00008393_AUSMDU00015831	patient_77	patient_206	10	15	15	18	14	2.1	Unlikely (diffHosp)
AUSMDU00008393	ST 203	cgMLST Cluster 1	AUSMDU00018395	ST 203	cgMLST Cluster 1	AUSMDU00008393_AUSMDU00018395	patient_77	patient_13	1	6	6	8.5	8	2.3	Unlikely (sameWardDiffTime>60days)
AUSMDU00008393	ST 203	cgMLST Cluster 1	AUSMDU00018396	ST 203	cgMLST Cluster 1	AUSMDU00008393_AUSMDU00018396	patient_77	patient_255	1	5	5	7	6	2.3	Unlikely (sameWardDiffTime>60days)
AUSMDU00008393	ST 203	cgMLST Cluster 1	AUSMDU00016172	ST 203	cgMLST Cluster 1	AUSMDU00008393_AUSMDU00016172	patient_77	patient_277	6	14	16	89.5	35	2.1	Unlikely (diffHosp)
AUSMDU00008393	ST 203	cgMLST Cluster 1	AUSMDU00016915	ST 203	cgMLST Cluster 1	AUSMDU00008393_AUSMDU00016915	patient_77	patient_41	2	6	6	7	6	2.2	Unlikely (sameHospDiffTime>=1day)
AUSMDU00008393	ST 203	cgMLST Cluster 1	AUSMDU00016916	ST 203	cgMLST Cluster 1	AUSMDU00008393_AUSMDU00016916	patient_77	patient_231	4	7	7	9	7	2.2	Unlikely (sameHospDiffTime>=1day)
AUSMDU00008393	ST 203	cgMLST Cluster 1	AUSMDU00017937	ST 203	cgMLST Cluster 1	AUSMDU00008393_AUSMDU00017937	patient_77	patient_289	1	4	4	5	4	2.3	Unlikely (sameWardDiffTime>60days)
AUSMDU00008393	ST 203	cgMLST Cluster 1	AUSMDU00017856	ST 203	cgMLST Cluster 1	AUSMDU00008393_AUSMDU00017856	patient_77	patient_265	7	18	18	20.5	21	2.1	Unlikely (diffHosp)
AUSMDU00008393	ST 203	cgMLST Cluster 1	AUSMDU00018344	ST 203	cgMLST Cluster 1	AUSMDU00008393_AUSMDU00018344	patient_77	patient_51	1	5	5	7	6	2.3	Unlikely (sameWardDiffTime>60days)
AUSMDU00008393	ST 203	cgMLST Cluster 1	AUSMDU00018345	ST 203	cgMLST Cluster 1	AUSMDU00008393_AUSMDU00018345	patient_77	patient_232	15	50	50	68	58	2.3	Unlikely (sameWardDiffTime>60days)
AUSMDU00008393	ST 203	cgMLST Cluster 1	AUSMDU00018587	ST 203	cgMLST Cluster 1	AUSMDU00008393_AUSMDU00018587	patient_77	patient_233	16	51	51	65	59	2.2	Unlikely (sameHospDiffTime>=1day)
AUSMDU00008393	ST 203	cgMLST Cluster 1	AUSMDU00019221	ST 203	cgMLST Cluster 1	AUSMDU00008393_AUSMDU00019221	patient_77	patient_274	13	30	30	39	38	2.1	Unlikely (diffHosp)
AUSMDU00008393	ST 203	cgMLST Cluster 1	AUSMDU00020381	ST 203	cgMLST Cluster 1	AUSMDU00008393_AUSMDU00020381	patient_77	patient_268	1	4	4	6	5	2.2	Unlikely (sameHospDiffTime>=1day)
AUSMDU00008393	ST 203	cgMLST Cluster 1	AUSMDU00022192	ST 203	cgMLST Cluster 60	AUSMDU00008393_AUSMDU00022192	patient_77	patient_297	39	NA	NA	NA	144	0.5	missing_beddata
AUSMDU00008393	ST 203	cgMLST Cluster 1	AUSMDU00022387	ST 203	cgMLST Cluster 61	AUSMDU00008393_AUSMDU00022387	patient_77	patient_190	115	NA	NA	NA	968	2.1	Unlikely (diffHosp)
AUSMDU00008393	ST 203	cgMLST Cluster 1	AUSMDU00022767	ST 203	cgMLST Cluster 61	AUSMDU00008393_AUSMDU00022767	patient_77	patient_190	116	NA	NA	NA	970	2.1	Unlikely (diffHosp)
AUSMDU00008393	ST 203	cgMLST Cluster 1	AUSMDU00022780	ST 203	cgMLST Cluster 1	AUSMDU00008393_AUSMDU00022780	patient_77	patient_307	11	26	26	36	36	2.1	Unlikely (diffHosp)
AUSMDU00008393	ST 203	cgMLST Cluster 1	AUSMDU00023869	ST 203	cgMLST Cluster 61	AUSMDU00008393_AUSMDU00023869	patient_77	patient_194	115	NA	NA	NA	968	2.1	Unlikely (diffHosp)
AUSMDU00008394	ST 203	cgMLST Cluster 13	AUSMDU00008570	ST 203	cgMLST Cluster 1	AUSMDU00008394_AUSMDU00008570	patient_215	patient_4	76	NA	NA	NA	378	2.1	Unlikely (diffHosp)
AUSMDU00008394	ST 203	cgMLST Cluster 13	AUSMDU00008571	ST 203	cgMLST Cluster 1	AUSMDU00008394_AUSMDU00008571	patient_215	patient_266	75	NA	NA	NA	375	2.2	Unlikely (sameHospDiffTime>=1day)
AUSMDU00008394	ST 203	cgMLST Cluster 13	AUSMDU00010569	ST 203	cgMLST Cluster 1	AUSMDU00008394_AUSMDU00010569	patient_215	patient_204	75	NA	NA	NA	393	3.1	Possible (sameHospSameTime)
AUSMDU00008394	ST 203	cgMLST Cluster 13	AUSMDU00010634	ST 203	cgMLST Cluster 1	AUSMDU00008394_AUSMDU00010634	patient_215	patient_213	77	NA	NA	NA	371	3.1	Possible (sameHospSameTime)
AUSMDU00008394	ST 203	cgMLST Cluster 13	AUSMDU00010717	ST 203	cgMLST Cluster 1	AUSMDU00008394_AUSMDU00010717	patient_215	patient_6	78	NA	NA	NA	393	3.1	Possible (sameHospSameTime)
AUSMDU00008394	ST 203	cgMLST Cluster 13	AUSMDU00010910	ST 203	cgMLST Cluster 1	AUSMDU00008394_AUSMDU00010910	patient_215	patient_245	76	NA	NA	NA	414	3.2	Possible (sameWardDiffTime<=60days)
AUSMDU00008394	ST 203	cgMLST Cluster 13	AUSMDU00010819	ST 203	cgMLST Cluster 1	AUSMDU00008394_AUSMDU00010819	patient_215	patient_247	82	NA	NA	NA	402	2.1	Unlikely (diffHosp)
AUSMDU00008394	ST 203	cgMLST Cluster 13	AUSMDU00011137	ST 203	cgMLST Cluster 1	AUSMDU00008394_AUSMDU00011137	patient_215	patient_34	76	NA	NA	NA	387	2.1	Unlikely (diffHosp)
AUSMDU00008394	ST 203	cgMLST Cluster 13	AUSMDU00011138	ST 203	cgMLST Cluster 1	AUSMDU00008394_AUSMDU00011138	patient_215	patient_220	74	NA	NA	NA	387	2.3	Unlikely (sameWardDiffTime>60days)
AUSMDU00008394	ST 203	cgMLST Cluster 13	AUSMDU00011272	ST 203	cgMLST Cluster 1	AUSMDU00008394_AUSMDU00011272	patient_215	patient_252	76	NA	NA	NA	387	3.2	Possible (sameWardDiffTime<=60days)
AUSMDU00008394	ST 203	cgMLST Cluster 13	AUSMDU00011298	ST 203	cgMLST Cluster 1	AUSMDU00008394_AUSMDU00011298	patient_215	patient_7	75	NA	NA	NA	385	2.1	Unlikely (diffHosp)
AUSMDU00008394	ST 203	cgMLST Cluster 13	AUSMDU00011299	ST 203	cgMLST Cluster 1	AUSMDU00008394_AUSMDU00011299	patient_215	patient_35	75	NA	NA	NA	387	2.1	Unlikely (diffHosp)
AUSMDU00008394	ST 203	cgMLST Cluster 13	AUSMDU00011474	ST 203	cgMLST Cluster 1	AUSMDU00008394_AUSMDU00011474	patient_215	patient_35	75	NA	NA	NA	389	2.1	Unlikely (diffHosp)
AUSMDU00008394	ST 203	cgMLST Cluster 13	AUSMDU00011346	ST 203	cgMLST Cluster 1	AUSMDU00008394_AUSMDU00011346	patient_215	patient_286	84	NA	NA	NA	404	2.1	Unlikely (diffHosp)
AUSMDU00008394	ST 203	cgMLST Cluster 13	AUSMDU00011475	ST 203	cgMLST Cluster 1	AUSMDU00008394_AUSMDU00011475	patient_215	patient_254	75	NA	NA	NA	393	2.1	Unlikely (diffHosp)
AUSMDU00008394	ST 203	cgMLST Cluster 13	AUSMDU00011553	ST 203	cgMLST Cluster 1	AUSMDU00008394_AUSMDU00011553	patient_215	patient_273	75	NA	NA	NA	379	2.1	Unlikely (diffHosp)
AUSMDU00008394	ST 203	cgMLST Cluster 13	AUSMDU00012221	ST 203	cgMLST Cluster 1	AUSMDU00008394_AUSMDU00012221	patient_215	patient_220	77	NA	NA	NA	393	2.3	Unlikely (sameWardDiffTime>60days)
AUSMDU00008394	ST 203	cgMLST Cluster 13	AUSMDU00012495	ST 203	cgMLST Cluster 1	AUSMDU00008394_AUSMDU00012495	patient_215	patient_240	76	NA	NA	NA	412	2.3	Unlikely (sameWardDiffTime>60days)
AUSMDU00008394	ST 203	cgMLST Cluster 13	AUSMDU00012709	ST 203	cgMLST Cluster 1	AUSMDU00008394_AUSMDU00012709	patient_215	patient_269	89	NA	NA	NA	417	0.5	missing_beddata
AUSMDU00008394	ST 203	cgMLST Cluster 13	AUSMDU00012789	ST 203	cgMLST Cluster 32	AUSMDU00008394_AUSMDU00012789	patient_215	patient_244	98	NA	NA	NA	404	0.5	missing_beddata
AUSMDU00008394	ST 203	cgMLST Cluster 13	AUSMDU00013451	ST 203	cgMLST Cluster 1	AUSMDU00008394_AUSMDU00013451	patient_215	patient_69	75	NA	NA	NA	385	2.2	Unlikely (sameHospDiffTime>=1day)
AUSMDU00008394	ST 203	cgMLST Cluster 13	AUSMDU00013453	ST 203	cgMLST Cluster 1	AUSMDU00008394_AUSMDU00013453	patient_215	patient_66	75	NA	NA	NA	378	2.1	Unlikely (diffHosp)
AUSMDU00008394	ST 203	cgMLST Cluster 13	AUSMDU00013588	ST 203	cgMLST Cluster 1	AUSMDU00008394_AUSMDU00013588	patient_215	patient_248	76	NA	NA	NA	390	2.1	Unlikely (diffHosp)
AUSMDU00008394	ST 203	cgMLST Cluster 13	AUSMDU00014827	ST 203	cgMLST Cluster 1	AUSMDU00008394_AUSMDU00014827	patient_215	patient_255	76	NA	NA	NA	373	2.3	Unlikely (sameWardDiffTime>60days)
AUSMDU00008394	ST 203	cgMLST Cluster 13	AUSMDU00015322	ST 203	cgMLST Cluster 1	AUSMDU00008394_AUSMDU00015322	patient_215	patient_230	75	NA	NA	NA	390	2.2	Unlikely (sameHospDiffTime>=1day)
AUSMDU00008394	ST 203	cgMLST Cluster 13	AUSMDU00015635	ST 203	cgMLST Cluster 1	AUSMDU00008394_AUSMDU00015635	patient_215	patient_255	75	NA	NA	NA	377	2.3	Unlikely (sameWardDiffTime>60days)
AUSMDU00008394	ST 203	cgMLST Cluster 13	AUSMDU00015831	ST 203	cgMLST Cluster 1	AUSMDU00008394_AUSMDU00015831	patient_215	patient_206	85	NA	NA	NA	245	2.1	Unlikely (diffHosp)
AUSMDU00008394	ST 203	cgMLST Cluster 13	AUSMDU00018395	ST 203	cgMLST Cluster 1	AUSMDU00008394_AUSMDU00018395	patient_215	patient_13	75	NA	NA	NA	395	2.1	Unlikely (diffHosp)
AUSMDU00008394	ST 203	cgMLST Cluster 13	AUSMDU00018396	ST 203	cgMLST Cluster 1	AUSMDU00008394_AUSMDU00018396	patient_215	patient_255	75	NA	NA	NA	391	2.3	Unlikely (sameWardDiffTime>60days)
AUSMDU00008394	ST 203	cgMLST Cluster 13	AUSMDU00016172	ST 203	cgMLST Cluster 1	AUSMDU00008394_AUSMDU00016172	patient_215	patient_277	81	NA	NA	NA	421	2.1	Unlikely (diffHosp)
AUSMDU00008394	ST 203	cgMLST Cluster 13	AUSMDU00016915	ST 203	cgMLST Cluster 1	AUSMDU00008394_AUSMDU00016915	patient_215	patient_41	76	NA	NA	NA	377	2.2	Unlikely (sameHospDiffTime>=1day)
AUSMDU00008394	ST 203	cgMLST Cluster 13	AUSMDU00016916	ST 203	cgMLST Cluster 1	AUSMDU00008394_AUSMDU00016916	patient_215	patient_231	78	NA	NA	NA	376	2.1	Unlikely (diffHosp)
AUSMDU00008394	ST 203	cgMLST Cluster 13	AUSMDU00017937	ST 203	cgMLST Cluster 1	AUSMDU00008394_AUSMDU00017937	patient_215	patient_289	75	NA	NA	NA	381	2.1	Unlikely (diffHosp)
AUSMDU00008394	ST 203	cgMLST Cluster 13	AUSMDU00017856	ST 203	cgMLST Cluster 1	AUSMDU00008394_AUSMDU00017856	patient_215	patient_265	81	NA	NA	NA	407	2.1	Unlikely (diffHosp)
AUSMDU00008394	ST 203	cgMLST Cluster 13	AUSMDU00018344	ST 203	cgMLST Cluster 1	AUSMDU00008394_AUSMDU00018344	patient_215	patient_51	75	NA	NA	NA	393	2.1	Unlikely (diffHosp)
AUSMDU00008394	ST 203	cgMLST Cluster 13	AUSMDU00018345	ST 203	cgMLST Cluster 1	AUSMDU00008394_AUSMDU00018345	patient_215	patient_232	64	NA	NA	NA	353	2.1	Unlikely (diffHosp)
AUSMDU00008394	ST 203	cgMLST Cluster 13	AUSMDU00018587	ST 203	cgMLST Cluster 1	AUSMDU00008394_AUSMDU00018587	patient_215	patient_233	65	NA	NA	NA	354	2.3	Unlikely (sameWardDiffTime>60days)
AUSMDU00008394	ST 203	cgMLST Cluster 13	AUSMDU00019221	ST 203	cgMLST Cluster 1	AUSMDU00008394_AUSMDU00019221	patient_215	patient_274	86	NA	NA	NA	425	2.1	Unlikely (diffHosp)
AUSMDU00008394	ST 203	cgMLST Cluster 13	AUSMDU00020381	ST 203	cgMLST Cluster 1	AUSMDU00008394_AUSMDU00020381	patient_215	patient_268	75	NA	NA	NA	387	2.1	Unlikely (diffHosp)
AUSMDU00008394	ST 203	cgMLST Cluster 13	AUSMDU00022192	ST 203	cgMLST Cluster 60	AUSMDU00008394_AUSMDU00022192	patient_215	patient_297	113	NA	NA	NA	530	0.5	missing_beddata
AUSMDU00008394	ST 203	cgMLST Cluster 13	AUSMDU00022387	ST 203	cgMLST Cluster 61	AUSMDU00008394_AUSMDU00022387	patient_215	patient_190	46	NA	NA	NA	585	2.1	Unlikely (diffHosp)
AUSMDU00008394	ST 203	cgMLST Cluster 13	AUSMDU00022767	ST 203	cgMLST Cluster 61	AUSMDU00008394_AUSMDU00022767	patient_215	patient_190	47	NA	NA	NA	583	2.1	Unlikely (diffHosp)
AUSMDU00008394	ST 203	cgMLST Cluster 13	AUSMDU00022780	ST 203	cgMLST Cluster 1	AUSMDU00008394_AUSMDU00022780	patient_215	patient_307	85	NA	NA	NA	420	2.1	Unlikely (diffHosp)
AUSMDU00008394	ST 203	cgMLST Cluster 13	AUSMDU00023869	ST 203	cgMLST Cluster 61	AUSMDU00008394_AUSMDU00023869	patient_215	patient_194	46	NA	NA	NA	580	2.1	Unlikely (diffHosp)
AUSMDU00008570	ST 203	cgMLST Cluster 1	AUSMDU00008571	ST 203	cgMLST Cluster 1	AUSMDU00008570_AUSMDU00008571	patient_4	patient_266	1	1	1	3.5	2	4	Probable (sameWardSameTime)
AUSMDU00008570	ST 203	cgMLST Cluster 1	AUSMDU00010569	ST 203	cgMLST Cluster 1	AUSMDU00008570_AUSMDU00010569	patient_4	patient_204	2	3	3	6.5	7	2.1	Unlikely (diffHosp)
AUSMDU00008570	ST 203	cgMLST Cluster 1	AUSMDU00010634	ST 203	cgMLST Cluster 1	AUSMDU00008570_AUSMDU00010634	patient_4	patient_213	4	5	5	8	6	2.3	Unlikely (sameWardDiffTime>60days)
AUSMDU00008570	ST 203	cgMLST Cluster 1	AUSMDU00010717	ST 203	cgMLST Cluster 1	AUSMDU00008570_AUSMDU00010717	patient_4	patient_6	5	3	3	8	7	2.1	Unlikely (diffHosp)
AUSMDU00008570	ST 203	cgMLST Cluster 1	AUSMDU00010910	ST 203	cgMLST Cluster 1	AUSMDU00008570_AUSMDU00010910	patient_4	patient_245	3	3	3	44	23	2.2	Unlikely (sameHospDiffTime>=1day)
AUSMDU00008570	ST 203	cgMLST Cluster 1	AUSMDU00010819	ST 203	cgMLST Cluster 1	AUSMDU00008570_AUSMDU00010819	patient_4	patient_247	8	16	16	33.5	19	2.1	Unlikely (diffHosp)
AUSMDU00008570	ST 203	cgMLST Cluster 1	AUSMDU00011137	ST 203	cgMLST Cluster 1	AUSMDU00008570_AUSMDU00011137	patient_4	patient_34	3	3	3	6.5	4	3.1	Possible (sameHospSameTime)
AUSMDU00008570	ST 203	cgMLST Cluster 1	AUSMDU00011138	ST 203	cgMLST Cluster 1	AUSMDU00008570_AUSMDU00011138	patient_4	patient_220	2	3	3	6	6	3.2	Possible (sameWardDiffTime<=60days)
AUSMDU00008570	ST 203	cgMLST Cluster 1	AUSMDU00011272	ST 203	cgMLST Cluster 1	AUSMDU00008570_AUSMDU00011272	patient_4	patient_252	3	3	3	5	4	3.2	Possible (sameWardDiffTime<=60days)
AUSMDU00008570	ST 203	cgMLST Cluster 1	AUSMDU00011298	ST 203	cgMLST Cluster 1	AUSMDU00008570_AUSMDU00011298	patient_4	patient_7	2	3	3	5	4	2.3	Unlikely (sameWardDiffTime>60days)
AUSMDU00008570	ST 203	cgMLST Cluster 1	AUSMDU00011299	ST 203	cgMLST Cluster 1	AUSMDU00008570_AUSMDU00011299	patient_4	patient_35	2	3	3	5	4	2.3	Unlikely (sameWardDiffTime>60days)
AUSMDU00008570	ST 203	cgMLST Cluster 1	AUSMDU00011474	ST 203	cgMLST Cluster 1	AUSMDU00008570_AUSMDU00011474	patient_4	patient_35	2	3	3	6.5	5	2.3	Unlikely (sameWardDiffTime>60days)
AUSMDU00008570	ST 203	cgMLST Cluster 1	AUSMDU00011346	ST 203	cgMLST Cluster 1	AUSMDU00008570_AUSMDU00011346	patient_4	patient_286	10	18	18	23	20	2.1	Unlikely (diffHosp)
AUSMDU00008570	ST 203	cgMLST Cluster 1	AUSMDU00011475	ST 203	cgMLST Cluster 1	AUSMDU00008570_AUSMDU00011475	patient_4	patient_254	2	3	3	6	5	2.3	Unlikely (sameWardDiffTime>60days)
AUSMDU00008570	ST 203	cgMLST Cluster 1	AUSMDU00011553	ST 203	cgMLST Cluster 1	AUSMDU00008570_AUSMDU00011553	patient_4	patient_273	2	3	3	7	5	2.3	Unlikely (sameWardDiffTime>60days)
AUSMDU00008570	ST 203	cgMLST Cluster 1	AUSMDU00012221	ST 203	cgMLST Cluster 1	AUSMDU00008570_AUSMDU00012221	patient_4	patient_220	4	4	5	22.5	11	3.2	Possible (sameWardDiffTime<=60days)
AUSMDU00008570	ST 203	cgMLST Cluster 1	AUSMDU00012495	ST 203	cgMLST Cluster 1	AUSMDU00008570_AUSMDU00012495	patient_4	patient_240	3	7	7	61.5	37	2.2	Unlikely (sameHospDiffTime>=1day)
AUSMDU00008570	ST 203	cgMLST Cluster 1	AUSMDU00012709	ST 203	cgMLST Cluster 1	AUSMDU00008570_AUSMDU00012709	patient_4	patient_269	19	37	37	48	45	0.5	missing_beddata
AUSMDU00008570	ST 203	cgMLST Cluster 1	AUSMDU00012789	ST 203	cgMLST Cluster 32	AUSMDU00008570_AUSMDU00012789	patient_4	patient_244	52	NA	NA	NA	136	0.5	missing_beddata
AUSMDU00008570	ST 203	cgMLST Cluster 1	AUSMDU00013451	ST 203	cgMLST Cluster 1	AUSMDU00008570_AUSMDU00013451	patient_4	patient_69	2	4	4	6.5	5	3.2	Possible (sameWardDiffTime<=60days)
AUSMDU00008570	ST 203	cgMLST Cluster 1	AUSMDU00013453	ST 203	cgMLST Cluster 1	AUSMDU00008570_AUSMDU00013453	patient_4	patient_66	3	4	4	6	5	2.3	Unlikely (sameWardDiffTime>60days)
AUSMDU00008570	ST 203	cgMLST Cluster 1	AUSMDU00013588	ST 203	cgMLST Cluster 1	AUSMDU00008570_AUSMDU00013588	patient_4	patient_248	3	5	5	7	6	2.3	Unlikely (sameWardDiffTime>60days)
AUSMDU00008570	ST 203	cgMLST Cluster 1	AUSMDU00014827	ST 203	cgMLST Cluster 1	AUSMDU00008570_AUSMDU00014827	patient_4	patient_255	3	5	5	7.5	6	2.3	Unlikely (sameWardDiffTime>60days)
AUSMDU00008570	ST 203	cgMLST Cluster 1	AUSMDU00015322	ST 203	cgMLST Cluster 1	AUSMDU00008570_AUSMDU00015322	patient_4	patient_230	2	3	3	8	4	3.2	Possible (sameWardDiffTime<=60days)
AUSMDU00008570	ST 203	cgMLST Cluster 1	AUSMDU00015635	ST 203	cgMLST Cluster 1	AUSMDU00008570_AUSMDU00015635	patient_4	patient_255	2	4	4	6.5	5	2.3	Unlikely (sameWardDiffTime>60days)
AUSMDU00008570	ST 203	cgMLST Cluster 1	AUSMDU00015831	ST 203	cgMLST Cluster 1	AUSMDU00008570_AUSMDU00015831	patient_4	patient_206	11	14	14	20	15	2.1	Unlikely (diffHosp)
AUSMDU00008570	ST 203	cgMLST Cluster 1	AUSMDU00018395	ST 203	cgMLST Cluster 1	AUSMDU00008570_AUSMDU00018395	patient_4	patient_13	2	5	5	7.5	7	2.3	Unlikely (sameWardDiffTime>60days)
AUSMDU00008570	ST 203	cgMLST Cluster 1	AUSMDU00018396	ST 203	cgMLST Cluster 1	AUSMDU00008570_AUSMDU00018396	patient_4	patient_255	2	4	4	6	5	2.3	Unlikely (sameWardDiffTime>60days)
AUSMDU00008570	ST 203	cgMLST Cluster 1	AUSMDU00016172	ST 203	cgMLST Cluster 1	AUSMDU00008570_AUSMDU00016172	patient_4	patient_277	7	13	15	89	34	2.1	Unlikely (diffHosp)
AUSMDU00008570	ST 203	cgMLST Cluster 1	AUSMDU00016915	ST 203	cgMLST Cluster 1	AUSMDU00008570_AUSMDU00016915	patient_4	patient_41	3	5	5	7.5	6	2.2	Unlikely (sameHospDiffTime>=1day)
AUSMDU00008570	ST 203	cgMLST Cluster 1	AUSMDU00016916	ST 203	cgMLST Cluster 1	AUSMDU00008570_AUSMDU00016916	patient_4	patient_231	5	6	6	9.5	7	2.2	Unlikely (sameHospDiffTime>=1day)
AUSMDU00008570	ST 203	cgMLST Cluster 1	AUSMDU00017937	ST 203	cgMLST Cluster 1	AUSMDU00008570_AUSMDU00017937	patient_4	patient_289	2	3	3	5	4	2.3	Unlikely (sameWardDiffTime>60days)
AUSMDU00008570	ST 203	cgMLST Cluster 1	AUSMDU00017856	ST 203	cgMLST Cluster 1	AUSMDU00008570_AUSMDU00017856	patient_4	patient_265	8	17	17	21	19	2.1	Unlikely (diffHosp)
AUSMDU00008570	ST 203	cgMLST Cluster 1	AUSMDU00018344	ST 203	cgMLST Cluster 1	AUSMDU00008570_AUSMDU00018344	patient_4	patient_51	2	4	4	6.5	5	2.3	Unlikely (sameWardDiffTime>60days)
AUSMDU00008570	ST 203	cgMLST Cluster 1	AUSMDU00018345	ST 203	cgMLST Cluster 1	AUSMDU00008570_AUSMDU00018345	patient_4	patient_232	16	49	49	65.5	56	2.3	Unlikely (sameWardDiffTime>60days)
AUSMDU00008570	ST 203	cgMLST Cluster 1	AUSMDU00018587	ST 203	cgMLST Cluster 1	AUSMDU00008570_AUSMDU00018587	patient_4	patient_233	17	50	50	64.5	58	2.2	Unlikely (sameHospDiffTime>=1day)
AUSMDU00008570	ST 203	cgMLST Cluster 1	AUSMDU00019221	ST 203	cgMLST Cluster 1	AUSMDU00008570_AUSMDU00019221	patient_4	patient_274	14	29	29	41.5	37	2.1	Unlikely (diffHosp)
AUSMDU00008570	ST 203	cgMLST Cluster 1	AUSMDU00020381	ST 203	cgMLST Cluster 1	AUSMDU00008570_AUSMDU00020381	patient_4	patient_268	2	3	3	5.5	4	2.2	Unlikely (sameHospDiffTime>=1day)
AUSMDU00008570	ST 203	cgMLST Cluster 1	AUSMDU00022192	ST 203	cgMLST Cluster 60	AUSMDU00008570_AUSMDU00022192	patient_4	patient_297	40	NA	NA	NA	140	0.5	missing_beddata
AUSMDU00008570	ST 203	cgMLST Cluster 1	AUSMDU00022387	ST 203	cgMLST Cluster 61	AUSMDU00008570_AUSMDU00022387	patient_4	patient_190	116	NA	NA	NA	946	2.1	Unlikely (diffHosp)
AUSMDU00008570	ST 203	cgMLST Cluster 1	AUSMDU00022767	ST 203	cgMLST Cluster 61	AUSMDU00008570_AUSMDU00022767	patient_4	patient_190	117	NA	NA	NA	946	2.1	Unlikely (diffHosp)
AUSMDU00008570	ST 203	cgMLST Cluster 1	AUSMDU00022780	ST 203	cgMLST Cluster 1	AUSMDU00008570_AUSMDU00022780	patient_4	patient_307	12	25	25	36	32	2.1	Unlikely (diffHosp)
AUSMDU00008570	ST 203	cgMLST Cluster 1	AUSMDU00023869	ST 203	cgMLST Cluster 61	AUSMDU00008570_AUSMDU00023869	patient_4	patient_194	116	NA	NA	NA	945	2.1	Unlikely (diffHosp)
AUSMDU00008571	ST 203	cgMLST Cluster 1	AUSMDU00010569	ST 203	cgMLST Cluster 1	AUSMDU00008571_AUSMDU00010569	patient_266	patient_204	1	4	4	8	6	3.1	Possible (sameHospSameTime)
AUSMDU00008571	ST 203	cgMLST Cluster 1	AUSMDU00010634	ST 203	cgMLST Cluster 1	AUSMDU00008571_AUSMDU00010634	patient_266	patient_213	3	6	6	8.5	6	2.2	Unlikely (sameHospDiffTime>=1day)
AUSMDU00008571	ST 203	cgMLST Cluster 1	AUSMDU00010717	ST 203	cgMLST Cluster 1	AUSMDU00008571_AUSMDU00010717	patient_266	patient_6	4	4	4	8	7	3.1	Possible (sameHospSameTime)
AUSMDU00008571	ST 203	cgMLST Cluster 1	AUSMDU00010910	ST 203	cgMLST Cluster 1	AUSMDU00008571_AUSMDU00010910	patient_266	patient_245	2	4	4	43	23	3.2	Possible (sameWardDiffTime<=60days)
AUSMDU00008571	ST 203	cgMLST Cluster 1	AUSMDU00010819	ST 203	cgMLST Cluster 1	AUSMDU00008571_AUSMDU00010819	patient_266	patient_247	7	17	17	30	19	2.1	Unlikely (diffHosp)
AUSMDU00008571	ST 203	cgMLST Cluster 1	AUSMDU00011137	ST 203	cgMLST Cluster 1	AUSMDU00008571_AUSMDU00011137	patient_266	patient_34	2	4	4	7	4	2.3	Unlikely (sameWardDiffTime>60days)
AUSMDU00008571	ST 203	cgMLST Cluster 1	AUSMDU00011138	ST 203	cgMLST Cluster 1	AUSMDU00008571_AUSMDU00011138	patient_266	patient_220	1	4	4	7	7	2.2	Unlikely (sameHospDiffTime>=1day)
AUSMDU00008571	ST 203	cgMLST Cluster 1	AUSMDU00011272	ST 203	cgMLST Cluster 1	AUSMDU00008571_AUSMDU00011272	patient_266	patient_252	2	4	4	5.5	4	3.2	Possible (sameWardDiffTime<=60days)
AUSMDU00008571	ST 203	cgMLST Cluster 1	AUSMDU00011298	ST 203	cgMLST Cluster 1	AUSMDU00008571_AUSMDU00011298	patient_266	patient_7	1	4	4	5.5	4	3.2	Possible (sameWardDiffTime<=60days)
AUSMDU00008571	ST 203	cgMLST Cluster 1	AUSMDU00011299	ST 203	cgMLST Cluster 1	AUSMDU00008571_AUSMDU00011299	patient_266	patient_35	1	4	4	5	4	2.3	Unlikely (sameWardDiffTime>60days)
AUSMDU00008571	ST 203	cgMLST Cluster 1	AUSMDU00011474	ST 203	cgMLST Cluster 1	AUSMDU00008571_AUSMDU00011474	patient_266	patient_35	1	4	4	6	5	2.3	Unlikely (sameWardDiffTime>60days)
AUSMDU00008571	ST 203	cgMLST Cluster 1	AUSMDU00011346	ST 203	cgMLST Cluster 1	AUSMDU00008571_AUSMDU00011346	patient_266	patient_286	9	19	19	22	21	2.1	Unlikely (diffHosp)
AUSMDU00008571	ST 203	cgMLST Cluster 1	AUSMDU00011475	ST 203	cgMLST Cluster 1	AUSMDU00008571_AUSMDU00011475	patient_266	patient_254	1	4	4	7	5	2.3	Unlikely (sameWardDiffTime>60days)
AUSMDU00008571	ST 203	cgMLST Cluster 1	AUSMDU00011553	ST 203	cgMLST Cluster 1	AUSMDU00008571_AUSMDU00011553	patient_266	patient_273	1	4	4	6.5	5	2.3	Unlikely (sameWardDiffTime>60days)
AUSMDU00008571	ST 203	cgMLST Cluster 1	AUSMDU00012221	ST 203	cgMLST Cluster 1	AUSMDU00008571_AUSMDU00012221	patient_266	patient_220	3	5	6	24	11	2.2	Unlikely (sameHospDiffTime>=1day)
AUSMDU00008571	ST 203	cgMLST Cluster 1	AUSMDU00012495	ST 203	cgMLST Cluster 1	AUSMDU00008571_AUSMDU00012495	patient_266	patient_240	2	8	8	61.5	37	3.1	Possible (sameHospSameTime)
AUSMDU00008571	ST 203	cgMLST Cluster 1	AUSMDU00012709	ST 203	cgMLST Cluster 1	AUSMDU00008571_AUSMDU00012709	patient_266	patient_269	18	38	38	49.5	46	0.5	missing_beddata
AUSMDU00008571	ST 203	cgMLST Cluster 1	AUSMDU00012789	ST 203	cgMLST Cluster 32	AUSMDU00008571_AUSMDU00012789	patient_266	patient_244	51	NA	NA	NA	136	0.5	missing_beddata
AUSMDU00008571	ST 203	cgMLST Cluster 1	AUSMDU00013451	ST 203	cgMLST Cluster 1	AUSMDU00008571_AUSMDU00013451	patient_266	patient_69	1	5	5	7	5	3.2	Possible (sameWardDiffTime<=60days)
AUSMDU00008571	ST 203	cgMLST Cluster 1	AUSMDU00013453	ST 203	cgMLST Cluster 1	AUSMDU00008571_AUSMDU00013453	patient_266	patient_66	2	5	5	7	5	2.3	Unlikely (sameWardDiffTime>60days)
AUSMDU00008571	ST 203	cgMLST Cluster 1	AUSMDU00013588	ST 203	cgMLST Cluster 1	AUSMDU00008571_AUSMDU00013588	patient_266	patient_248	2	6	6	8	6	2.3	Unlikely (sameWardDiffTime>60days)
AUSMDU00008571	ST 203	cgMLST Cluster 1	AUSMDU00014827	ST 203	cgMLST Cluster 1	AUSMDU00008571_AUSMDU00014827	patient_266	patient_255	2	6	6	8.5	6	2.3	Unlikely (sameWardDiffTime>60days)
AUSMDU00008571	ST 203	cgMLST Cluster 1	AUSMDU00015322	ST 203	cgMLST Cluster 1	AUSMDU00008571_AUSMDU00015322	patient_266	patient_230	1	4	4	6.5	4	2.3	Unlikely (sameWardDiffTime>60days)
AUSMDU00008571	ST 203	cgMLST Cluster 1	AUSMDU00015635	ST 203	cgMLST Cluster 1	AUSMDU00008571_AUSMDU00015635	patient_266	patient_255	1	5	5	6	5	2.3	Unlikely (sameWardDiffTime>60days)
AUSMDU00008571	ST 203	cgMLST Cluster 1	AUSMDU00015831	ST 203	cgMLST Cluster 1	AUSMDU00008571_AUSMDU00015831	patient_266	patient_206	10	15	15	18	14	2.1	Unlikely (diffHosp)
AUSMDU00008571	ST 203	cgMLST Cluster 1	AUSMDU00018395	ST 203	cgMLST Cluster 1	AUSMDU00008571_AUSMDU00018395	patient_266	patient_13	1	6	6	8.5	7	2.3	Unlikely (sameWardDiffTime>60days)
AUSMDU00008571	ST 203	cgMLST Cluster 1	AUSMDU00018396	ST 203	cgMLST Cluster 1	AUSMDU00008571_AUSMDU00018396	patient_266	patient_255	1	5	5	7	5	2.3	Unlikely (sameWardDiffTime>60days)
AUSMDU00008571	ST 203	cgMLST Cluster 1	AUSMDU00016172	ST 203	cgMLST Cluster 1	AUSMDU00008571_AUSMDU00016172	patient_266	patient_277	6	14	16	89.5	36	2.1	Unlikely (diffHosp)
AUSMDU00008571	ST 203	cgMLST Cluster 1	AUSMDU00016915	ST 203	cgMLST Cluster 1	AUSMDU00008571_AUSMDU00016915	patient_266	patient_41	2	6	6	8	6	2.3	Unlikely (sameWardDiffTime>60days)
AUSMDU00008571	ST 203	cgMLST Cluster 1	AUSMDU00016916	ST 203	cgMLST Cluster 1	AUSMDU00008571_AUSMDU00016916	patient_266	patient_231	4	7	7	9.5	7	2.3	Unlikely (sameWardDiffTime>60days)
AUSMDU00008571	ST 203	cgMLST Cluster 1	AUSMDU00017937	ST 203	cgMLST Cluster 1	AUSMDU00008571_AUSMDU00017937	patient_266	patient_289	1	4	4	5.5	4	2.3	Unlikely (sameWardDiffTime>60days)
AUSMDU00008571	ST 203	cgMLST Cluster 1	AUSMDU00017856	ST 203	cgMLST Cluster 1	AUSMDU00008571_AUSMDU00017856	patient_266	patient_265	7	18	18	21	20	2.1	Unlikely (diffHosp)
AUSMDU00008571	ST 203	cgMLST Cluster 1	AUSMDU00018344	ST 203	cgMLST Cluster 1	AUSMDU00008571_AUSMDU00018344	patient_266	patient_51	1	5	5	6.5	5	2.3	Unlikely (sameWardDiffTime>60days)
AUSMDU00008571	ST 203	cgMLST Cluster 1	AUSMDU00018345	ST 203	cgMLST Cluster 1	AUSMDU00008571_AUSMDU00018345	patient_266	patient_232	15	50	50	67.5	56	2.3	Unlikely (sameWardDiffTime>60days)
AUSMDU00008571	ST 203	cgMLST Cluster 1	AUSMDU00018587	ST 203	cgMLST Cluster 1	AUSMDU00008571_AUSMDU00018587	patient_266	patient_233	16	51	51	68	58	3.1	Possible (sameHospSameTime)
AUSMDU00008571	ST 203	cgMLST Cluster 1	AUSMDU00019221	ST 203	cgMLST Cluster 1	AUSMDU00008571_AUSMDU00019221	patient_266	patient_274	13	30	30	38.5	35	2.1	Unlikely (diffHosp)
AUSMDU00008571	ST 203	cgMLST Cluster 1	AUSMDU00020381	ST 203	cgMLST Cluster 1	AUSMDU00008571_AUSMDU00020381	patient_266	patient_268	1	4	4	6	4	2.2	Unlikely (sameHospDiffTime>=1day)
AUSMDU00008571	ST 203	cgMLST Cluster 1	AUSMDU00022192	ST 203	cgMLST Cluster 60	AUSMDU00008571_AUSMDU00022192	patient_266	patient_297	39	NA	NA	NA	136	0.5	missing_beddata
AUSMDU00008571	ST 203	cgMLST Cluster 1	AUSMDU00022387	ST 203	cgMLST Cluster 61	AUSMDU00008571_AUSMDU00022387	patient_266	patient_190	115	NA	NA	NA	942	2.1	Unlikely (diffHosp)
AUSMDU00008571	ST 203	cgMLST Cluster 1	AUSMDU00022767	ST 203	cgMLST Cluster 61	AUSMDU00008571_AUSMDU00022767	patient_266	patient_190	116	NA	NA	NA	942	2.1	Unlikely (diffHosp)
AUSMDU00008571	ST 203	cgMLST Cluster 1	AUSMDU00022780	ST 203	cgMLST Cluster 1	AUSMDU00008571_AUSMDU00022780	patient_266	patient_307	11	26	26	35.5	33	2.1	Unlikely (diffHosp)
AUSMDU00008571	ST 203	cgMLST Cluster 1	AUSMDU00023869	ST 203	cgMLST Cluster 61	AUSMDU00008571_AUSMDU00023869	patient_266	patient_194	115	NA	NA	NA	937	2.1	Unlikely (diffHosp)
AUSMDU00010569	ST 203	cgMLST Cluster 1	AUSMDU00010634	ST 203	cgMLST Cluster 1	AUSMDU00010569_AUSMDU00010634	patient_204	patient_213	2	2	2	5	6	4	Probable (sameWardSameTime)
AUSMDU00010569	ST 203	cgMLST Cluster 1	AUSMDU00010717	ST 203	cgMLST Cluster 1	AUSMDU00010569_AUSMDU00010717	patient_204	patient_6	3	0	0	6.5	5	4	Probable (sameWardSameTime)
AUSMDU00010569	ST 203	cgMLST Cluster 1	AUSMDU00010910	ST 203	cgMLST Cluster 1	AUSMDU00010569_AUSMDU00010910	patient_204	patient_245	1	0	0	50.5	20	4	Probable (sameWardSameTime)
AUSMDU00010569	ST 203	cgMLST Cluster 1	AUSMDU00010819	ST 203	cgMLST Cluster 1	AUSMDU00010569_AUSMDU00010819	patient_204	patient_247	8	19	19	40.5	25	2.1	Unlikely (diffHosp)
AUSMDU00010569	ST 203	cgMLST Cluster 1	AUSMDU00011137	ST 203	cgMLST Cluster 1	AUSMDU00010569_AUSMDU00011137	patient_204	patient_34	1	0	0	3.5	3	2.1	Unlikely (diffHosp)
AUSMDU00010569	ST 203	cgMLST Cluster 1	AUSMDU00011138	ST 203	cgMLST Cluster 1	AUSMDU00010569_AUSMDU00011138	patient_204	patient_220	0	0	0	57	12	4	Probable (sameWardSameTime)
AUSMDU00010569	ST 203	cgMLST Cluster 1	AUSMDU00011272	ST 203	cgMLST Cluster 1	AUSMDU00010569_AUSMDU00011272	patient_204	patient_252	1	0	0	1.5	3	4	Probable (sameWardSameTime)
AUSMDU00010569	ST 203	cgMLST Cluster 1	AUSMDU00011298	ST 203	cgMLST Cluster 1	AUSMDU00010569_AUSMDU00011298	patient_204	patient_7	0	0	0	2	3	2.1	Unlikely (diffHosp)
AUSMDU00010569	ST 203	cgMLST Cluster 1	AUSMDU00011299	ST 203	cgMLST Cluster 1	AUSMDU00010569_AUSMDU00011299	patient_204	patient_35	0	0	0	2	3	2.1	Unlikely (diffHosp)
AUSMDU00010569	ST 203	cgMLST Cluster 1	AUSMDU00011474	ST 203	cgMLST Cluster 1	AUSMDU00010569_AUSMDU00011474	patient_204	patient_35	0	0	0	3.5	4	2.1	Unlikely (diffHosp)
AUSMDU00010569	ST 203	cgMLST Cluster 1	AUSMDU00011346	ST 203	cgMLST Cluster 1	AUSMDU00010569_AUSMDU00011346	patient_204	patient_286	10	21	21	29	27	2.1	Unlikely (diffHosp)
AUSMDU00010569	ST 203	cgMLST Cluster 1	AUSMDU00011475	ST 203	cgMLST Cluster 1	AUSMDU00010569_AUSMDU00011475	patient_204	patient_254	0	0	0	4	4	2.1	Unlikely (diffHosp)
AUSMDU00010569	ST 203	cgMLST Cluster 1	AUSMDU00011553	ST 203	cgMLST Cluster 1	AUSMDU00010569_AUSMDU00011553	patient_204	patient_273	0	0	0	3.5	4	2.1	Unlikely (diffHosp)
AUSMDU00010569	ST 203	cgMLST Cluster 1	AUSMDU00012221	ST 203	cgMLST Cluster 1	AUSMDU00010569_AUSMDU00012221	patient_204	patient_220	2	1	2	72	17	4	Probable (sameWardSameTime)
AUSMDU00010569	ST 203	cgMLST Cluster 1	AUSMDU00012495	ST 203	cgMLST Cluster 1	AUSMDU00010569_AUSMDU00012495	patient_204	patient_240	1	4	4	65	34	3.1	Possible (sameHospSameTime)
AUSMDU00010569	ST 203	cgMLST Cluster 1	AUSMDU00012709	ST 203	cgMLST Cluster 1	AUSMDU00010569_AUSMDU00012709	patient_204	patient_269	17	34	34	48	45	0.5	missing_beddata
AUSMDU00010569	ST 203	cgMLST Cluster 1	AUSMDU00012789	ST 203	cgMLST Cluster 32	AUSMDU00010569_AUSMDU00012789	patient_204	patient_244	52	NA	NA	NA	145	0.5	missing_beddata
AUSMDU00010569	ST 203	cgMLST Cluster 1	AUSMDU00013451	ST 203	cgMLST Cluster 1	AUSMDU00010569_AUSMDU00013451	patient_204	patient_69	0	1	1	4	4	3.1	Possible (sameHospSameTime)
AUSMDU00010569	ST 203	cgMLST Cluster 1	AUSMDU00013453	ST 203	cgMLST Cluster 1	AUSMDU00010569_AUSMDU00013453	patient_204	patient_66	1	1	1	3	4	2.1	Unlikely (diffHosp)
AUSMDU00010569	ST 203	cgMLST Cluster 1	AUSMDU00013588	ST 203	cgMLST Cluster 1	AUSMDU00010569_AUSMDU00013588	patient_204	patient_248	1	2	2	4	5	2.1	Unlikely (diffHosp)
AUSMDU00010569	ST 203	cgMLST Cluster 1	AUSMDU00014827	ST 203	cgMLST Cluster 1	AUSMDU00010569_AUSMDU00014827	patient_204	patient_255	1	2	2	4.5	5	2.3	Unlikely (sameWardDiffTime>60days)
AUSMDU00010569	ST 203	cgMLST Cluster 1	AUSMDU00015322	ST 203	cgMLST Cluster 1	AUSMDU00010569_AUSMDU00015322	patient_204	patient_230	0	0	0	1.5	3	3.1	Possible (sameHospSameTime)
AUSMDU00010569	ST 203	cgMLST Cluster 1	AUSMDU00015635	ST 203	cgMLST Cluster 1	AUSMDU00010569_AUSMDU00015635	patient_204	patient_255	0	1	1	4.5	4	3.1	Possible (sameHospSameTime)
AUSMDU00010569	ST 203	cgMLST Cluster 1	AUSMDU00015831	ST 203	cgMLST Cluster 1	AUSMDU00010569_AUSMDU00015831	patient_204	patient_206	11	17	17	19.5	18	2.1	Unlikely (diffHosp)
AUSMDU00010569	ST 203	cgMLST Cluster 1	AUSMDU00018395	ST 203	cgMLST Cluster 1	AUSMDU00010569_AUSMDU00018395	patient_204	patient_13	0	2	2	3.5	3	2.1	Unlikely (diffHosp)
AUSMDU00010569	ST 203	cgMLST Cluster 1	AUSMDU00018396	ST 203	cgMLST Cluster 1	AUSMDU00010569_AUSMDU00018396	patient_204	patient_255	0	1	1	3.5	4	3.1	Possible (sameHospSameTime)
AUSMDU00010569	ST 203	cgMLST Cluster 1	AUSMDU00016172	ST 203	cgMLST Cluster 1	AUSMDU00010569_AUSMDU00016172	patient_204	patient_277	7	16	18	93	39	2.1	Unlikely (diffHosp)
AUSMDU00010569	ST 203	cgMLST Cluster 1	AUSMDU00016915	ST 203	cgMLST Cluster 1	AUSMDU00010569_AUSMDU00016915	patient_204	patient_41	1	2	2	4	5	2.3	Unlikely (sameWardDiffTime>60days)
AUSMDU00010569	ST 203	cgMLST Cluster 1	AUSMDU00016916	ST 203	cgMLST Cluster 1	AUSMDU00010569_AUSMDU00016916	patient_204	patient_231	3	3	3	5.5	6	2.1	Unlikely (diffHosp)
AUSMDU00010569	ST 203	cgMLST Cluster 1	AUSMDU00017937	ST 203	cgMLST Cluster 1	AUSMDU00010569_AUSMDU00017937	patient_204	patient_289	0	0	0	2.5	3	2.2	Unlikely (sameHospDiffTime>=1day)
AUSMDU00010569	ST 203	cgMLST Cluster 1	AUSMDU00017856	ST 203	cgMLST Cluster 1	AUSMDU00010569_AUSMDU00017856	patient_204	patient_265	8	20	20	28	27	2.1	Unlikely (diffHosp)
AUSMDU00010569	ST 203	cgMLST Cluster 1	AUSMDU00018344	ST 203	cgMLST Cluster 1	AUSMDU00010569_AUSMDU00018344	patient_204	patient_51	0	1	1	3	4	2.1	Unlikely (diffHosp)
AUSMDU00010569	ST 203	cgMLST Cluster 1	AUSMDU00018345	ST 203	cgMLST Cluster 1	AUSMDU00010569_AUSMDU00018345	patient_204	patient_232	14	46	46	64.5	54	2.1	Unlikely (diffHosp)
AUSMDU00010569	ST 203	cgMLST Cluster 1	AUSMDU00018587	ST 203	cgMLST Cluster 1	AUSMDU00010569_AUSMDU00018587	patient_204	patient_233	15	47	47	62	55	2.3	Unlikely (sameWardDiffTime>60days)
AUSMDU00010569	ST 203	cgMLST Cluster 1	AUSMDU00019221	ST 203	cgMLST Cluster 1	AUSMDU00010569_AUSMDU00019221	patient_204	patient_274	14	32	32	106	66	2.1	Unlikely (diffHosp)
AUSMDU00010569	ST 203	cgMLST Cluster 1	AUSMDU00020381	ST 203	cgMLST Cluster 1	AUSMDU00010569_AUSMDU00020381	patient_204	patient_268	0	0	0	2.5	3	2.2	Unlikely (sameHospDiffTime>=1day)
AUSMDU00010569	ST 203	cgMLST Cluster 1	AUSMDU00022192	ST 203	cgMLST Cluster 60	AUSMDU00010569_AUSMDU00022192	patient_204	patient_297	38	NA	NA	NA	140	0.5	missing_beddata
AUSMDU00010569	ST 203	cgMLST Cluster 1	AUSMDU00022387	ST 203	cgMLST Cluster 61	AUSMDU00010569_AUSMDU00022387	patient_204	patient_190	115	NA	NA	NA	963	2.1	Unlikely (diffHosp)
AUSMDU00010569	ST 203	cgMLST Cluster 1	AUSMDU00022767	ST 203	cgMLST Cluster 61	AUSMDU00010569_AUSMDU00022767	patient_204	patient_190	116	NA	NA	NA	968	2.1	Unlikely (diffHosp)
AUSMDU00010569	ST 203	cgMLST Cluster 1	AUSMDU00022780	ST 203	cgMLST Cluster 1	AUSMDU00010569_AUSMDU00022780	patient_204	patient_307	12	28	28	43	39	2.1	Unlikely (diffHosp)
AUSMDU00010569	ST 203	cgMLST Cluster 1	AUSMDU00023869	ST 203	cgMLST Cluster 61	AUSMDU00010569_AUSMDU00023869	patient_204	patient_194	115	NA	NA	NA	966	2.1	Unlikely (diffHosp)
AUSMDU00010634	ST 203	cgMLST Cluster 1	AUSMDU00010717	ST 203	cgMLST Cluster 1	AUSMDU00010634_AUSMDU00010717	patient_213	patient_6	5	2	2	7.5	6	4	Probable (sameWardSameTime)
AUSMDU00010634	ST 203	cgMLST Cluster 1	AUSMDU00010910	ST 203	cgMLST Cluster 1	AUSMDU00010634_AUSMDU00010910	patient_213	patient_245	3	2	2	44.5	23	4	Probable (sameWardSameTime)
AUSMDU00010634	ST 203	cgMLST Cluster 1	AUSMDU00010819	ST 203	cgMLST Cluster 1	AUSMDU00010634_AUSMDU00010819	patient_213	patient_247	10	21	21	44	26	2.1	Unlikely (diffHosp)
AUSMDU00010634	ST 203	cgMLST Cluster 1	AUSMDU00011137	ST 203	cgMLST Cluster 1	AUSMDU00010634_AUSMDU00011137	patient_213	patient_34	3	2	2	5	3	3.1	Possible (sameHospSameTime)
AUSMDU00010634	ST 203	cgMLST Cluster 1	AUSMDU00011138	ST 203	cgMLST Cluster 1	AUSMDU00010634_AUSMDU00011138	patient_213	patient_220	2	2	2	5	5	4	Probable (sameWardSameTime)
AUSMDU00010634	ST 203	cgMLST Cluster 1	AUSMDU00011272	ST 203	cgMLST Cluster 1	AUSMDU00010634_AUSMDU00011272	patient_213	patient_252	3	2	2	3.5	3	4	Probable (sameWardSameTime)
AUSMDU00010634	ST 203	cgMLST Cluster 1	AUSMDU00011298	ST 203	cgMLST Cluster 1	AUSMDU00010634_AUSMDU00011298	patient_213	patient_7	2	2	2	3.5	3	2.2	Unlikely (sameHospDiffTime>=1day)
AUSMDU00010634	ST 203	cgMLST Cluster 1	AUSMDU00011299	ST 203	cgMLST Cluster 1	AUSMDU00010634_AUSMDU00011299	patient_213	patient_35	2	2	2	4	3	2.2	Unlikely (sameHospDiffTime>=1day)
AUSMDU00010634	ST 203	cgMLST Cluster 1	AUSMDU00011474	ST 203	cgMLST Cluster 1	AUSMDU00010634_AUSMDU00011474	patient_213	patient_35	2	2	2	4.5	4	2.2	Unlikely (sameHospDiffTime>=1day)
AUSMDU00010634	ST 203	cgMLST Cluster 1	AUSMDU00011346	ST 203	cgMLST Cluster 1	AUSMDU00010634_AUSMDU00011346	patient_213	patient_286	12	23	23	27.5	24	2.1	Unlikely (diffHosp)
AUSMDU00010634	ST 203	cgMLST Cluster 1	AUSMDU00011475	ST 203	cgMLST Cluster 1	AUSMDU00010634_AUSMDU00011475	patient_213	patient_254	2	2	2	5	4	2.2	Unlikely (sameHospDiffTime>=1day)
AUSMDU00010634	ST 203	cgMLST Cluster 1	AUSMDU00011553	ST 203	cgMLST Cluster 1	AUSMDU00010634_AUSMDU00011553	patient_213	patient_273	2	2	2	4.5	4	2.2	Unlikely (sameHospDiffTime>=1day)
AUSMDU00010634	ST 203	cgMLST Cluster 1	AUSMDU00012221	ST 203	cgMLST Cluster 1	AUSMDU00010634_AUSMDU00012221	patient_213	patient_220	4	3	4	22	10	4	Probable (sameWardSameTime)
AUSMDU00010634	ST 203	cgMLST Cluster 1	AUSMDU00012495	ST 203	cgMLST Cluster 1	AUSMDU00010634_AUSMDU00012495	patient_213	patient_240	3	6	6	63	37	3.1	Possible (sameHospSameTime)
AUSMDU00010634	ST 203	cgMLST Cluster 1	AUSMDU00012709	ST 203	cgMLST Cluster 1	AUSMDU00010634_AUSMDU00012709	patient_213	patient_269	19	36	36	46.5	43	0.5	missing_beddata
AUSMDU00010634	ST 203	cgMLST Cluster 1	AUSMDU00012789	ST 203	cgMLST Cluster 32	AUSMDU00010634_AUSMDU00012789	patient_213	patient_244	54	NA	NA	NA	140	0.5	missing_beddata
AUSMDU00010634	ST 203	cgMLST Cluster 1	AUSMDU00013451	ST 203	cgMLST Cluster 1	AUSMDU00010634_AUSMDU00013451	patient_213	patient_69	2	3	3	5.5	3	2.2	Unlikely (sameHospDiffTime>=1day)
AUSMDU00010634	ST 203	cgMLST Cluster 1	AUSMDU00013453	ST 203	cgMLST Cluster 1	AUSMDU00010634_AUSMDU00013453	patient_213	patient_66	1	3	3	4.5	3	2.2	Unlikely (sameHospDiffTime>=1day)
AUSMDU00010634	ST 203	cgMLST Cluster 1	AUSMDU00013588	ST 203	cgMLST Cluster 1	AUSMDU00010634_AUSMDU00013588	patient_213	patient_248	3	4	4	6	4	2.2	Unlikely (sameHospDiffTime>=1day)
AUSMDU00010634	ST 203	cgMLST Cluster 1	AUSMDU00014827	ST 203	cgMLST Cluster 1	AUSMDU00010634_AUSMDU00014827	patient_213	patient_255	3	4	4	5.5	3	2.3	Unlikely (sameWardDiffTime>60days)
AUSMDU00010634	ST 203	cgMLST Cluster 1	AUSMDU00015322	ST 203	cgMLST Cluster 1	AUSMDU00010634_AUSMDU00015322	patient_213	patient_230	2	2	2	6	3	3.1	Possible (sameHospSameTime)
AUSMDU00010634	ST 203	cgMLST Cluster 1	AUSMDU00015635	ST 203	cgMLST Cluster 1	AUSMDU00010634_AUSMDU00015635	patient_213	patient_255	2	3	3	5	3	2.3	Unlikely (sameWardDiffTime>60days)
AUSMDU00010634	ST 203	cgMLST Cluster 1	AUSMDU00015831	ST 203	cgMLST Cluster 1	AUSMDU00010634_AUSMDU00015831	patient_213	patient_206	11	19	19	21	16	2.1	Unlikely (diffHosp)
AUSMDU00010634	ST 203	cgMLST Cluster 1	AUSMDU00018395	ST 203	cgMLST Cluster 1	AUSMDU00010634_AUSMDU00018395	patient_213	patient_13	2	4	4	6.5	4	2.2	Unlikely (sameHospDiffTime>=1day)
AUSMDU00010634	ST 203	cgMLST Cluster 1	AUSMDU00018396	ST 203	cgMLST Cluster 1	AUSMDU00010634_AUSMDU00018396	patient_213	patient_255	2	3	3	5	3	2.3	Unlikely (sameWardDiffTime>60days)
AUSMDU00010634	ST 203	cgMLST Cluster 1	AUSMDU00016172	ST 203	cgMLST Cluster 1	AUSMDU00010634_AUSMDU00016172	patient_213	patient_277	9	18	20	93	38	2.1	Unlikely (diffHosp)
AUSMDU00010634	ST 203	cgMLST Cluster 1	AUSMDU00016915	ST 203	cgMLST Cluster 1	AUSMDU00010634_AUSMDU00016915	patient_213	patient_41	3	4	4	6.5	4	2.2	Unlikely (sameHospDiffTime>=1day)
AUSMDU00010634	ST 203	cgMLST Cluster 1	AUSMDU00016916	ST 203	cgMLST Cluster 1	AUSMDU00010634_AUSMDU00016916	patient_213	patient_231	5	5	5	7.5	5	2.2	Unlikely (sameHospDiffTime>=1day)
AUSMDU00010634	ST 203	cgMLST Cluster 1	AUSMDU00017937	ST 203	cgMLST Cluster 1	AUSMDU00010634_AUSMDU00017937	patient_213	patient_289	1	2	2	4	3	2.2	Unlikely (sameHospDiffTime>=1day)
AUSMDU00010634	ST 203	cgMLST Cluster 1	AUSMDU00017856	ST 203	cgMLST Cluster 1	AUSMDU00010634_AUSMDU00017856	patient_213	patient_265	10	22	22	28.5	27	2.1	Unlikely (diffHosp)
AUSMDU00010634	ST 203	cgMLST Cluster 1	AUSMDU00018344	ST 203	cgMLST Cluster 1	AUSMDU00010634_AUSMDU00018344	patient_213	patient_51	2	3	3	5	3	2.2	Unlikely (sameHospDiffTime>=1day)
AUSMDU00010634	ST 203	cgMLST Cluster 1	AUSMDU00018345	ST 203	cgMLST Cluster 1	AUSMDU00010634_AUSMDU00018345	patient_213	patient_232	16	48	48	64	56	2.2	Unlikely (sameHospDiffTime>=1day)
AUSMDU00010634	ST 203	cgMLST Cluster 1	AUSMDU00018587	ST 203	cgMLST Cluster 1	AUSMDU00010634_AUSMDU00018587	patient_213	patient_233	17	49	49	62.5	58	2.3	Unlikely (sameWardDiffTime>60days)
AUSMDU00010634	ST 203	cgMLST Cluster 1	AUSMDU00019221	ST 203	cgMLST Cluster 1	AUSMDU00010634_AUSMDU00019221	patient_213	patient_274	16	34	34	50.5	40	2.1	Unlikely (diffHosp)
AUSMDU00010634	ST 203	cgMLST Cluster 1	AUSMDU00020381	ST 203	cgMLST Cluster 1	AUSMDU00010634_AUSMDU00020381	patient_213	patient_268	2	2	2	4.5	3	2.2	Unlikely (sameHospDiffTime>=1day)
AUSMDU00010634	ST 203	cgMLST Cluster 1	AUSMDU00022192	ST 203	cgMLST Cluster 60	AUSMDU00010634_AUSMDU00022192	patient_213	patient_297	40	NA	NA	NA	139	0.5	missing_beddata
AUSMDU00010634	ST 203	cgMLST Cluster 1	AUSMDU00022387	ST 203	cgMLST Cluster 61	AUSMDU00010634_AUSMDU00022387	patient_213	patient_190	117	NA	NA	NA	943	2.1	Unlikely (diffHosp)
AUSMDU00010634	ST 203	cgMLST Cluster 1	AUSMDU00022767	ST 203	cgMLST Cluster 61	AUSMDU00010634_AUSMDU00022767	patient_213	patient_190	118	NA	NA	NA	942	2.1	Unlikely (diffHosp)
AUSMDU00010634	ST 203	cgMLST Cluster 1	AUSMDU00022780	ST 203	cgMLST Cluster 1	AUSMDU00010634_AUSMDU00022780	patient_213	patient_307	14	30	30	45	41	2.1	Unlikely (diffHosp)
AUSMDU00010634	ST 203	cgMLST Cluster 1	AUSMDU00023869	ST 203	cgMLST Cluster 61	AUSMDU00010634_AUSMDU00023869	patient_213	patient_194	117	NA	NA	NA	942	2.1	Unlikely (diffHosp)
AUSMDU00010717	ST 203	cgMLST Cluster 1	AUSMDU00010910	ST 203	cgMLST Cluster 1	AUSMDU00010717_AUSMDU00010910	patient_6	patient_245	4	0	0	45.5	21	4	Probable (sameWardSameTime)
AUSMDU00010717	ST 203	cgMLST Cluster 1	AUSMDU00010819	ST 203	cgMLST Cluster 1	AUSMDU00010717_AUSMDU00010819	patient_6	patient_247	11	19	19	38.5	25	2.1	Unlikely (diffHosp)
AUSMDU00010717	ST 203	cgMLST Cluster 1	AUSMDU00011137	ST 203	cgMLST Cluster 1	AUSMDU00010717_AUSMDU00011137	patient_6	patient_34	4	0	0	4.5	3	3.1	Possible (sameHospSameTime)
AUSMDU00010717	ST 203	cgMLST Cluster 1	AUSMDU00011138	ST 203	cgMLST Cluster 1	AUSMDU00010717_AUSMDU00011138	patient_6	patient_220	3	0	0	5	6	3.1	Possible (sameHospSameTime)
AUSMDU00010717	ST 203	cgMLST Cluster 1	AUSMDU00011272	ST 203	cgMLST Cluster 1	AUSMDU00010717_AUSMDU00011272	patient_6	patient_252	4	0	0	3	3	3.1	Possible (sameHospSameTime)
AUSMDU00010717	ST 203	cgMLST Cluster 1	AUSMDU00011298	ST 203	cgMLST Cluster 1	AUSMDU00010717_AUSMDU00011298	patient_6	patient_7	3	0	0	3.5	3	2.1	Unlikely (diffHosp)
AUSMDU00010717	ST 203	cgMLST Cluster 1	AUSMDU00011299	ST 203	cgMLST Cluster 1	AUSMDU00010717_AUSMDU00011299	patient_6	patient_35	3	0	0	3	2	2.1	Unlikely (diffHosp)
AUSMDU00010717	ST 203	cgMLST Cluster 1	AUSMDU00011474	ST 203	cgMLST Cluster 1	AUSMDU00010717_AUSMDU00011474	patient_6	patient_35	3	0	0	4	3	2.1	Unlikely (diffHosp)
AUSMDU00010717	ST 203	cgMLST Cluster 1	AUSMDU00011346	ST 203	cgMLST Cluster 1	AUSMDU00010717_AUSMDU00011346	patient_6	patient_286	13	21	21	28.5	26	2.1	Unlikely (diffHosp)
AUSMDU00010717	ST 203	cgMLST Cluster 1	AUSMDU00011475	ST 203	cgMLST Cluster 1	AUSMDU00010717_AUSMDU00011475	patient_6	patient_254	3	0	0	5	4	2.1	Unlikely (diffHosp)
AUSMDU00010717	ST 203	cgMLST Cluster 1	AUSMDU00011553	ST 203	cgMLST Cluster 1	AUSMDU00010717_AUSMDU00011553	patient_6	patient_273	3	0	0	4.5	4	3.1	Possible (sameHospSameTime)
AUSMDU00010717	ST 203	cgMLST Cluster 1	AUSMDU00012221	ST 203	cgMLST Cluster 1	AUSMDU00010717_AUSMDU00012221	patient_6	patient_220	5	1	2	21	10	3.1	Possible (sameHospSameTime)
AUSMDU00010717	ST 203	cgMLST Cluster 1	AUSMDU00012495	ST 203	cgMLST Cluster 1	AUSMDU00010717_AUSMDU00012495	patient_6	patient_240	4	4	4	69	41	3.2	Possible (sameWardDiffTime<=60days)
AUSMDU00010717	ST 203	cgMLST Cluster 1	AUSMDU00012709	ST 203	cgMLST Cluster 1	AUSMDU00010717_AUSMDU00012709	patient_6	patient_269	20	34	34	48.5	45	0.5	missing_beddata
AUSMDU00010717	ST 203	cgMLST Cluster 1	AUSMDU00012789	ST 203	cgMLST Cluster 32	AUSMDU00010717_AUSMDU00012789	patient_6	patient_244	55	NA	NA	NA	146	0.5	missing_beddata
AUSMDU00010717	ST 203	cgMLST Cluster 1	AUSMDU00013451	ST 203	cgMLST Cluster 1	AUSMDU00010717_AUSMDU00013451	patient_6	patient_69	3	1	1	5	4	3.2	Possible (sameWardDiffTime<=60days)
AUSMDU00010717	ST 203	cgMLST Cluster 1	AUSMDU00013453	ST 203	cgMLST Cluster 1	AUSMDU00010717_AUSMDU00013453	patient_6	patient_66	4	1	1	4.5	3	2.1	Unlikely (diffHosp)
AUSMDU00010717	ST 203	cgMLST Cluster 1	AUSMDU00013588	ST 203	cgMLST Cluster 1	AUSMDU00010717_AUSMDU00013588	patient_6	patient_248	4	2	2	5.5	5	2.1	Unlikely (diffHosp)
AUSMDU00010717	ST 203	cgMLST Cluster 1	AUSMDU00014827	ST 203	cgMLST Cluster 1	AUSMDU00010717_AUSMDU00014827	patient_6	patient_255	4	2	2	5	5	3.2	Possible (sameWardDiffTime<=60days)
AUSMDU00010717	ST 203	cgMLST Cluster 1	AUSMDU00015322	ST 203	cgMLST Cluster 1	AUSMDU00010717_AUSMDU00015322	patient_6	patient_230	3	0	0	4.5	3	2.3	Unlikely (sameWardDiffTime>60days)
AUSMDU00010717	ST 203	cgMLST Cluster 1	AUSMDU00015635	ST 203	cgMLST Cluster 1	AUSMDU00010717_AUSMDU00015635	patient_6	patient_255	3	1	1	3.5	4	3.2	Possible (sameWardDiffTime<=60days)
AUSMDU00010717	ST 203	cgMLST Cluster 1	AUSMDU00015831	ST 203	cgMLST Cluster 1	AUSMDU00010717_AUSMDU00015831	patient_6	patient_206	14	17	17	21	17	2.1	Unlikely (diffHosp)
AUSMDU00010717	ST 203	cgMLST Cluster 1	AUSMDU00018395	ST 203	cgMLST Cluster 1	AUSMDU00010717_AUSMDU00018395	patient_6	patient_13	3	2	2	5.5	5	2.1	Unlikely (diffHosp)
AUSMDU00010717	ST 203	cgMLST Cluster 1	AUSMDU00018396	ST 203	cgMLST Cluster 1	AUSMDU00010717_AUSMDU00018396	patient_6	patient_255	3	1	1	4.5	4	3.2	Possible (sameWardDiffTime<=60days)
AUSMDU00010717	ST 203	cgMLST Cluster 1	AUSMDU00016172	ST 203	cgMLST Cluster 1	AUSMDU00010717_AUSMDU00016172	patient_6	patient_277	10	16	18	96.5	39	2.1	Unlikely (diffHosp)
AUSMDU00010717	ST 203	cgMLST Cluster 1	AUSMDU00016915	ST 203	cgMLST Cluster 1	AUSMDU00010717_AUSMDU00016915	patient_6	patient_41	4	2	2	5	4	2.2	Unlikely (sameHospDiffTime>=1day)
AUSMDU00010717	ST 203	cgMLST Cluster 1	AUSMDU00016916	ST 203	cgMLST Cluster 1	AUSMDU00010717_AUSMDU00016916	patient_6	patient_231	6	3	3	6.5	5	2.1	Unlikely (diffHosp)
AUSMDU00010717	ST 203	cgMLST Cluster 1	AUSMDU00017937	ST 203	cgMLST Cluster 1	AUSMDU00010717_AUSMDU00017937	patient_6	patient_289	3	0	0	2.5	2	3.1	Possible (sameHospSameTime)
AUSMDU00010717	ST 203	cgMLST Cluster 1	AUSMDU00017856	ST 203	cgMLST Cluster 1	AUSMDU00010717_AUSMDU00017856	patient_6	patient_265	11	20	20	26	27	2.1	Unlikely (diffHosp)
AUSMDU00010717	ST 203	cgMLST Cluster 1	AUSMDU00018344	ST 203	cgMLST Cluster 1	AUSMDU00010717_AUSMDU00018344	patient_6	patient_51	3	1	1	4	4	2.1	Unlikely (diffHosp)
AUSMDU00010717	ST 203	cgMLST Cluster 1	AUSMDU00018345	ST 203	cgMLST Cluster 1	AUSMDU00010717_AUSMDU00018345	patient_6	patient_232	17	46	46	66.5	57	2.1	Unlikely (diffHosp)
AUSMDU00010717	ST 203	cgMLST Cluster 1	AUSMDU00018587	ST 203	cgMLST Cluster 1	AUSMDU00010717_AUSMDU00018587	patient_6	patient_233	18	47	47	64.5	58	2.3	Unlikely (sameWardDiffTime>60days)
AUSMDU00010717	ST 203	cgMLST Cluster 1	AUSMDU00019221	ST 203	cgMLST Cluster 1	AUSMDU00010717_AUSMDU00019221	patient_6	patient_274	17	32	32	47	43	2.1	Unlikely (diffHosp)
AUSMDU00010717	ST 203	cgMLST Cluster 1	AUSMDU00020381	ST 203	cgMLST Cluster 1	AUSMDU00010717_AUSMDU00020381	patient_6	patient_268	3	0	0	3	3	3.1	Possible (sameHospSameTime)
AUSMDU00010717	ST 203	cgMLST Cluster 1	AUSMDU00022192	ST 203	cgMLST Cluster 60	AUSMDU00010717_AUSMDU00022192	patient_6	patient_297	41	NA	NA	NA	143	0.5	missing_beddata
AUSMDU00010717	ST 203	cgMLST Cluster 1	AUSMDU00022387	ST 203	cgMLST Cluster 61	AUSMDU00010717_AUSMDU00022387	patient_6	patient_190	118	NA	NA	NA	983	2.1	Unlikely (diffHosp)
AUSMDU00010717	ST 203	cgMLST Cluster 1	AUSMDU00022767	ST 203	cgMLST Cluster 61	AUSMDU00010717_AUSMDU00022767	patient_6	patient_190	119	NA	NA	NA	986	2.1	Unlikely (diffHosp)
AUSMDU00010717	ST 203	cgMLST Cluster 1	AUSMDU00022780	ST 203	cgMLST Cluster 1	AUSMDU00010717_AUSMDU00022780	patient_6	patient_307	15	28	28	42	41	2.1	Unlikely (diffHosp)
AUSMDU00010717	ST 203	cgMLST Cluster 1	AUSMDU00023869	ST 203	cgMLST Cluster 61	AUSMDU00010717_AUSMDU00023869	patient_6	patient_194	118	NA	NA	NA	985	2.1	Unlikely (diffHosp)
AUSMDU00010910	ST 203	cgMLST Cluster 1	AUSMDU00010819	ST 203	cgMLST Cluster 1	AUSMDU00010910_AUSMDU00010819	patient_245	patient_247	9	19	19	40.5	23	2.1	Unlikely (diffHosp)
AUSMDU00010910	ST 203	cgMLST Cluster 1	AUSMDU00011137	ST 203	cgMLST Cluster 1	AUSMDU00010910_AUSMDU00011137	patient_245	patient_34	2	0	0	42	19	2.3	Unlikely (sameWardDiffTime>60days)
AUSMDU00010910	ST 203	cgMLST Cluster 1	AUSMDU00011138	ST 203	cgMLST Cluster 1	AUSMDU00010910_AUSMDU00011138	patient_245	patient_220	1	0	0	136	68	3.1	Possible (sameHospSameTime)
AUSMDU00010910	ST 203	cgMLST Cluster 1	AUSMDU00011272	ST 203	cgMLST Cluster 1	AUSMDU00010910_AUSMDU00011272	patient_245	patient_252	2	0	0	38.5	19	4	Probable (sameWardSameTime)
AUSMDU00010910	ST 203	cgMLST Cluster 1	AUSMDU00011298	ST 203	cgMLST Cluster 1	AUSMDU00010910_AUSMDU00011298	patient_245	patient_7	1	0	0	39.5	19	2.2	Unlikely (sameHospDiffTime>=1day)
AUSMDU00010910	ST 203	cgMLST Cluster 1	AUSMDU00011299	ST 203	cgMLST Cluster 1	AUSMDU00010910_AUSMDU00011299	patient_245	patient_35	1	0	0	41	19	2.2	Unlikely (sameHospDiffTime>=1day)
AUSMDU00010910	ST 203	cgMLST Cluster 1	AUSMDU00011474	ST 203	cgMLST Cluster 1	AUSMDU00010910_AUSMDU00011474	patient_245	patient_35	1	0	0	42.5	20	2.2	Unlikely (sameHospDiffTime>=1day)
AUSMDU00010910	ST 203	cgMLST Cluster 1	AUSMDU00011346	ST 203	cgMLST Cluster 1	AUSMDU00010910_AUSMDU00011346	patient_245	patient_286	11	21	21	69	45	2.1	Unlikely (diffHosp)
AUSMDU00010910	ST 203	cgMLST Cluster 1	AUSMDU00011475	ST 203	cgMLST Cluster 1	AUSMDU00010910_AUSMDU00011475	patient_245	patient_254	1	0	0	44	20	2.2	Unlikely (sameHospDiffTime>=1day)
AUSMDU00010910	ST 203	cgMLST Cluster 1	AUSMDU00011553	ST 203	cgMLST Cluster 1	AUSMDU00010910_AUSMDU00011553	patient_245	patient_273	1	0	0	39	20	3.2	Possible (sameWardDiffTime<=60days)
AUSMDU00010910	ST 203	cgMLST Cluster 1	AUSMDU00012221	ST 203	cgMLST Cluster 1	AUSMDU00010910_AUSMDU00012221	patient_245	patient_220	3	1	2	96	37	3.1	Possible (sameHospSameTime)
AUSMDU00010910	ST 203	cgMLST Cluster 1	AUSMDU00012495	ST 203	cgMLST Cluster 1	AUSMDU00010910_AUSMDU00012495	patient_245	patient_240	2	4	4	205.5	105	2.3	Unlikely (sameWardDiffTime>60days)
AUSMDU00010910	ST 203	cgMLST Cluster 1	AUSMDU00012709	ST 203	cgMLST Cluster 1	AUSMDU00010910_AUSMDU00012709	patient_245	patient_269	18	34	34	85.5	61	0.5	missing_beddata
AUSMDU00010910	ST 203	cgMLST Cluster 1	AUSMDU00012789	ST 203	cgMLST Cluster 32	AUSMDU00010910_AUSMDU00012789	patient_245	patient_244	53	NA	NA	NA	167	0.5	missing_beddata
AUSMDU00010910	ST 203	cgMLST Cluster 1	AUSMDU00013451	ST 203	cgMLST Cluster 1	AUSMDU00010910_AUSMDU00013451	patient_245	patient_69	1	1	1	41	20	2.3	Unlikely (sameWardDiffTime>60days)
AUSMDU00010910	ST 203	cgMLST Cluster 1	AUSMDU00013453	ST 203	cgMLST Cluster 1	AUSMDU00010910_AUSMDU00013453	patient_245	patient_66	2	1	1	38	20	2.2	Unlikely (sameHospDiffTime>=1day)
AUSMDU00010910	ST 203	cgMLST Cluster 1	AUSMDU00013588	ST 203	cgMLST Cluster 1	AUSMDU00010910_AUSMDU00013588	patient_245	patient_248	2	2	2	42	21	2.2	Unlikely (sameHospDiffTime>=1day)
AUSMDU00010910	ST 203	cgMLST Cluster 1	AUSMDU00014827	ST 203	cgMLST Cluster 1	AUSMDU00010910_AUSMDU00014827	patient_245	patient_255	2	2	2	41.5	21	2.3	Unlikely (sameWardDiffTime>60days)
AUSMDU00010910	ST 203	cgMLST Cluster 1	AUSMDU00015322	ST 203	cgMLST Cluster 1	AUSMDU00010910_AUSMDU00015322	patient_245	patient_230	1	0	0	33	19	3.2	Possible (sameWardDiffTime<=60days)
AUSMDU00010910	ST 203	cgMLST Cluster 1	AUSMDU00015635	ST 203	cgMLST Cluster 1	AUSMDU00010910_AUSMDU00015635	patient_245	patient_255	1	1	1	38.5	20	2.3	Unlikely (sameWardDiffTime>60days)
AUSMDU00010910	ST 203	cgMLST Cluster 1	AUSMDU00015831	ST 203	cgMLST Cluster 1	AUSMDU00010910_AUSMDU00015831	patient_245	patient_206	10	17	17	51.5	36	2.1	Unlikely (diffHosp)
AUSMDU00010910	ST 203	cgMLST Cluster 1	AUSMDU00018395	ST 203	cgMLST Cluster 1	AUSMDU00010910_AUSMDU00018395	patient_245	patient_13	1	2	2	45	20	2.2	Unlikely (sameHospDiffTime>=1day)
AUSMDU00010910	ST 203	cgMLST Cluster 1	AUSMDU00018396	ST 203	cgMLST Cluster 1	AUSMDU00010910_AUSMDU00018396	patient_245	patient_255	1	1	1	43	20	2.3	Unlikely (sameWardDiffTime>60days)
AUSMDU00010910	ST 203	cgMLST Cluster 1	AUSMDU00016172	ST 203	cgMLST Cluster 1	AUSMDU00010910_AUSMDU00016172	patient_245	patient_277	8	16	18	134	58	2.1	Unlikely (diffHosp)
AUSMDU00010910	ST 203	cgMLST Cluster 1	AUSMDU00016915	ST 203	cgMLST Cluster 1	AUSMDU00010910_AUSMDU00016915	patient_245	patient_41	2	2	2	42	22	2.3	Unlikely (sameWardDiffTime>60days)
AUSMDU00010910	ST 203	cgMLST Cluster 1	AUSMDU00016916	ST 203	cgMLST Cluster 1	AUSMDU00010910_AUSMDU00016916	patient_245	patient_231	4	3	3	42	22	2.3	Unlikely (sameWardDiffTime>60days)
AUSMDU00010910	ST 203	cgMLST Cluster 1	AUSMDU00017937	ST 203	cgMLST Cluster 1	AUSMDU00010910_AUSMDU00017937	patient_245	patient_289	1	0	0	42.5	19	2.2	Unlikely (sameHospDiffTime>=1day)
AUSMDU00010910	ST 203	cgMLST Cluster 1	AUSMDU00017856	ST 203	cgMLST Cluster 1	AUSMDU00010910_AUSMDU00017856	patient_245	patient_265	9	20	20	28	35	2.1	Unlikely (diffHosp)
AUSMDU00010910	ST 203	cgMLST Cluster 1	AUSMDU00018344	ST 203	cgMLST Cluster 1	AUSMDU00010910_AUSMDU00018344	patient_245	patient_51	1	1	1	44	20	2.3	Unlikely (sameWardDiffTime>60days)
AUSMDU00010910	ST 203	cgMLST Cluster 1	AUSMDU00018345	ST 203	cgMLST Cluster 1	AUSMDU00010910_AUSMDU00018345	patient_245	patient_232	15	46	46	125	81	2.2	Unlikely (sameHospDiffTime>=1day)
AUSMDU00010910	ST 203	cgMLST Cluster 1	AUSMDU00018587	ST 203	cgMLST Cluster 1	AUSMDU00010910_AUSMDU00018587	patient_245	patient_233	16	47	47	116.5	112	2.3	Unlikely (sameWardDiffTime>60days)
AUSMDU00010910	ST 203	cgMLST Cluster 1	AUSMDU00019221	ST 203	cgMLST Cluster 1	AUSMDU00010910_AUSMDU00019221	patient_245	patient_274	13	32	32	105.5	64	2.1	Unlikely (diffHosp)
AUSMDU00010910	ST 203	cgMLST Cluster 1	AUSMDU00020381	ST 203	cgMLST Cluster 1	AUSMDU00010910_AUSMDU00020381	patient_245	patient_268	1	0	0	39.5	19	2.2	Unlikely (sameHospDiffTime>=1day)
AUSMDU00010910	ST 203	cgMLST Cluster 1	AUSMDU00022192	ST 203	cgMLST Cluster 60	AUSMDU00010910_AUSMDU00022192	patient_245	patient_297	37	NA	NA	NA	120	0.5	missing_beddata
AUSMDU00010910	ST 203	cgMLST Cluster 1	AUSMDU00022387	ST 203	cgMLST Cluster 61	AUSMDU00010910_AUSMDU00022387	patient_245	patient_190	116	NA	NA	NA	969	2.1	Unlikely (diffHosp)
AUSMDU00010910	ST 203	cgMLST Cluster 1	AUSMDU00022767	ST 203	cgMLST Cluster 61	AUSMDU00010910_AUSMDU00022767	patient_245	patient_190	117	NA	NA	NA	970	2.1	Unlikely (diffHosp)
AUSMDU00010910	ST 203	cgMLST Cluster 1	AUSMDU00022780	ST 203	cgMLST Cluster 1	AUSMDU00010910_AUSMDU00022780	patient_245	patient_307	13	28	28	43	39	2.1	Unlikely (diffHosp)
AUSMDU00010910	ST 203	cgMLST Cluster 1	AUSMDU00023869	ST 203	cgMLST Cluster 61	AUSMDU00010910_AUSMDU00023869	patient_245	patient_194	116	NA	NA	NA	968	2.1	Unlikely (diffHosp)
AUSMDU00010819	ST 203	cgMLST Cluster 1	AUSMDU00011137	ST 203	cgMLST Cluster 1	AUSMDU00010819_AUSMDU00011137	patient_247	patient_34	9	19	19	34.5	22	2.1	Unlikely (diffHosp)
AUSMDU00010819	ST 203	cgMLST Cluster 1	AUSMDU00011138	ST 203	cgMLST Cluster 1	AUSMDU00010819_AUSMDU00011138	patient_247	patient_220	8	19	19	47.5	26	2.1	Unlikely (diffHosp)
AUSMDU00010819	ST 203	cgMLST Cluster 1	AUSMDU00011272	ST 203	cgMLST Cluster 1	AUSMDU00010819_AUSMDU00011272	patient_247	patient_252	9	19	19	34.5	21	2.1	Unlikely (diffHosp)
AUSMDU00010819	ST 203	cgMLST Cluster 1	AUSMDU00011298	ST 203	cgMLST Cluster 1	AUSMDU00010819_AUSMDU00011298	patient_247	patient_7	8	19	19	37.5	22	2.1	Unlikely (diffHosp)
AUSMDU00010819	ST 203	cgMLST Cluster 1	AUSMDU00011299	ST 203	cgMLST Cluster 1	AUSMDU00010819_AUSMDU00011299	patient_247	patient_35	8	19	19	40	22	2.1	Unlikely (diffHosp)
AUSMDU00010819	ST 203	cgMLST Cluster 1	AUSMDU00011474	ST 203	cgMLST Cluster 1	AUSMDU00010819_AUSMDU00011474	patient_247	patient_35	8	19	19	40.5	24	2.1	Unlikely (diffHosp)
AUSMDU00010819	ST 203	cgMLST Cluster 1	AUSMDU00011346	ST 203	cgMLST Cluster 1	AUSMDU00010819_AUSMDU00011346	patient_247	patient_286	6	10	10	25.5	12	3.2	Possible (sameWardDiffTime<=60days)
AUSMDU00010819	ST 203	cgMLST Cluster 1	AUSMDU00011475	ST 203	cgMLST Cluster 1	AUSMDU00010819_AUSMDU00011475	patient_247	patient_254	8	19	19	40	23	2.1	Unlikely (diffHosp)
AUSMDU00010819	ST 203	cgMLST Cluster 1	AUSMDU00011553	ST 203	cgMLST Cluster 1	AUSMDU00010819_AUSMDU00011553	patient_247	patient_273	8	19	19	38	23	2.1	Unlikely (diffHosp)
AUSMDU00010819	ST 203	cgMLST Cluster 1	AUSMDU00012221	ST 203	cgMLST Cluster 1	AUSMDU00010819_AUSMDU00012221	patient_247	patient_220	10	20	21	39.5	25	2.1	Unlikely (diffHosp)
AUSMDU00010819	ST 203	cgMLST Cluster 1	AUSMDU00012495	ST 203	cgMLST Cluster 1	AUSMDU00010819_AUSMDU00012495	patient_247	patient_240	9	21	21	102.5	61	2.1	Unlikely (diffHosp)
AUSMDU00010819	ST 203	cgMLST Cluster 1	AUSMDU00012709	ST 203	cgMLST Cluster 1	AUSMDU00010819_AUSMDU00012709	patient_247	patient_269	25	53	53	81.5	64	0.5	missing_beddata
AUSMDU00010819	ST 203	cgMLST Cluster 1	AUSMDU00012789	ST 203	cgMLST Cluster 32	AUSMDU00010819_AUSMDU00012789	patient_247	patient_244	52	NA	NA	NA	134	0.5	missing_beddata
AUSMDU00010819	ST 203	cgMLST Cluster 1	AUSMDU00013451	ST 203	cgMLST Cluster 1	AUSMDU00010819_AUSMDU00013451	patient_247	patient_69	8	20	20	41.5	22	2.1	Unlikely (diffHosp)
AUSMDU00010819	ST 203	cgMLST Cluster 1	AUSMDU00013453	ST 203	cgMLST Cluster 1	AUSMDU00010819_AUSMDU00013453	patient_247	patient_66	9	20	20	36	23	2.1	Unlikely (diffHosp)
AUSMDU00010819	ST 203	cgMLST Cluster 1	AUSMDU00013588	ST 203	cgMLST Cluster 1	AUSMDU00010819_AUSMDU00013588	patient_247	patient_248	9	21	21	40	24	2.1	Unlikely (diffHosp)
AUSMDU00010819	ST 203	cgMLST Cluster 1	AUSMDU00014827	ST 203	cgMLST Cluster 1	AUSMDU00010819_AUSMDU00014827	patient_247	patient_255	9	21	21	37	24	2.1	Unlikely (diffHosp)
AUSMDU00010819	ST 203	cgMLST Cluster 1	AUSMDU00015322	ST 203	cgMLST Cluster 1	AUSMDU00010819_AUSMDU00015322	patient_247	patient_230	8	19	19	34	22	2.1	Unlikely (diffHosp)
AUSMDU00010819	ST 203	cgMLST Cluster 1	AUSMDU00015635	ST 203	cgMLST Cluster 1	AUSMDU00010819_AUSMDU00015635	patient_247	patient_255	8	20	20	35.5	22	2.1	Unlikely (diffHosp)
AUSMDU00010819	ST 203	cgMLST Cluster 1	AUSMDU00015831	ST 203	cgMLST Cluster 1	AUSMDU00010819_AUSMDU00015831	patient_247	patient_206	13	12	12	36	17	3.2	Possible (sameWardDiffTime<=60days)
AUSMDU00010819	ST 203	cgMLST Cluster 1	AUSMDU00018395	ST 203	cgMLST Cluster 1	AUSMDU00010819_AUSMDU00018395	patient_247	patient_13	8	21	21	41.5	25	2.1	Unlikely (diffHosp)
AUSMDU00010819	ST 203	cgMLST Cluster 1	AUSMDU00018396	ST 203	cgMLST Cluster 1	AUSMDU00010819_AUSMDU00018396	patient_247	patient_255	8	20	20	41	23	2.1	Unlikely (diffHosp)
AUSMDU00010819	ST 203	cgMLST Cluster 1	AUSMDU00016172	ST 203	cgMLST Cluster 1	AUSMDU00010819_AUSMDU00016172	patient_247	patient_277	3	5	7	96.5	25	3.2	Possible (sameWardDiffTime<=60days)
AUSMDU00010819	ST 203	cgMLST Cluster 1	AUSMDU00016915	ST 203	cgMLST Cluster 1	AUSMDU00010819_AUSMDU00016915	patient_247	patient_41	9	21	21	39	25	2.1	Unlikely (diffHosp)
AUSMDU00010819	ST 203	cgMLST Cluster 1	AUSMDU00016916	ST 203	cgMLST Cluster 1	AUSMDU00010819_AUSMDU00016916	patient_247	patient_231	11	22	22	41	25	2.1	Unlikely (diffHosp)
AUSMDU00010819	ST 203	cgMLST Cluster 1	AUSMDU00017937	ST 203	cgMLST Cluster 1	AUSMDU00010819_AUSMDU00017937	patient_247	patient_289	8	19	19	36.5	22	2.1	Unlikely (diffHosp)
AUSMDU00010819	ST 203	cgMLST Cluster 1	AUSMDU00017856	ST 203	cgMLST Cluster 1	AUSMDU00010819_AUSMDU00017856	patient_247	patient_265	10	13	13	31.5	19	2.1	Unlikely (diffHosp)
AUSMDU00010819	ST 203	cgMLST Cluster 1	AUSMDU00018344	ST 203	cgMLST Cluster 1	AUSMDU00010819_AUSMDU00018344	patient_247	patient_51	8	20	20	38.5	23	2.1	Unlikely (diffHosp)
AUSMDU00010819	ST 203	cgMLST Cluster 1	AUSMDU00018345	ST 203	cgMLST Cluster 1	AUSMDU00010819_AUSMDU00018345	patient_247	patient_232	22	65	65	101.5	77	2.1	Unlikely (diffHosp)
AUSMDU00010819	ST 203	cgMLST Cluster 1	AUSMDU00018587	ST 203	cgMLST Cluster 1	AUSMDU00010819_AUSMDU00018587	patient_247	patient_233	23	66	66	102.5	121	2.1	Unlikely (diffHosp)
AUSMDU00010819	ST 203	cgMLST Cluster 1	AUSMDU00019221	ST 203	cgMLST Cluster 1	AUSMDU00010819_AUSMDU00019221	patient_247	patient_274	10	21	21	43.5	27	3.1	Possible (sameHospSameTime)
AUSMDU00010819	ST 203	cgMLST Cluster 1	AUSMDU00020381	ST 203	cgMLST Cluster 1	AUSMDU00010819_AUSMDU00020381	patient_247	patient_268	8	19	19	37.5	22	2.1	Unlikely (diffHosp)
AUSMDU00010819	ST 203	cgMLST Cluster 1	AUSMDU00022192	ST 203	cgMLST Cluster 60	AUSMDU00010819_AUSMDU00022192	patient_247	patient_297	43	NA	NA	NA	129	0.5	missing_beddata
AUSMDU00010819	ST 203	cgMLST Cluster 1	AUSMDU00022387	ST 203	cgMLST Cluster 61	AUSMDU00010819_AUSMDU00022387	patient_247	patient_190	112	NA	NA	NA	902	2.3	Unlikely (sameWardDiffTime>60days)
AUSMDU00010819	ST 203	cgMLST Cluster 1	AUSMDU00022767	ST 203	cgMLST Cluster 61	AUSMDU00010819_AUSMDU00022767	patient_247	patient_190	113	NA	NA	NA	903	2.3	Unlikely (sameWardDiffTime>60days)
AUSMDU00010819	ST 203	cgMLST Cluster 1	AUSMDU00022780	ST 203	cgMLST Cluster 1	AUSMDU00010819_AUSMDU00022780	patient_247	patient_307	8	17	17	37.5	25	2.1	Unlikely (diffHosp)
AUSMDU00010819	ST 203	cgMLST Cluster 1	AUSMDU00023869	ST 203	cgMLST Cluster 61	AUSMDU00010819_AUSMDU00023869	patient_247	patient_194	112	NA	NA	NA	903	3.1	Possible (sameHospSameTime)
AUSMDU00011137	ST 203	cgMLST Cluster 1	AUSMDU00011138	ST 203	cgMLST Cluster 1	AUSMDU00011137_AUSMDU00011138	patient_34	patient_220	1	0	0	2	3	2.2	Unlikely (sameHospDiffTime>=1day)
AUSMDU00011137	ST 203	cgMLST Cluster 1	AUSMDU00011272	ST 203	cgMLST Cluster 1	AUSMDU00011137_AUSMDU00011272	patient_34	patient_252	2	0	0	1	0	3.1	Possible (sameHospSameTime)
AUSMDU00011137	ST 203	cgMLST Cluster 1	AUSMDU00011298	ST 203	cgMLST Cluster 1	AUSMDU00011137_AUSMDU00011298	patient_34	patient_7	1	0	0	1.5	0	4	Probable (sameWardSameTime)
AUSMDU00011137	ST 203	cgMLST Cluster 1	AUSMDU00011299	ST 203	cgMLST Cluster 1	AUSMDU00011137_AUSMDU00011299	patient_34	patient_35	1	0	0	1	0	4	Probable (sameWardSameTime)
AUSMDU00011137	ST 203	cgMLST Cluster 1	AUSMDU00011474	ST 203	cgMLST Cluster 1	AUSMDU00011137_AUSMDU00011474	patient_34	patient_35	1	0	0	2	1	4	Probable (sameWardSameTime)
AUSMDU00011137	ST 203	cgMLST Cluster 1	AUSMDU00011346	ST 203	cgMLST Cluster 1	AUSMDU00011137_AUSMDU00011346	patient_34	patient_286	11	21	21	26.5	23	2.1	Unlikely (diffHosp)
AUSMDU00011137	ST 203	cgMLST Cluster 1	AUSMDU00011475	ST 203	cgMLST Cluster 1	AUSMDU00011137_AUSMDU00011475	patient_34	patient_254	1	0	0	2	1	4	Probable (sameWardSameTime)
AUSMDU00011137	ST 203	cgMLST Cluster 1	AUSMDU00011553	ST 203	cgMLST Cluster 1	AUSMDU00011137_AUSMDU00011553	patient_34	patient_273	1	0	0	2.5	1	3.2	Possible (sameWardDiffTime<=60days)
AUSMDU00011137	ST 203	cgMLST Cluster 1	AUSMDU00012221	ST 203	cgMLST Cluster 1	AUSMDU00011137_AUSMDU00012221	patient_34	patient_220	3	1	2	18.5	7	2.2	Unlikely (sameHospDiffTime>=1day)
AUSMDU00011137	ST 203	cgMLST Cluster 1	AUSMDU00012495	ST 203	cgMLST Cluster 1	AUSMDU00011137_AUSMDU00012495	patient_34	patient_240	2	4	4	63	37	3.2	Possible (sameWardDiffTime<=60days)
AUSMDU00011137	ST 203	cgMLST Cluster 1	AUSMDU00012709	ST 203	cgMLST Cluster 1	AUSMDU00011137_AUSMDU00012709	patient_34	patient_269	18	34	34	45.5	41	0.5	missing_beddata
AUSMDU00011137	ST 203	cgMLST Cluster 1	AUSMDU00012789	ST 203	cgMLST Cluster 32	AUSMDU00011137_AUSMDU00012789	patient_34	patient_244	53	NA	NA	NA	141	0.5	missing_beddata
AUSMDU00011137	ST 203	cgMLST Cluster 1	AUSMDU00013451	ST 203	cgMLST Cluster 1	AUSMDU00011137_AUSMDU00013451	patient_34	patient_69	1	1	1	2	1	3.1	Possible (sameHospSameTime)
AUSMDU00011137	ST 203	cgMLST Cluster 1	AUSMDU00013453	ST 203	cgMLST Cluster 1	AUSMDU00011137_AUSMDU00013453	patient_34	patient_66	2	1	1	2.5	1	3.2	Possible (sameWardDiffTime<=60days)
AUSMDU00011137	ST 203	cgMLST Cluster 1	AUSMDU00013588	ST 203	cgMLST Cluster 1	AUSMDU00011137_AUSMDU00013588	patient_34	patient_248	2	2	2	3.5	2	2.3	Unlikely (sameWardDiffTime>60days)
AUSMDU00011137	ST 203	cgMLST Cluster 1	AUSMDU00014827	ST 203	cgMLST Cluster 1	AUSMDU00011137_AUSMDU00014827	patient_34	patient_255	2	2	2	3.5	2	3.2	Possible (sameWardDiffTime<=60days)
AUSMDU00011137	ST 203	cgMLST Cluster 1	AUSMDU00015322	ST 203	cgMLST Cluster 1	AUSMDU00011137_AUSMDU00015322	patient_34	patient_230	1	0	0	1	0	4	Probable (sameWardSameTime)
AUSMDU00011137	ST 203	cgMLST Cluster 1	AUSMDU00015635	ST 203	cgMLST Cluster 1	AUSMDU00011137_AUSMDU00015635	patient_34	patient_255	1	1	1	2.5	1	3.2	Possible (sameWardDiffTime<=60days)
AUSMDU00011137	ST 203	cgMLST Cluster 1	AUSMDU00015831	ST 203	cgMLST Cluster 1	AUSMDU00011137_AUSMDU00015831	patient_34	patient_206	12	17	17	31.5	17	2.1	Unlikely (diffHosp)
AUSMDU00011137	ST 203	cgMLST Cluster 1	AUSMDU00018395	ST 203	cgMLST Cluster 1	AUSMDU00011137_AUSMDU00018395	patient_34	patient_13	1	2	2	3	2	3.2	Possible (sameWardDiffTime<=60days)
AUSMDU00011137	ST 203	cgMLST Cluster 1	AUSMDU00018396	ST 203	cgMLST Cluster 1	AUSMDU00011137_AUSMDU00018396	patient_34	patient_255	1	1	1	2.5	1	3.2	Possible (sameWardDiffTime<=60days)
AUSMDU00011137	ST 203	cgMLST Cluster 1	AUSMDU00016172	ST 203	cgMLST Cluster 1	AUSMDU00011137_AUSMDU00016172	patient_34	patient_277	8	16	18	93.5	37	2.1	Unlikely (diffHosp)
AUSMDU00011137	ST 203	cgMLST Cluster 1	AUSMDU00016915	ST 203	cgMLST Cluster 1	AUSMDU00011137_AUSMDU00016915	patient_34	patient_41	2	2	2	3.5	2	2.2	Unlikely (sameHospDiffTime>=1day)
AUSMDU00011137	ST 203	cgMLST Cluster 1	AUSMDU00016916	ST 203	cgMLST Cluster 1	AUSMDU00011137_AUSMDU00016916	patient_34	patient_231	4	3	3	5.5	3	2.3	Unlikely (sameWardDiffTime>60days)
AUSMDU00011137	ST 203	cgMLST Cluster 1	AUSMDU00017937	ST 203	cgMLST Cluster 1	AUSMDU00011137_AUSMDU00017937	patient_34	patient_289	1	0	0	1	0	2.3	Unlikely (sameWardDiffTime>60days)
AUSMDU00011137	ST 203	cgMLST Cluster 1	AUSMDU00017856	ST 203	cgMLST Cluster 1	AUSMDU00011137_AUSMDU00017856	patient_34	patient_265	9	20	20	25.5	23	2.1	Unlikely (diffHosp)
AUSMDU00011137	ST 203	cgMLST Cluster 1	AUSMDU00018344	ST 203	cgMLST Cluster 1	AUSMDU00011137_AUSMDU00018344	patient_34	patient_51	1	1	1	2.5	1	4	Probable (sameWardSameTime)
AUSMDU00011137	ST 203	cgMLST Cluster 1	AUSMDU00018345	ST 203	cgMLST Cluster 1	AUSMDU00011137_AUSMDU00018345	patient_34	patient_232	15	46	46	78.5	54	2.3	Unlikely (sameWardDiffTime>60days)
AUSMDU00011137	ST 203	cgMLST Cluster 1	AUSMDU00018587	ST 203	cgMLST Cluster 1	AUSMDU00011137_AUSMDU00018587	patient_34	patient_233	16	47	47	77	55	2.2	Unlikely (sameHospDiffTime>=1day)
AUSMDU00011137	ST 203	cgMLST Cluster 1	AUSMDU00019221	ST 203	cgMLST Cluster 1	AUSMDU00011137_AUSMDU00019221	patient_34	patient_274	15	32	32	46.5	41	2.1	Unlikely (diffHosp)
AUSMDU00011137	ST 203	cgMLST Cluster 1	AUSMDU00020381	ST 203	cgMLST Cluster 1	AUSMDU00011137_AUSMDU00020381	patient_34	patient_268	1	0	0	1.5	0	2.3	Unlikely (sameWardDiffTime>60days)
AUSMDU00011137	ST 203	cgMLST Cluster 1	AUSMDU00022192	ST 203	cgMLST Cluster 60	AUSMDU00011137_AUSMDU00022192	patient_34	patient_297	39	NA	NA	NA	137	0.5	missing_beddata
AUSMDU00011137	ST 203	cgMLST Cluster 1	AUSMDU00022387	ST 203	cgMLST Cluster 61	AUSMDU00011137_AUSMDU00022387	patient_34	patient_190	116	NA	NA	NA	971	2.1	Unlikely (diffHosp)
AUSMDU00011137	ST 203	cgMLST Cluster 1	AUSMDU00022767	ST 203	cgMLST Cluster 61	AUSMDU00011137_AUSMDU00022767	patient_34	patient_190	117	NA	NA	NA	974	2.1	Unlikely (diffHosp)
AUSMDU00011137	ST 203	cgMLST Cluster 1	AUSMDU00022780	ST 203	cgMLST Cluster 1	AUSMDU00011137_AUSMDU00022780	patient_34	patient_307	13	28	28	55.5	39	2.1	Unlikely (diffHosp)
AUSMDU00011137	ST 203	cgMLST Cluster 1	AUSMDU00023869	ST 203	cgMLST Cluster 61	AUSMDU00011137_AUSMDU00023869	patient_34	patient_194	116	NA	NA	NA	970	2.1	Unlikely (diffHosp)
AUSMDU00011138	ST 203	cgMLST Cluster 1	AUSMDU00011272	ST 203	cgMLST Cluster 1	AUSMDU00011138_AUSMDU00011272	patient_220	patient_252	1	0	0	2	3	4	Probable (sameWardSameTime)
AUSMDU00011138	ST 203	cgMLST Cluster 1	AUSMDU00011298	ST 203	cgMLST Cluster 1	AUSMDU00011138_AUSMDU00011298	patient_220	patient_7	0	0	0	1.5	3	2.2	Unlikely (sameHospDiffTime>=1day)
AUSMDU00011138	ST 203	cgMLST Cluster 1	AUSMDU00011299	ST 203	cgMLST Cluster 1	AUSMDU00011138_AUSMDU00011299	patient_220	patient_35	0	0	0	2.5	3	2.2	Unlikely (sameHospDiffTime>=1day)
AUSMDU00011138	ST 203	cgMLST Cluster 1	AUSMDU00011474	ST 203	cgMLST Cluster 1	AUSMDU00011138_AUSMDU00011474	patient_220	patient_35	0	0	0	3	3	2.2	Unlikely (sameHospDiffTime>=1day)
AUSMDU00011138	ST 203	cgMLST Cluster 1	AUSMDU00011346	ST 203	cgMLST Cluster 1	AUSMDU00011138_AUSMDU00011346	patient_220	patient_286	10	21	21	42.5	36	2.1	Unlikely (diffHosp)
AUSMDU00011138	ST 203	cgMLST Cluster 1	AUSMDU00011475	ST 203	cgMLST Cluster 1	AUSMDU00011138_AUSMDU00011475	patient_220	patient_254	0	0	0	3	4	2.2	Unlikely (sameHospDiffTime>=1day)
AUSMDU00011138	ST 203	cgMLST Cluster 1	AUSMDU00011553	ST 203	cgMLST Cluster 1	AUSMDU00011138_AUSMDU00011553	patient_220	patient_273	0	0	0	2.5	3	2.2	Unlikely (sameHospDiffTime>=1day)
AUSMDU00011138	ST 203	cgMLST Cluster 1	AUSMDU00012221	ST 203	cgMLST Cluster 1	AUSMDU00011138_AUSMDU00012221	patient_220	patient_220	2	1	2	4	6	1	SamePatient
AUSMDU00011138	ST 203	cgMLST Cluster 1	AUSMDU00012495	ST 203	cgMLST Cluster 1	AUSMDU00011138_AUSMDU00012495	patient_220	patient_240	1	4	4	194	108	3.2	Possible (sameWardDiffTime<=60days)
AUSMDU00011138	ST 203	cgMLST Cluster 1	AUSMDU00012709	ST 203	cgMLST Cluster 1	AUSMDU00011138_AUSMDU00012709	patient_220	patient_269	17	34	34	46	44	0.5	missing_beddata
AUSMDU00011138	ST 203	cgMLST Cluster 1	AUSMDU00012789	ST 203	cgMLST Cluster 32	AUSMDU00011138_AUSMDU00012789	patient_220	patient_244	52	NA	NA	NA	146	0.5	missing_beddata
AUSMDU00011138	ST 203	cgMLST Cluster 1	AUSMDU00013451	ST 203	cgMLST Cluster 1	AUSMDU00011138_AUSMDU00013451	patient_220	patient_69	0	1	1	2.5	4	2.2	Unlikely (sameHospDiffTime>=1day)
AUSMDU00011138	ST 203	cgMLST Cluster 1	AUSMDU00013453	ST 203	cgMLST Cluster 1	AUSMDU00011138_AUSMDU00013453	patient_220	patient_66	1	1	1	2.5	4	2.2	Unlikely (sameHospDiffTime>=1day)
AUSMDU00011138	ST 203	cgMLST Cluster 1	AUSMDU00013588	ST 203	cgMLST Cluster 1	AUSMDU00011138_AUSMDU00013588	patient_220	patient_248	1	2	2	3.5	5	2.2	Unlikely (sameHospDiffTime>=1day)
AUSMDU00011138	ST 203	cgMLST Cluster 1	AUSMDU00014827	ST 203	cgMLST Cluster 1	AUSMDU00011138_AUSMDU00014827	patient_220	patient_255	1	2	2	3.5	4	2.3	Unlikely (sameWardDiffTime>60days)
AUSMDU00011138	ST 203	cgMLST Cluster 1	AUSMDU00015322	ST 203	cgMLST Cluster 1	AUSMDU00011138_AUSMDU00015322	patient_220	patient_230	0	0	0	1	3	3.1	Possible (sameHospSameTime)
AUSMDU00011138	ST 203	cgMLST Cluster 1	AUSMDU00015635	ST 203	cgMLST Cluster 1	AUSMDU00011138_AUSMDU00015635	patient_220	patient_255	0	1	1	3	4	2.3	Unlikely (sameWardDiffTime>60days)
AUSMDU00011138	ST 203	cgMLST Cluster 1	AUSMDU00015831	ST 203	cgMLST Cluster 1	AUSMDU00011138_AUSMDU00015831	patient_220	patient_206	11	17	17	20.5	23	2.1	Unlikely (diffHosp)
AUSMDU00011138	ST 203	cgMLST Cluster 1	AUSMDU00018395	ST 203	cgMLST Cluster 1	AUSMDU00011138_AUSMDU00018395	patient_220	patient_13	0	2	2	4	6	2.3	Unlikely (sameWardDiffTime>60days)
AUSMDU00011138	ST 203	cgMLST Cluster 1	AUSMDU00018396	ST 203	cgMLST Cluster 1	AUSMDU00011138_AUSMDU00018396	patient_220	patient_255	0	1	1	3	4	2.3	Unlikely (sameWardDiffTime>60days)
AUSMDU00011138	ST 203	cgMLST Cluster 1	AUSMDU00016172	ST 203	cgMLST Cluster 1	AUSMDU00011138_AUSMDU00016172	patient_220	patient_277	7	16	18	107.5	49	2.1	Unlikely (diffHosp)
AUSMDU00011138	ST 203	cgMLST Cluster 1	AUSMDU00016915	ST 203	cgMLST Cluster 1	AUSMDU00011138_AUSMDU00016915	patient_220	patient_41	1	2	2	3	4	2.3	Unlikely (sameWardDiffTime>60days)
AUSMDU00011138	ST 203	cgMLST Cluster 1	AUSMDU00016916	ST 203	cgMLST Cluster 1	AUSMDU00011138_AUSMDU00016916	patient_220	patient_231	3	3	3	5	6	2.3	Unlikely (sameWardDiffTime>60days)
AUSMDU00011138	ST 203	cgMLST Cluster 1	AUSMDU00017937	ST 203	cgMLST Cluster 1	AUSMDU00011138_AUSMDU00017937	patient_220	patient_289	0	0	0	2	3	2.2	Unlikely (sameHospDiffTime>=1day)
AUSMDU00011138	ST 203	cgMLST Cluster 1	AUSMDU00017856	ST 203	cgMLST Cluster 1	AUSMDU00011138_AUSMDU00017856	patient_220	patient_265	8	20	20	34.5	28	2.1	Unlikely (diffHosp)
AUSMDU00011138	ST 203	cgMLST Cluster 1	AUSMDU00018344	ST 203	cgMLST Cluster 1	AUSMDU00011138_AUSMDU00018344	patient_220	patient_51	0	1	1	3	4	2.3	Unlikely (sameWardDiffTime>60days)
AUSMDU00011138	ST 203	cgMLST Cluster 1	AUSMDU00018345	ST 203	cgMLST Cluster 1	AUSMDU00011138_AUSMDU00018345	patient_220	patient_232	14	46	46	132	80	2.2	Unlikely (sameHospDiffTime>=1day)
AUSMDU00011138	ST 203	cgMLST Cluster 1	AUSMDU00018587	ST 203	cgMLST Cluster 1	AUSMDU00011138_AUSMDU00018587	patient_220	patient_233	15	47	47	114.5	66	2.3	Unlikely (sameWardDiffTime>60days)
AUSMDU00011138	ST 203	cgMLST Cluster 1	AUSMDU00019221	ST 203	cgMLST Cluster 1	AUSMDU00011138_AUSMDU00019221	patient_220	patient_274	14	32	32	61.5	49	2.1	Unlikely (diffHosp)
AUSMDU00011138	ST 203	cgMLST Cluster 1	AUSMDU00020381	ST 203	cgMLST Cluster 1	AUSMDU00011138_AUSMDU00020381	patient_220	patient_268	0	0	0	2	3	2.2	Unlikely (sameHospDiffTime>=1day)
AUSMDU00011138	ST 203	cgMLST Cluster 1	AUSMDU00022192	ST 203	cgMLST Cluster 60	AUSMDU00011138_AUSMDU00022192	patient_220	patient_297	38	NA	NA	NA	180	0.5	missing_beddata
AUSMDU00011138	ST 203	cgMLST Cluster 1	AUSMDU00022387	ST 203	cgMLST Cluster 61	AUSMDU00011138_AUSMDU00022387	patient_220	patient_190	114	NA	NA	NA	991	2.1	Unlikely (diffHosp)
AUSMDU00011138	ST 203	cgMLST Cluster 1	AUSMDU00022767	ST 203	cgMLST Cluster 61	AUSMDU00011138_AUSMDU00022767	patient_220	patient_190	115	NA	NA	NA	993	2.1	Unlikely (diffHosp)
AUSMDU00011138	ST 203	cgMLST Cluster 1	AUSMDU00022780	ST 203	cgMLST Cluster 1	AUSMDU00011138_AUSMDU00022780	patient_220	patient_307	12	28	28	49	41	2.1	Unlikely (diffHosp)
AUSMDU00011138	ST 203	cgMLST Cluster 1	AUSMDU00023869	ST 203	cgMLST Cluster 61	AUSMDU00011138_AUSMDU00023869	patient_220	patient_194	114	NA	NA	NA	992	2.1	Unlikely (diffHosp)
AUSMDU00011272	ST 203	cgMLST Cluster 1	AUSMDU00011298	ST 203	cgMLST Cluster 1	AUSMDU00011272_AUSMDU00011298	patient_252	patient_7	1	0	0	0	0	2.3	Unlikely (sameWardDiffTime>60days)
AUSMDU00011272	ST 203	cgMLST Cluster 1	AUSMDU00011299	ST 203	cgMLST Cluster 1	AUSMDU00011272_AUSMDU00011299	patient_252	patient_35	1	0	0	0	0	2.3	Unlikely (sameWardDiffTime>60days)
AUSMDU00011272	ST 203	cgMLST Cluster 1	AUSMDU00011474	ST 203	cgMLST Cluster 1	AUSMDU00011272_AUSMDU00011474	patient_252	patient_35	1	0	0	1	1	2.3	Unlikely (sameWardDiffTime>60days)
AUSMDU00011272	ST 203	cgMLST Cluster 1	AUSMDU00011346	ST 203	cgMLST Cluster 1	AUSMDU00011272_AUSMDU00011346	patient_252	patient_286	10	21	21	25.5	21	2.1	Unlikely (diffHosp)
AUSMDU00011272	ST 203	cgMLST Cluster 1	AUSMDU00011475	ST 203	cgMLST Cluster 1	AUSMDU00011272_AUSMDU00011475	patient_252	patient_254	1	0	0	1	1	2.3	Unlikely (sameWardDiffTime>60days)
AUSMDU00011272	ST 203	cgMLST Cluster 1	AUSMDU00011553	ST 203	cgMLST Cluster 1	AUSMDU00011272_AUSMDU00011553	patient_252	patient_273	1	0	0	1.5	1	3.1	Possible (sameHospSameTime)
AUSMDU00011272	ST 203	cgMLST Cluster 1	AUSMDU00012221	ST 203	cgMLST Cluster 1	AUSMDU00011272_AUSMDU00012221	patient_252	patient_220	3	1	2	17.5	7	4	Probable (sameWardSameTime)
AUSMDU00011272	ST 203	cgMLST Cluster 1	AUSMDU00012495	ST 203	cgMLST Cluster 1	AUSMDU00011272_AUSMDU00012495	patient_252	patient_240	2	4	4	64	39	3.2	Possible (sameWardDiffTime<=60days)
AUSMDU00011272	ST 203	cgMLST Cluster 1	AUSMDU00012709	ST 203	cgMLST Cluster 1	AUSMDU00011272_AUSMDU00012709	patient_252	patient_269	17	34	34	45.5	42	0.5	missing_beddata
AUSMDU00011272	ST 203	cgMLST Cluster 1	AUSMDU00012789	ST 203	cgMLST Cluster 32	AUSMDU00011272_AUSMDU00012789	patient_252	patient_244	53	NA	NA	NA	143	0.5	missing_beddata
AUSMDU00011272	ST 203	cgMLST Cluster 1	AUSMDU00013451	ST 203	cgMLST Cluster 1	AUSMDU00011272_AUSMDU00013451	patient_252	patient_69	1	1	1	1	1	4	Probable (sameWardSameTime)
AUSMDU00011272	ST 203	cgMLST Cluster 1	AUSMDU00013453	ST 203	cgMLST Cluster 1	AUSMDU00011272_AUSMDU00013453	patient_252	patient_66	2	1	1	1	1	2.3	Unlikely (sameWardDiffTime>60days)
AUSMDU00011272	ST 203	cgMLST Cluster 1	AUSMDU00013588	ST 203	cgMLST Cluster 1	AUSMDU00011272_AUSMDU00013588	patient_252	patient_248	1	2	2	2	2	2.3	Unlikely (sameWardDiffTime>60days)
AUSMDU00011272	ST 203	cgMLST Cluster 1	AUSMDU00014827	ST 203	cgMLST Cluster 1	AUSMDU00011272_AUSMDU00014827	patient_252	patient_255	2	2	2	2.5	2	2.3	Unlikely (sameWardDiffTime>60days)
AUSMDU00011272	ST 203	cgMLST Cluster 1	AUSMDU00015322	ST 203	cgMLST Cluster 1	AUSMDU00011272_AUSMDU00015322	patient_252	patient_230	1	0	0	2	0	3.2	Possible (sameWardDiffTime<=60days)
AUSMDU00011272	ST 203	cgMLST Cluster 1	AUSMDU00015635	ST 203	cgMLST Cluster 1	AUSMDU00011272_AUSMDU00015635	patient_252	patient_255	1	1	1	1.5	1	2.3	Unlikely (sameWardDiffTime>60days)
AUSMDU00011272	ST 203	cgMLST Cluster 1	AUSMDU00015831	ST 203	cgMLST Cluster 1	AUSMDU00011272_AUSMDU00015831	patient_252	patient_206	11	17	17	23	14	2.1	Unlikely (diffHosp)
AUSMDU00011272	ST 203	cgMLST Cluster 1	AUSMDU00018395	ST 203	cgMLST Cluster 1	AUSMDU00011272_AUSMDU00018395	patient_252	patient_13	1	2	2	2.5	2	2.2	Unlikely (sameHospDiffTime>=1day)
AUSMDU00011272	ST 203	cgMLST Cluster 1	AUSMDU00018396	ST 203	cgMLST Cluster 1	AUSMDU00011272_AUSMDU00018396	patient_252	patient_255	0	1	1	1	1	2.3	Unlikely (sameWardDiffTime>60days)
AUSMDU00011272	ST 203	cgMLST Cluster 1	AUSMDU00016172	ST 203	cgMLST Cluster 1	AUSMDU00011272_AUSMDU00016172	patient_252	patient_277	8	16	18	91	34	2.1	Unlikely (diffHosp)
AUSMDU00011272	ST 203	cgMLST Cluster 1	AUSMDU00016915	ST 203	cgMLST Cluster 1	AUSMDU00011272_AUSMDU00016915	patient_252	patient_41	2	2	2	2	2	2.2	Unlikely (sameHospDiffTime>=1day)
AUSMDU00011272	ST 203	cgMLST Cluster 1	AUSMDU00016916	ST 203	cgMLST Cluster 1	AUSMDU00011272_AUSMDU00016916	patient_252	patient_231	4	3	3	4	3	2.2	Unlikely (sameHospDiffTime>=1day)
AUSMDU00011272	ST 203	cgMLST Cluster 1	AUSMDU00017937	ST 203	cgMLST Cluster 1	AUSMDU00011272_AUSMDU00017937	patient_252	patient_289	1	0	0	0.5	0	3.1	Possible (sameHospSameTime)
AUSMDU00011272	ST 203	cgMLST Cluster 1	AUSMDU00017856	ST 203	cgMLST Cluster 1	AUSMDU00011272_AUSMDU00017856	patient_252	patient_265	9	20	20	24	22	2.1	Unlikely (diffHosp)
AUSMDU00011272	ST 203	cgMLST Cluster 1	AUSMDU00018344	ST 203	cgMLST Cluster 1	AUSMDU00011272_AUSMDU00018344	patient_252	patient_51	0	1	1	1	1	2.3	Unlikely (sameWardDiffTime>60days)
AUSMDU00011272	ST 203	cgMLST Cluster 1	AUSMDU00018345	ST 203	cgMLST Cluster 1	AUSMDU00011272_AUSMDU00018345	patient_252	patient_232	15	46	46	63	53	2.3	Unlikely (sameWardDiffTime>60days)
AUSMDU00011272	ST 203	cgMLST Cluster 1	AUSMDU00018587	ST 203	cgMLST Cluster 1	AUSMDU00011272_AUSMDU00018587	patient_252	patient_233	15	47	47	61.5	55	2.3	Unlikely (sameWardDiffTime>60days)
AUSMDU00011272	ST 203	cgMLST Cluster 1	AUSMDU00019221	ST 203	cgMLST Cluster 1	AUSMDU00011272_AUSMDU00019221	patient_252	patient_274	14	32	32	42	36	2.1	Unlikely (diffHosp)
AUSMDU00011272	ST 203	cgMLST Cluster 1	AUSMDU00020381	ST 203	cgMLST Cluster 1	AUSMDU00011272_AUSMDU00020381	patient_252	patient_268	1	0	0	0.5	0	2.2	Unlikely (sameHospDiffTime>=1day)
AUSMDU00011272	ST 203	cgMLST Cluster 1	AUSMDU00022192	ST 203	cgMLST Cluster 60	AUSMDU00011272_AUSMDU00022192	patient_252	patient_297	39	NA	NA	NA	139	0.5	missing_beddata
AUSMDU00011272	ST 203	cgMLST Cluster 1	AUSMDU00022387	ST 203	cgMLST Cluster 61	AUSMDU00011272_AUSMDU00022387	patient_252	patient_190	115	NA	NA	NA	972	2.1	Unlikely (diffHosp)
AUSMDU00011272	ST 203	cgMLST Cluster 1	AUSMDU00022767	ST 203	cgMLST Cluster 61	AUSMDU00011272_AUSMDU00022767	patient_252	patient_190	116	NA	NA	NA	974	2.1	Unlikely (diffHosp)
AUSMDU00011272	ST 203	cgMLST Cluster 1	AUSMDU00022780	ST 203	cgMLST Cluster 1	AUSMDU00011272_AUSMDU00022780	patient_252	patient_307	12	28	28	38.5	35	2.1	Unlikely (diffHosp)
AUSMDU00011272	ST 203	cgMLST Cluster 1	AUSMDU00023869	ST 203	cgMLST Cluster 61	AUSMDU00011272_AUSMDU00023869	patient_252	patient_194	115	NA	NA	NA	970	2.1	Unlikely (diffHosp)
AUSMDU00011298	ST 203	cgMLST Cluster 1	AUSMDU00011299	ST 203	cgMLST Cluster 1	AUSMDU00011298_AUSMDU00011299	patient_7	patient_35	0	0	0	0	0	4	Probable (sameWardSameTime)
AUSMDU00011298	ST 203	cgMLST Cluster 1	AUSMDU00011474	ST 203	cgMLST Cluster 1	AUSMDU00011298_AUSMDU00011474	patient_7	patient_35	0	0	0	1	1	4	Probable (sameWardSameTime)
AUSMDU00011298	ST 203	cgMLST Cluster 1	AUSMDU00011346	ST 203	cgMLST Cluster 1	AUSMDU00011298_AUSMDU00011346	patient_7	patient_286	10	21	21	26	24	2.1	Unlikely (diffHosp)
AUSMDU00011298	ST 203	cgMLST Cluster 1	AUSMDU00011475	ST 203	cgMLST Cluster 1	AUSMDU00011298_AUSMDU00011475	patient_7	patient_254	0	0	0	1.5	1	4	Probable (sameWardSameTime)
AUSMDU00011298	ST 203	cgMLST Cluster 1	AUSMDU00011553	ST 203	cgMLST Cluster 1	AUSMDU00011298_AUSMDU00011553	patient_7	patient_273	0	0	0	1.5	1	3.2	Possible (sameWardDiffTime<=60days)
AUSMDU00011298	ST 203	cgMLST Cluster 1	AUSMDU00012221	ST 203	cgMLST Cluster 1	AUSMDU00011298_AUSMDU00012221	patient_7	patient_220	2	1	2	18	7	2.2	Unlikely (sameHospDiffTime>=1day)
AUSMDU00011298	ST 203	cgMLST Cluster 1	AUSMDU00012495	ST 203	cgMLST Cluster 1	AUSMDU00011298_AUSMDU00012495	patient_7	patient_240	1	4	4	64.5	40	2.3	Unlikely (sameWardDiffTime>60days)
AUSMDU00011298	ST 203	cgMLST Cluster 1	AUSMDU00012709	ST 203	cgMLST Cluster 1	AUSMDU00011298_AUSMDU00012709	patient_7	patient_269	17	34	34	46	42	0.5	missing_beddata
AUSMDU00011298	ST 203	cgMLST Cluster 1	AUSMDU00012789	ST 203	cgMLST Cluster 32	AUSMDU00011298_AUSMDU00012789	patient_7	patient_244	52	NA	NA	NA	145	0.5	missing_beddata
AUSMDU00011298	ST 203	cgMLST Cluster 1	AUSMDU00013451	ST 203	cgMLST Cluster 1	AUSMDU00011298_AUSMDU00013451	patient_7	patient_69	0	1	1	1.5	1	3.2	Possible (sameWardDiffTime<=60days)
AUSMDU00011298	ST 203	cgMLST Cluster 1	AUSMDU00013453	ST 203	cgMLST Cluster 1	AUSMDU00011298_AUSMDU00013453	patient_7	patient_66	1	1	1	1	1	3.2	Possible (sameWardDiffTime<=60days)
AUSMDU00011298	ST 203	cgMLST Cluster 1	AUSMDU00013588	ST 203	cgMLST Cluster 1	AUSMDU00011298_AUSMDU00013588	patient_7	patient_248	1	2	2	2	2	2.3	Unlikely (sameWardDiffTime>60days)
AUSMDU00011298	ST 203	cgMLST Cluster 1	AUSMDU00014827	ST 203	cgMLST Cluster 1	AUSMDU00011298_AUSMDU00014827	patient_7	patient_255	1	2	2	3	2	2.3	Unlikely (sameWardDiffTime>60days)
AUSMDU00011298	ST 203	cgMLST Cluster 1	AUSMDU00015322	ST 203	cgMLST Cluster 1	AUSMDU00011298_AUSMDU00015322	patient_7	patient_230	0	0	0	2.5	0	4	Probable (sameWardSameTime)
AUSMDU00011298	ST 203	cgMLST Cluster 1	AUSMDU00015635	ST 203	cgMLST Cluster 1	AUSMDU00011298_AUSMDU00015635	patient_7	patient_255	0	1	1	1.5	1	2.3	Unlikely (sameWardDiffTime>60days)
AUSMDU00011298	ST 203	cgMLST Cluster 1	AUSMDU00015831	ST 203	cgMLST Cluster 1	AUSMDU00011298_AUSMDU00015831	patient_7	patient_206	11	17	17	18.5	17	2.1	Unlikely (diffHosp)
AUSMDU00011298	ST 203	cgMLST Cluster 1	AUSMDU00018395	ST 203	cgMLST Cluster 1	AUSMDU00011298_AUSMDU00018395	patient_7	patient_13	0	2	2	3	2	2.3	Unlikely (sameWardDiffTime>60days)
AUSMDU00011298	ST 203	cgMLST Cluster 1	AUSMDU00018396	ST 203	cgMLST Cluster 1	AUSMDU00011298_AUSMDU00018396	patient_7	patient_255	0	1	1	1	1	2.3	Unlikely (sameWardDiffTime>60days)
AUSMDU00011298	ST 203	cgMLST Cluster 1	AUSMDU00016172	ST 203	cgMLST Cluster 1	AUSMDU00011298_AUSMDU00016172	patient_7	patient_277	7	16	18	92	37	2.1	Unlikely (diffHosp)
AUSMDU00011298	ST 203	cgMLST Cluster 1	AUSMDU00016915	ST 203	cgMLST Cluster 1	AUSMDU00011298_AUSMDU00016915	patient_7	patient_41	1	2	2	2	2	2.2	Unlikely (sameHospDiffTime>=1day)
AUSMDU00011298	ST 203	cgMLST Cluster 1	AUSMDU00016916	ST 203	cgMLST Cluster 1	AUSMDU00011298_AUSMDU00016916	patient_7	patient_231	3	3	3	4.5	3	2.2	Unlikely (sameHospDiffTime>=1day)
AUSMDU00011298	ST 203	cgMLST Cluster 1	AUSMDU00017937	ST 203	cgMLST Cluster 1	AUSMDU00011298_AUSMDU00017937	patient_7	patient_289	0	0	0	0.5	0	2.3	Unlikely (sameWardDiffTime>60days)
AUSMDU00011298	ST 203	cgMLST Cluster 1	AUSMDU00017856	ST 203	cgMLST Cluster 1	AUSMDU00011298_AUSMDU00017856	patient_7	patient_265	8	20	20	25	24	2.1	Unlikely (diffHosp)
AUSMDU00011298	ST 203	cgMLST Cluster 1	AUSMDU00018344	ST 203	cgMLST Cluster 1	AUSMDU00011298_AUSMDU00018344	patient_7	patient_51	0	1	1	1	1	3.2	Possible (sameWardDiffTime<=60days)
AUSMDU00011298	ST 203	cgMLST Cluster 1	AUSMDU00018345	ST 203	cgMLST Cluster 1	AUSMDU00011298_AUSMDU00018345	patient_7	patient_232	14	46	46	63	54	2.3	Unlikely (sameWardDiffTime>60days)
AUSMDU00011298	ST 203	cgMLST Cluster 1	AUSMDU00018587	ST 203	cgMLST Cluster 1	AUSMDU00011298_AUSMDU00018587	patient_7	patient_233	15	47	47	61	55	2.2	Unlikely (sameHospDiffTime>=1day)
AUSMDU00011298	ST 203	cgMLST Cluster 1	AUSMDU00019221	ST 203	cgMLST Cluster 1	AUSMDU00011298_AUSMDU00019221	patient_7	patient_274	14	32	32	43	40	2.1	Unlikely (diffHosp)
AUSMDU00011298	ST 203	cgMLST Cluster 1	AUSMDU00020381	ST 203	cgMLST Cluster 1	AUSMDU00011298_AUSMDU00020381	patient_7	patient_268	0	0	0	0.5	0	2.3	Unlikely (sameWardDiffTime>60days)
AUSMDU00011298	ST 203	cgMLST Cluster 1	AUSMDU00022192	ST 203	cgMLST Cluster 60	AUSMDU00011298_AUSMDU00022192	patient_7	patient_297	38	NA	NA	NA	138	0.5	missing_beddata
AUSMDU00011298	ST 203	cgMLST Cluster 1	AUSMDU00022387	ST 203	cgMLST Cluster 61	AUSMDU00011298_AUSMDU00022387	patient_7	patient_190	115	NA	NA	NA	970	2.1	Unlikely (diffHosp)
AUSMDU00011298	ST 203	cgMLST Cluster 1	AUSMDU00022767	ST 203	cgMLST Cluster 61	AUSMDU00011298_AUSMDU00022767	patient_7	patient_190	116	NA	NA	NA	970	2.1	Unlikely (diffHosp)
AUSMDU00011298	ST 203	cgMLST Cluster 1	AUSMDU00022780	ST 203	cgMLST Cluster 1	AUSMDU00011298_AUSMDU00022780	patient_7	patient_307	12	28	28	40.5	37	2.1	Unlikely (diffHosp)
AUSMDU00011298	ST 203	cgMLST Cluster 1	AUSMDU00023869	ST 203	cgMLST Cluster 61	AUSMDU00011298_AUSMDU00023869	patient_7	patient_194	115	NA	NA	NA	966	2.1	Unlikely (diffHosp)
AUSMDU00011299	ST 203	cgMLST Cluster 1	AUSMDU00011474	ST 203	cgMLST Cluster 1	AUSMDU00011299_AUSMDU00011474	patient_35	patient_35	0	0	0	0.5	0	1	SamePatient
AUSMDU00011299	ST 203	cgMLST Cluster 1	AUSMDU00011346	ST 203	cgMLST Cluster 1	AUSMDU00011299_AUSMDU00011346	patient_35	patient_286	10	21	21	25.5	24	2.1	Unlikely (diffHosp)
AUSMDU00011299	ST 203	cgMLST Cluster 1	AUSMDU00011475	ST 203	cgMLST Cluster 1	AUSMDU00011299_AUSMDU00011475	patient_35	patient_254	0	0	0	0.5	0	4	Probable (sameWardSameTime)
AUSMDU00011299	ST 203	cgMLST Cluster 1	AUSMDU00011553	ST 203	cgMLST Cluster 1	AUSMDU00011299_AUSMDU00011553	patient_35	patient_273	0	0	0	0.5	0	3.2	Possible (sameWardDiffTime<=60days)
AUSMDU00011299	ST 203	cgMLST Cluster 1	AUSMDU00012221	ST 203	cgMLST Cluster 1	AUSMDU00011299_AUSMDU00012221	patient_35	patient_220	2	1	2	18	7	2.2	Unlikely (sameHospDiffTime>=1day)
AUSMDU00011299	ST 203	cgMLST Cluster 1	AUSMDU00012495	ST 203	cgMLST Cluster 1	AUSMDU00011299_AUSMDU00012495	patient_35	patient_240	1	4	4	67	38	4	Probable (sameWardSameTime)
AUSMDU00011299	ST 203	cgMLST Cluster 1	AUSMDU00012709	ST 203	cgMLST Cluster 1	AUSMDU00011299_AUSMDU00012709	patient_35	patient_269	17	34	34	45.5	41	0.5	missing_beddata
AUSMDU00011299	ST 203	cgMLST Cluster 1	AUSMDU00012789	ST 203	cgMLST Cluster 32	AUSMDU00011299_AUSMDU00012789	patient_35	patient_244	52	NA	NA	NA	142	0.5	missing_beddata
AUSMDU00011299	ST 203	cgMLST Cluster 1	AUSMDU00013451	ST 203	cgMLST Cluster 1	AUSMDU00011299_AUSMDU00013451	patient_35	patient_69	0	1	1	1.5	1	2.3	Unlikely (sameWardDiffTime>60days)
AUSMDU00011299	ST 203	cgMLST Cluster 1	AUSMDU00013453	ST 203	cgMLST Cluster 1	AUSMDU00011299_AUSMDU00013453	patient_35	patient_66	1	1	1	1	1	3.2	Possible (sameWardDiffTime<=60days)
AUSMDU00011299	ST 203	cgMLST Cluster 1	AUSMDU00013588	ST 203	cgMLST Cluster 1	AUSMDU00011299_AUSMDU00013588	patient_35	patient_248	1	2	2	2	2	2.3	Unlikely (sameWardDiffTime>60days)
AUSMDU00011299	ST 203	cgMLST Cluster 1	AUSMDU00014827	ST 203	cgMLST Cluster 1	AUSMDU00011299_AUSMDU00014827	patient_35	patient_255	1	2	2	2	2	3.2	Possible (sameWardDiffTime<=60days)
AUSMDU00011299	ST 203	cgMLST Cluster 1	AUSMDU00015322	ST 203	cgMLST Cluster 1	AUSMDU00011299_AUSMDU00015322	patient_35	patient_230	0	0	0	0.5	0	4	Probable (sameWardSameTime)
AUSMDU00011299	ST 203	cgMLST Cluster 1	AUSMDU00015635	ST 203	cgMLST Cluster 1	AUSMDU00011299_AUSMDU00015635	patient_35	patient_255	0	1	1	1	1	3.2	Possible (sameWardDiffTime<=60days)
AUSMDU00011299	ST 203	cgMLST Cluster 1	AUSMDU00015831	ST 203	cgMLST Cluster 1	AUSMDU00011299_AUSMDU00015831	patient_35	patient_206	11	17	17	17	15	2.1	Unlikely (diffHosp)
AUSMDU00011299	ST 203	cgMLST Cluster 1	AUSMDU00018395	ST 203	cgMLST Cluster 1	AUSMDU00011299_AUSMDU00018395	patient_35	patient_13	0	2	2	2	2	2.2	Unlikely (sameHospDiffTime>=1day)
AUSMDU00011299	ST 203	cgMLST Cluster 1	AUSMDU00018396	ST 203	cgMLST Cluster 1	AUSMDU00011299_AUSMDU00018396	patient_35	patient_255	0	1	1	1	1	3.2	Possible (sameWardDiffTime<=60days)
AUSMDU00011299	ST 203	cgMLST Cluster 1	AUSMDU00016172	ST 203	cgMLST Cluster 1	AUSMDU00011299_AUSMDU00016172	patient_35	patient_277	7	16	18	92.5	38	2.1	Unlikely (diffHosp)
AUSMDU00011299	ST 203	cgMLST Cluster 1	AUSMDU00016915	ST 203	cgMLST Cluster 1	AUSMDU00011299_AUSMDU00016915	patient_35	patient_41	1	2	2	2	2	2.2	Unlikely (sameHospDiffTime>=1day)
AUSMDU00011299	ST 203	cgMLST Cluster 1	AUSMDU00016916	ST 203	cgMLST Cluster 1	AUSMDU00011299_AUSMDU00016916	patient_35	patient_231	3	3	3	3.5	3	2.2	Unlikely (sameHospDiffTime>=1day)
AUSMDU00011299	ST 203	cgMLST Cluster 1	AUSMDU00017937	ST 203	cgMLST Cluster 1	AUSMDU00011299_AUSMDU00017937	patient_35	patient_289	0	0	0	0	0	3.1	Possible (sameHospSameTime)
AUSMDU00011299	ST 203	cgMLST Cluster 1	AUSMDU00017856	ST 203	cgMLST Cluster 1	AUSMDU00011299_AUSMDU00017856	patient_35	patient_265	8	20	20	24.5	24	2.1	Unlikely (diffHosp)
AUSMDU00011299	ST 203	cgMLST Cluster 1	AUSMDU00018344	ST 203	cgMLST Cluster 1	AUSMDU00011299_AUSMDU00018344	patient_35	patient_51	0	1	1	1	1	3.2	Possible (sameWardDiffTime<=60days)
AUSMDU00011299	ST 203	cgMLST Cluster 1	AUSMDU00018345	ST 203	cgMLST Cluster 1	AUSMDU00011299_AUSMDU00018345	patient_35	patient_232	14	46	46	62	53	3.1	Possible (sameHospSameTime)
AUSMDU00011299	ST 203	cgMLST Cluster 1	AUSMDU00018587	ST 203	cgMLST Cluster 1	AUSMDU00011299_AUSMDU00018587	patient_35	patient_233	15	47	47	60.5	55	2.3	Unlikely (sameWardDiffTime>60days)
AUSMDU00011299	ST 203	cgMLST Cluster 1	AUSMDU00019221	ST 203	cgMLST Cluster 1	AUSMDU00011299_AUSMDU00019221	patient_35	patient_274	14	32	32	46	42	2.1	Unlikely (diffHosp)
AUSMDU00011299	ST 203	cgMLST Cluster 1	AUSMDU00020381	ST 203	cgMLST Cluster 1	AUSMDU00011299_AUSMDU00020381	patient_35	patient_268	0	0	0	0.5	0	3.2	Possible (sameWardDiffTime<=60days)
AUSMDU00011299	ST 203	cgMLST Cluster 1	AUSMDU00022192	ST 203	cgMLST Cluster 60	AUSMDU00011299_AUSMDU00022192	patient_35	patient_297	38	NA	NA	NA	137	0.5	missing_beddata
AUSMDU00011299	ST 203	cgMLST Cluster 1	AUSMDU00022387	ST 203	cgMLST Cluster 61	AUSMDU00011299_AUSMDU00022387	patient_35	patient_190	115	NA	NA	NA	974	2.1	Unlikely (diffHosp)
AUSMDU00011299	ST 203	cgMLST Cluster 1	AUSMDU00022767	ST 203	cgMLST Cluster 61	AUSMDU00011299_AUSMDU00022767	patient_35	patient_190	116	NA	NA	NA	977	2.1	Unlikely (diffHosp)
AUSMDU00011299	ST 203	cgMLST Cluster 1	AUSMDU00022780	ST 203	cgMLST Cluster 1	AUSMDU00011299_AUSMDU00022780	patient_35	patient_307	12	28	28	40	38	2.1	Unlikely (diffHosp)
AUSMDU00011299	ST 203	cgMLST Cluster 1	AUSMDU00023869	ST 203	cgMLST Cluster 61	AUSMDU00011299_AUSMDU00023869	patient_35	patient_194	115	NA	NA	NA	976	2.1	Unlikely (diffHosp)
AUSMDU00011474	ST 203	cgMLST Cluster 1	AUSMDU00011346	ST 203	cgMLST Cluster 1	AUSMDU00011474_AUSMDU00011346	patient_35	patient_286	10	21	21	26.5	26	2.1	Unlikely (diffHosp)
AUSMDU00011474	ST 203	cgMLST Cluster 1	AUSMDU00011475	ST 203	cgMLST Cluster 1	AUSMDU00011474_AUSMDU00011475	patient_35	patient_254	0	0	0	0.5	0	4	Probable (sameWardSameTime)
AUSMDU00011474	ST 203	cgMLST Cluster 1	AUSMDU00011553	ST 203	cgMLST Cluster 1	AUSMDU00011474_AUSMDU00011553	patient_35	patient_273	0	0	0	0	0	3.2	Possible (sameWardDiffTime<=60days)
AUSMDU00011474	ST 203	cgMLST Cluster 1	AUSMDU00012221	ST 203	cgMLST Cluster 1	AUSMDU00011474_AUSMDU00012221	patient_35	patient_220	2	1	2	18.5	8	2.2	Unlikely (sameHospDiffTime>=1day)
AUSMDU00011474	ST 203	cgMLST Cluster 1	AUSMDU00012495	ST 203	cgMLST Cluster 1	AUSMDU00011474_AUSMDU00012495	patient_35	patient_240	1	4	4	63.5	36	4	Probable (sameWardSameTime)
AUSMDU00011474	ST 203	cgMLST Cluster 1	AUSMDU00012709	ST 203	cgMLST Cluster 1	AUSMDU00011474_AUSMDU00012709	patient_35	patient_269	17	34	34	45.5	43	0.5	missing_beddata
AUSMDU00011474	ST 203	cgMLST Cluster 1	AUSMDU00012789	ST 203	cgMLST Cluster 32	AUSMDU00011474_AUSMDU00012789	patient_35	patient_244	52	NA	NA	NA	147	0.5	missing_beddata
AUSMDU00011474	ST 203	cgMLST Cluster 1	AUSMDU00013451	ST 203	cgMLST Cluster 1	AUSMDU00011474_AUSMDU00013451	patient_35	patient_69	0	1	1	2.5	2	2.3	Unlikely (sameWardDiffTime>60days)
AUSMDU00011474	ST 203	cgMLST Cluster 1	AUSMDU00013453	ST 203	cgMLST Cluster 1	AUSMDU00011474_AUSMDU00013453	patient_35	patient_66	1	1	1	2	2	3.2	Possible (sameWardDiffTime<=60days)
AUSMDU00011474	ST 203	cgMLST Cluster 1	AUSMDU00013588	ST 203	cgMLST Cluster 1	AUSMDU00011474_AUSMDU00013588	patient_35	patient_248	1	2	2	3	3	2.3	Unlikely (sameWardDiffTime>60days)
AUSMDU00011474	ST 203	cgMLST Cluster 1	AUSMDU00014827	ST 203	cgMLST Cluster 1	AUSMDU00011474_AUSMDU00014827	patient_35	patient_255	1	2	2	3	3	3.2	Possible (sameWardDiffTime<=60days)
AUSMDU00011474	ST 203	cgMLST Cluster 1	AUSMDU00015322	ST 203	cgMLST Cluster 1	AUSMDU00011474_AUSMDU00015322	patient_35	patient_230	0	0	0	2	1	4	Probable (sameWardSameTime)
AUSMDU00011474	ST 203	cgMLST Cluster 1	AUSMDU00015635	ST 203	cgMLST Cluster 1	AUSMDU00011474_AUSMDU00015635	patient_35	patient_255	0	1	1	1.5	2	3.2	Possible (sameWardDiffTime<=60days)
AUSMDU00011474	ST 203	cgMLST Cluster 1	AUSMDU00015831	ST 203	cgMLST Cluster 1	AUSMDU00011474_AUSMDU00015831	patient_35	patient_206	11	17	17	22.5	17	2.1	Unlikely (diffHosp)
AUSMDU00011474	ST 203	cgMLST Cluster 1	AUSMDU00018395	ST 203	cgMLST Cluster 1	AUSMDU00011474_AUSMDU00018395	patient_35	patient_13	0	2	2	3	4	2.2	Unlikely (sameHospDiffTime>=1day)
AUSMDU00011474	ST 203	cgMLST Cluster 1	AUSMDU00018396	ST 203	cgMLST Cluster 1	AUSMDU00011474_AUSMDU00018396	patient_35	patient_255	0	1	1	2	2	3.2	Possible (sameWardDiffTime<=60days)
AUSMDU00011474	ST 203	cgMLST Cluster 1	AUSMDU00016172	ST 203	cgMLST Cluster 1	AUSMDU00011474_AUSMDU00016172	patient_35	patient_277	7	16	18	93.5	40	2.1	Unlikely (diffHosp)
AUSMDU00011474	ST 203	cgMLST Cluster 1	AUSMDU00016915	ST 203	cgMLST Cluster 1	AUSMDU00011474_AUSMDU00016915	patient_35	patient_41	1	2	2	2.5	3	2.2	Unlikely (sameHospDiffTime>=1day)
AUSMDU00011474	ST 203	cgMLST Cluster 1	AUSMDU00016916	ST 203	cgMLST Cluster 1	AUSMDU00011474_AUSMDU00016916	patient_35	patient_231	3	3	3	4	4	2.2	Unlikely (sameHospDiffTime>=1day)
AUSMDU00011474	ST 203	cgMLST Cluster 1	AUSMDU00017937	ST 203	cgMLST Cluster 1	AUSMDU00011474_AUSMDU00017937	patient_35	patient_289	0	0	0	1	1	3.1	Possible (sameHospSameTime)
AUSMDU00011474	ST 203	cgMLST Cluster 1	AUSMDU00017856	ST 203	cgMLST Cluster 1	AUSMDU00011474_AUSMDU00017856	patient_35	patient_265	8	20	20	26.5	26	2.1	Unlikely (diffHosp)
AUSMDU00011474	ST 203	cgMLST Cluster 1	AUSMDU00018344	ST 203	cgMLST Cluster 1	AUSMDU00011474_AUSMDU00018344	patient_35	patient_51	0	1	1	1.5	2	3.2	Possible (sameWardDiffTime<=60days)
AUSMDU00011474	ST 203	cgMLST Cluster 1	AUSMDU00018345	ST 203	cgMLST Cluster 1	AUSMDU00011474_AUSMDU00018345	patient_35	patient_232	14	46	46	62.5	55	3.1	Possible (sameHospSameTime)
AUSMDU00011474	ST 203	cgMLST Cluster 1	AUSMDU00018587	ST 203	cgMLST Cluster 1	AUSMDU00011474_AUSMDU00018587	patient_35	patient_233	15	47	47	61	57	2.3	Unlikely (sameWardDiffTime>60days)
AUSMDU00011474	ST 203	cgMLST Cluster 1	AUSMDU00019221	ST 203	cgMLST Cluster 1	AUSMDU00011474_AUSMDU00019221	patient_35	patient_274	14	32	32	46.5	43	2.1	Unlikely (diffHosp)
AUSMDU00011474	ST 203	cgMLST Cluster 1	AUSMDU00020381	ST 203	cgMLST Cluster 1	AUSMDU00011474_AUSMDU00020381	patient_35	patient_268	0	0	0	1	1	3.2	Possible (sameWardDiffTime<=60days)
AUSMDU00011474	ST 203	cgMLST Cluster 1	AUSMDU00022192	ST 203	cgMLST Cluster 60	AUSMDU00011474_AUSMDU00022192	patient_35	patient_297	38	NA	NA	NA	139	0.5	missing_beddata
AUSMDU00011474	ST 203	cgMLST Cluster 1	AUSMDU00022387	ST 203	cgMLST Cluster 61	AUSMDU00011474_AUSMDU00022387	patient_35	patient_190	115	NA	NA	NA	972	2.1	Unlikely (diffHosp)
AUSMDU00011474	ST 203	cgMLST Cluster 1	AUSMDU00022767	ST 203	cgMLST Cluster 61	AUSMDU00011474_AUSMDU00022767	patient_35	patient_190	116	NA	NA	NA	971	2.1	Unlikely (diffHosp)
AUSMDU00011474	ST 203	cgMLST Cluster 1	AUSMDU00022780	ST 203	cgMLST Cluster 1	AUSMDU00011474_AUSMDU00022780	patient_35	patient_307	12	28	28	41	40	2.1	Unlikely (diffHosp)
AUSMDU00011474	ST 203	cgMLST Cluster 1	AUSMDU00023869	ST 203	cgMLST Cluster 61	AUSMDU00011474_AUSMDU00023869	patient_35	patient_194	115	NA	NA	NA	966	2.1	Unlikely (diffHosp)
AUSMDU00011346	ST 203	cgMLST Cluster 1	AUSMDU00011475	ST 203	cgMLST Cluster 1	AUSMDU00011346_AUSMDU00011475	patient_286	patient_254	10	21	21	27	25	2.1	Unlikely (diffHosp)
AUSMDU00011346	ST 203	cgMLST Cluster 1	AUSMDU00011553	ST 203	cgMLST Cluster 1	AUSMDU00011346_AUSMDU00011553	patient_286	patient_273	10	21	21	27	24	2.1	Unlikely (diffHosp)
AUSMDU00011346	ST 203	cgMLST Cluster 1	AUSMDU00012221	ST 203	cgMLST Cluster 1	AUSMDU00011346_AUSMDU00012221	patient_286	patient_220	12	22	23	58	38	2.1	Unlikely (diffHosp)
AUSMDU00011346	ST 203	cgMLST Cluster 1	AUSMDU00012495	ST 203	cgMLST Cluster 1	AUSMDU00011346_AUSMDU00012495	patient_286	patient_240	11	23	23	129	75	2.1	Unlikely (diffHosp)
AUSMDU00011346	ST 203	cgMLST Cluster 1	AUSMDU00012709	ST 203	cgMLST Cluster 1	AUSMDU00011346_AUSMDU00012709	patient_286	patient_269	26	55	55	68.5	66	0.5	missing_beddata
AUSMDU00011346	ST 203	cgMLST Cluster 1	AUSMDU00012789	ST 203	cgMLST Cluster 32	AUSMDU00011346_AUSMDU00012789	patient_286	patient_244	52	NA	NA	NA	138	0.5	missing_beddata
AUSMDU00011346	ST 203	cgMLST Cluster 1	AUSMDU00013451	ST 203	cgMLST Cluster 1	AUSMDU00011346_AUSMDU00013451	patient_286	patient_69	10	22	22	27	25	2.1	Unlikely (diffHosp)
AUSMDU00011346	ST 203	cgMLST Cluster 1	AUSMDU00013453	ST 203	cgMLST Cluster 1	AUSMDU00011346_AUSMDU00013453	patient_286	patient_66	11	22	22	26.5	26	2.1	Unlikely (diffHosp)
AUSMDU00011346	ST 203	cgMLST Cluster 1	AUSMDU00013588	ST 203	cgMLST Cluster 1	AUSMDU00011346_AUSMDU00013588	patient_286	patient_248	11	23	23	27.5	27	2.1	Unlikely (diffHosp)
AUSMDU00011346	ST 203	cgMLST Cluster 1	AUSMDU00014827	ST 203	cgMLST Cluster 1	AUSMDU00011346_AUSMDU00014827	patient_286	patient_255	11	23	23	26.5	25	2.1	Unlikely (diffHosp)
AUSMDU00011346	ST 203	cgMLST Cluster 1	AUSMDU00015322	ST 203	cgMLST Cluster 1	AUSMDU00011346_AUSMDU00015322	patient_286	patient_230	10	21	21	26.5	23	2.1	Unlikely (diffHosp)
AUSMDU00011346	ST 203	cgMLST Cluster 1	AUSMDU00015635	ST 203	cgMLST Cluster 1	AUSMDU00011346_AUSMDU00015635	patient_286	patient_255	10	22	22	26	24	2.1	Unlikely (diffHosp)
AUSMDU00011346	ST 203	cgMLST Cluster 1	AUSMDU00015831	ST 203	cgMLST Cluster 1	AUSMDU00011346_AUSMDU00015831	patient_286	patient_206	14	14	14	16	11	2.3	Unlikely (sameWardDiffTime>60days)
AUSMDU00011346	ST 203	cgMLST Cluster 1	AUSMDU00018395	ST 203	cgMLST Cluster 1	AUSMDU00011346_AUSMDU00018395	patient_286	patient_13	10	23	23	24	24	2.1	Unlikely (diffHosp)
AUSMDU00011346	ST 203	cgMLST Cluster 1	AUSMDU00018396	ST 203	cgMLST Cluster 1	AUSMDU00011346_AUSMDU00018396	patient_286	patient_255	10	22	22	26.5	25	2.1	Unlikely (diffHosp)
AUSMDU00011346	ST 203	cgMLST Cluster 1	AUSMDU00016172	ST 203	cgMLST Cluster 1	AUSMDU00011346_AUSMDU00016172	patient_286	patient_277	5	7	9	6	6	3.2	Possible (sameWardDiffTime<=60days)
AUSMDU00011346	ST 203	cgMLST Cluster 1	AUSMDU00016915	ST 203	cgMLST Cluster 1	AUSMDU00011346_AUSMDU00016915	patient_286	patient_41	11	23	23	27	25	2.1	Unlikely (diffHosp)
AUSMDU00011346	ST 203	cgMLST Cluster 1	AUSMDU00016916	ST 203	cgMLST Cluster 1	AUSMDU00011346_AUSMDU00016916	patient_286	patient_231	13	24	24	29	25	2.1	Unlikely (diffHosp)
AUSMDU00011346	ST 203	cgMLST Cluster 1	AUSMDU00017937	ST 203	cgMLST Cluster 1	AUSMDU00011346_AUSMDU00017937	patient_286	patient_289	10	21	21	26	23	2.1	Unlikely (diffHosp)
AUSMDU00011346	ST 203	cgMLST Cluster 1	AUSMDU00017856	ST 203	cgMLST Cluster 1	AUSMDU00011346_AUSMDU00017856	patient_286	patient_265	10	11	11	15.5	18	2.1	Unlikely (diffHosp)
AUSMDU00011346	ST 203	cgMLST Cluster 1	AUSMDU00018344	ST 203	cgMLST Cluster 1	AUSMDU00011346_AUSMDU00018344	patient_286	patient_51	10	22	22	27	24	2.1	Unlikely (diffHosp)
AUSMDU00011346	ST 203	cgMLST Cluster 1	AUSMDU00018345	ST 203	cgMLST Cluster 1	AUSMDU00011346_AUSMDU00018345	patient_286	patient_232	24	67	67	89.5	77	2.1	Unlikely (diffHosp)
AUSMDU00011346	ST 203	cgMLST Cluster 1	AUSMDU00018587	ST 203	cgMLST Cluster 1	AUSMDU00011346_AUSMDU00018587	patient_286	patient_233	24	68	68	87	78	2.1	Unlikely (diffHosp)
AUSMDU00011346	ST 203	cgMLST Cluster 1	AUSMDU00019221	ST 203	cgMLST Cluster 1	AUSMDU00011346_AUSMDU00019221	patient_286	patient_274	11	23	23	56	46	2.3	Unlikely (sameWardDiffTime>60days)
AUSMDU00011346	ST 203	cgMLST Cluster 1	AUSMDU00020381	ST 203	cgMLST Cluster 1	AUSMDU00011346_AUSMDU00020381	patient_286	patient_268	10	21	21	25	23	2.1	Unlikely (diffHosp)
AUSMDU00011346	ST 203	cgMLST Cluster 1	AUSMDU00022192	ST 203	cgMLST Cluster 60	AUSMDU00011346_AUSMDU00022192	patient_286	patient_297	45	NA	NA	NA	148	0.5	missing_beddata
AUSMDU00011346	ST 203	cgMLST Cluster 1	AUSMDU00022387	ST 203	cgMLST Cluster 61	AUSMDU00011346_AUSMDU00022387	patient_286	patient_190	113	NA	NA	NA	959	2.3	Unlikely (sameWardDiffTime>60days)
AUSMDU00011346	ST 203	cgMLST Cluster 1	AUSMDU00022767	ST 203	cgMLST Cluster 61	AUSMDU00011346_AUSMDU00022767	patient_286	patient_190	114	NA	NA	NA	962	2.3	Unlikely (sameWardDiffTime>60days)
AUSMDU00011346	ST 203	cgMLST Cluster 1	AUSMDU00022780	ST 203	cgMLST Cluster 1	AUSMDU00011346_AUSMDU00022780	patient_286	patient_307	10	19	19	30	28	2.1	Unlikely (diffHosp)
AUSMDU00011346	ST 203	cgMLST Cluster 1	AUSMDU00023869	ST 203	cgMLST Cluster 61	AUSMDU00011346_AUSMDU00023869	patient_286	patient_194	113	NA	NA	NA	965	3.2	Possible (sameWardDiffTime<=60days)
AUSMDU00011475	ST 203	cgMLST Cluster 1	AUSMDU00011553	ST 203	cgMLST Cluster 1	AUSMDU00011475_AUSMDU00011553	patient_254	patient_273	0	0	0	0.5	0	3.2	Possible (sameWardDiffTime<=60days)
AUSMDU00011475	ST 203	cgMLST Cluster 1	AUSMDU00012221	ST 203	cgMLST Cluster 1	AUSMDU00011475_AUSMDU00012221	patient_254	patient_220	2	1	2	19.5	8	2.2	Unlikely (sameHospDiffTime>=1day)
AUSMDU00011475	ST 203	cgMLST Cluster 1	AUSMDU00012495	ST 203	cgMLST Cluster 1	AUSMDU00011475_AUSMDU00012495	patient_254	patient_240	1	4	4	68	39	3.2	Possible (sameWardDiffTime<=60days)
AUSMDU00011475	ST 203	cgMLST Cluster 1	AUSMDU00012709	ST 203	cgMLST Cluster 1	AUSMDU00011475_AUSMDU00012709	patient_254	patient_269	17	34	34	47.5	43	0.5	missing_beddata
AUSMDU00011475	ST 203	cgMLST Cluster 1	AUSMDU00012789	ST 203	cgMLST Cluster 32	AUSMDU00011475_AUSMDU00012789	patient_254	patient_244	52	NA	NA	NA	147	0.5	missing_beddata
AUSMDU00011475	ST 203	cgMLST Cluster 1	AUSMDU00013451	ST 203	cgMLST Cluster 1	AUSMDU00011475_AUSMDU00013451	patient_254	patient_69	0	1	1	2.5	2	2.3	Unlikely (sameWardDiffTime>60days)
AUSMDU00011475	ST 203	cgMLST Cluster 1	AUSMDU00013453	ST 203	cgMLST Cluster 1	AUSMDU00011475_AUSMDU00013453	patient_254	patient_66	1	1	1	2	2	3.2	Possible (sameWardDiffTime<=60days)
AUSMDU00011475	ST 203	cgMLST Cluster 1	AUSMDU00013588	ST 203	cgMLST Cluster 1	AUSMDU00011475_AUSMDU00013588	patient_254	patient_248	1	2	2	3	3	2.3	Unlikely (sameWardDiffTime>60days)
AUSMDU00011475	ST 203	cgMLST Cluster 1	AUSMDU00014827	ST 203	cgMLST Cluster 1	AUSMDU00011475_AUSMDU00014827	patient_254	patient_255	1	2	2	3.5	3	3.2	Possible (sameWardDiffTime<=60days)
AUSMDU00011475	ST 203	cgMLST Cluster 1	AUSMDU00015322	ST 203	cgMLST Cluster 1	AUSMDU00011475_AUSMDU00015322	patient_254	patient_230	0	0	0	1.5	1	3.2	Possible (sameWardDiffTime<=60days)
AUSMDU00011475	ST 203	cgMLST Cluster 1	AUSMDU00015635	ST 203	cgMLST Cluster 1	AUSMDU00011475_AUSMDU00015635	patient_254	patient_255	0	1	1	3	2	3.2	Possible (sameWardDiffTime<=60days)
AUSMDU00011475	ST 203	cgMLST Cluster 1	AUSMDU00015831	ST 203	cgMLST Cluster 1	AUSMDU00011475_AUSMDU00015831	patient_254	patient_206	11	17	17	21	16	2.1	Unlikely (diffHosp)
AUSMDU00011475	ST 203	cgMLST Cluster 1	AUSMDU00018395	ST 203	cgMLST Cluster 1	AUSMDU00011475_AUSMDU00018395	patient_254	patient_13	0	2	2	3	3	3.1	Possible (sameHospSameTime)
AUSMDU00011475	ST 203	cgMLST Cluster 1	AUSMDU00018396	ST 203	cgMLST Cluster 1	AUSMDU00011475_AUSMDU00018396	patient_254	patient_255	0	1	1	2	2	3.2	Possible (sameWardDiffTime<=60days)
AUSMDU00011475	ST 203	cgMLST Cluster 1	AUSMDU00016172	ST 203	cgMLST Cluster 1	AUSMDU00011475_AUSMDU00016172	patient_254	patient_277	7	16	18	94	39	2.1	Unlikely (diffHosp)
AUSMDU00011475	ST 203	cgMLST Cluster 1	AUSMDU00016915	ST 203	cgMLST Cluster 1	AUSMDU00011475_AUSMDU00016915	patient_254	patient_41	1	2	2	4.5	3	2.2	Unlikely (sameHospDiffTime>=1day)
AUSMDU00011475	ST 203	cgMLST Cluster 1	AUSMDU00016916	ST 203	cgMLST Cluster 1	AUSMDU00011475_AUSMDU00016916	patient_254	patient_231	3	3	3	5.5	4	2.2	Unlikely (sameHospDiffTime>=1day)
AUSMDU00011475	ST 203	cgMLST Cluster 1	AUSMDU00017937	ST 203	cgMLST Cluster 1	AUSMDU00011475_AUSMDU00017937	patient_254	patient_289	0	0	0	1.5	1	3.2	Possible (sameWardDiffTime<=60days)
AUSMDU00011475	ST 203	cgMLST Cluster 1	AUSMDU00017856	ST 203	cgMLST Cluster 1	AUSMDU00011475_AUSMDU00017856	patient_254	patient_265	8	20	20	25.5	25	2.1	Unlikely (diffHosp)
AUSMDU00011475	ST 203	cgMLST Cluster 1	AUSMDU00018344	ST 203	cgMLST Cluster 1	AUSMDU00011475_AUSMDU00018344	patient_254	patient_51	0	1	1	2.5	2	4	Probable (sameWardSameTime)
AUSMDU00011475	ST 203	cgMLST Cluster 1	AUSMDU00018345	ST 203	cgMLST Cluster 1	AUSMDU00011475_AUSMDU00018345	patient_254	patient_232	14	46	46	65	57	2.3	Unlikely (sameWardDiffTime>60days)
AUSMDU00011475	ST 203	cgMLST Cluster 1	AUSMDU00018587	ST 203	cgMLST Cluster 1	AUSMDU00011475_AUSMDU00018587	patient_254	patient_233	15	47	47	64	58	2.2	Unlikely (sameHospDiffTime>=1day)
AUSMDU00011475	ST 203	cgMLST Cluster 1	AUSMDU00019221	ST 203	cgMLST Cluster 1	AUSMDU00011475_AUSMDU00019221	patient_254	patient_274	14	32	32	46	41	2.1	Unlikely (diffHosp)
AUSMDU00011475	ST 203	cgMLST Cluster 1	AUSMDU00020381	ST 203	cgMLST Cluster 1	AUSMDU00011475_AUSMDU00020381	patient_254	patient_268	0	0	0	1.5	1	2.3	Unlikely (sameWardDiffTime>60days)
AUSMDU00011475	ST 203	cgMLST Cluster 1	AUSMDU00022192	ST 203	cgMLST Cluster 60	AUSMDU00011475_AUSMDU00022192	patient_254	patient_297	38	NA	NA	NA	141	0.5	missing_beddata
AUSMDU00011475	ST 203	cgMLST Cluster 1	AUSMDU00022387	ST 203	cgMLST Cluster 61	AUSMDU00011475_AUSMDU00022387	patient_254	patient_190	115	NA	NA	NA	982	2.1	Unlikely (diffHosp)
AUSMDU00011475	ST 203	cgMLST Cluster 1	AUSMDU00022767	ST 203	cgMLST Cluster 61	AUSMDU00011475_AUSMDU00022767	patient_254	patient_190	116	NA	NA	NA	985	2.1	Unlikely (diffHosp)
AUSMDU00011475	ST 203	cgMLST Cluster 1	AUSMDU00022780	ST 203	cgMLST Cluster 1	AUSMDU00011475_AUSMDU00022780	patient_254	patient_307	12	28	28	42	39	2.1	Unlikely (diffHosp)
AUSMDU00011475	ST 203	cgMLST Cluster 1	AUSMDU00023869	ST 203	cgMLST Cluster 61	AUSMDU00011475_AUSMDU00023869	patient_254	patient_194	115	NA	NA	NA	986	2.1	Unlikely (diffHosp)
AUSMDU00011553	ST 203	cgMLST Cluster 1	AUSMDU00012221	ST 203	cgMLST Cluster 1	AUSMDU00011553_AUSMDU00012221	patient_273	patient_220	2	1	2	19.5	8	2.2	Unlikely (sameHospDiffTime>=1day)
AUSMDU00011553	ST 203	cgMLST Cluster 1	AUSMDU00012495	ST 203	cgMLST Cluster 1	AUSMDU00011553_AUSMDU00012495	patient_273	patient_240	1	4	4	61	34	2.2	Unlikely (sameHospDiffTime>=1day)
AUSMDU00011553	ST 203	cgMLST Cluster 1	AUSMDU00012709	ST 203	cgMLST Cluster 1	AUSMDU00011553_AUSMDU00012709	patient_273	patient_269	17	34	34	47	42	0.5	missing_beddata
AUSMDU00011553	ST 203	cgMLST Cluster 1	AUSMDU00012789	ST 203	cgMLST Cluster 32	AUSMDU00011553_AUSMDU00012789	patient_273	patient_244	52	NA	NA	NA	141	0.5	missing_beddata
AUSMDU00011553	ST 203	cgMLST Cluster 1	AUSMDU00013451	ST 203	cgMLST Cluster 1	AUSMDU00011553_AUSMDU00013451	patient_273	patient_69	0	1	1	3	2	3.2	Possible (sameWardDiffTime<=60days)
AUSMDU00011553	ST 203	cgMLST Cluster 1	AUSMDU00013453	ST 203	cgMLST Cluster 1	AUSMDU00011553_AUSMDU00013453	patient_273	patient_66	1	1	1	2.5	2	3.2	Possible (sameWardDiffTime<=60days)
AUSMDU00011553	ST 203	cgMLST Cluster 1	AUSMDU00013588	ST 203	cgMLST Cluster 1	AUSMDU00011553_AUSMDU00013588	patient_273	patient_248	1	2	2	4	3	2.3	Unlikely (sameWardDiffTime>60days)
AUSMDU00011553	ST 203	cgMLST Cluster 1	AUSMDU00014827	ST 203	cgMLST Cluster 1	AUSMDU00011553_AUSMDU00014827	patient_273	patient_255	1	2	2	4	3	2.2	Unlikely (sameHospDiffTime>=1day)
AUSMDU00011553	ST 203	cgMLST Cluster 1	AUSMDU00015322	ST 203	cgMLST Cluster 1	AUSMDU00011553_AUSMDU00015322	patient_273	patient_230	0	0	0	2	1	3.2	Possible (sameWardDiffTime<=60days)
AUSMDU00011553	ST 203	cgMLST Cluster 1	AUSMDU00015635	ST 203	cgMLST Cluster 1	AUSMDU00011553_AUSMDU00015635	patient_273	patient_255	0	1	1	2.5	2	2.2	Unlikely (sameHospDiffTime>=1day)
AUSMDU00011553	ST 203	cgMLST Cluster 1	AUSMDU00015831	ST 203	cgMLST Cluster 1	AUSMDU00011553_AUSMDU00015831	patient_273	patient_206	11	17	17	20.5	17	2.1	Unlikely (diffHosp)
AUSMDU00011553	ST 203	cgMLST Cluster 1	AUSMDU00018395	ST 203	cgMLST Cluster 1	AUSMDU00011553_AUSMDU00018395	patient_273	patient_13	0	2	2	4	3	2.3	Unlikely (sameWardDiffTime>60days)
AUSMDU00011553	ST 203	cgMLST Cluster 1	AUSMDU00018396	ST 203	cgMLST Cluster 1	AUSMDU00011553_AUSMDU00018396	patient_273	patient_255	0	1	1	2.5	2	2.2	Unlikely (sameHospDiffTime>=1day)
AUSMDU00011553	ST 203	cgMLST Cluster 1	AUSMDU00016172	ST 203	cgMLST Cluster 1	AUSMDU00011553_AUSMDU00016172	patient_273	patient_277	7	16	18	92.5	38	2.1	Unlikely (diffHosp)
AUSMDU00011553	ST 203	cgMLST Cluster 1	AUSMDU00016915	ST 203	cgMLST Cluster 1	AUSMDU00011553_AUSMDU00016915	patient_273	patient_41	1	2	2	3	3	2.2	Unlikely (sameHospDiffTime>=1day)
AUSMDU00011553	ST 203	cgMLST Cluster 1	AUSMDU00016916	ST 203	cgMLST Cluster 1	AUSMDU00011553_AUSMDU00016916	patient_273	patient_231	3	3	3	5	4	2.2	Unlikely (sameHospDiffTime>=1day)
AUSMDU00011553	ST 203	cgMLST Cluster 1	AUSMDU00017937	ST 203	cgMLST Cluster 1	AUSMDU00011553_AUSMDU00017937	patient_273	patient_289	0	0	0	1.5	1	2.3	Unlikely (sameWardDiffTime>60days)
AUSMDU00011553	ST 203	cgMLST Cluster 1	AUSMDU00017856	ST 203	cgMLST Cluster 1	AUSMDU00011553_AUSMDU00017856	patient_273	patient_265	8	20	20	25.5	24	2.1	Unlikely (diffHosp)
AUSMDU00011553	ST 203	cgMLST Cluster 1	AUSMDU00018344	ST 203	cgMLST Cluster 1	AUSMDU00011553_AUSMDU00018344	patient_273	patient_51	0	1	1	2	2	3.2	Possible (sameWardDiffTime<=60days)
AUSMDU00011553	ST 203	cgMLST Cluster 1	AUSMDU00018345	ST 203	cgMLST Cluster 1	AUSMDU00011553_AUSMDU00018345	patient_273	patient_232	14	46	46	62.5	54	2.3	Unlikely (sameWardDiffTime>60days)
AUSMDU00011553	ST 203	cgMLST Cluster 1	AUSMDU00018587	ST 203	cgMLST Cluster 1	AUSMDU00011553_AUSMDU00018587	patient_273	patient_233	15	47	47	62.5	55	2.2	Unlikely (sameHospDiffTime>=1day)
AUSMDU00011553	ST 203	cgMLST Cluster 1	AUSMDU00019221	ST 203	cgMLST Cluster 1	AUSMDU00011553_AUSMDU00019221	patient_273	patient_274	14	32	32	45	41	2.1	Unlikely (diffHosp)
AUSMDU00011553	ST 203	cgMLST Cluster 1	AUSMDU00020381	ST 203	cgMLST Cluster 1	AUSMDU00011553_AUSMDU00020381	patient_273	patient_268	0	0	0	2	1	2.3	Unlikely (sameWardDiffTime>60days)
AUSMDU00011553	ST 203	cgMLST Cluster 1	AUSMDU00022192	ST 203	cgMLST Cluster 60	AUSMDU00011553_AUSMDU00022192	patient_273	patient_297	38	NA	NA	NA	134	0.5	missing_beddata
AUSMDU00011553	ST 203	cgMLST Cluster 1	AUSMDU00022387	ST 203	cgMLST Cluster 61	AUSMDU00011553_AUSMDU00022387	patient_273	patient_190	115	NA	NA	NA	955	2.1	Unlikely (diffHosp)
AUSMDU00011553	ST 203	cgMLST Cluster 1	AUSMDU00022767	ST 203	cgMLST Cluster 61	AUSMDU00011553_AUSMDU00022767	patient_273	patient_190	116	NA	NA	NA	955	2.1	Unlikely (diffHosp)
AUSMDU00011553	ST 203	cgMLST Cluster 1	AUSMDU00022780	ST 203	cgMLST Cluster 1	AUSMDU00011553_AUSMDU00022780	patient_273	patient_307	12	28	28	39.5	39	2.1	Unlikely (diffHosp)
AUSMDU00011553	ST 203	cgMLST Cluster 1	AUSMDU00023869	ST 203	cgMLST Cluster 61	AUSMDU00011553_AUSMDU00023869	patient_273	patient_194	115	NA	NA	NA	951	2.1	Unlikely (diffHosp)
AUSMDU00012221	ST 203	cgMLST Cluster 1	AUSMDU00012495	ST 203	cgMLST Cluster 1	AUSMDU00012221_AUSMDU00012495	patient_220	patient_240	3	5	6	140	60	3.2	Possible (sameWardDiffTime<=60days)
AUSMDU00012221	ST 203	cgMLST Cluster 1	AUSMDU00012709	ST 203	cgMLST Cluster 1	AUSMDU00012221_AUSMDU00012709	patient_220	patient_269	19	35	36	62.5	49	0.5	missing_beddata
AUSMDU00012221	ST 203	cgMLST Cluster 1	AUSMDU00012789	ST 203	cgMLST Cluster 32	AUSMDU00012221_AUSMDU00012789	patient_220	patient_244	54	NA	NA	NA	150	0.5	missing_beddata
AUSMDU00012221	ST 203	cgMLST Cluster 1	AUSMDU00013451	ST 203	cgMLST Cluster 1	AUSMDU00012221_AUSMDU00013451	patient_220	patient_69	2	2	3	19.5	8	2.2	Unlikely (sameHospDiffTime>=1day)
AUSMDU00012221	ST 203	cgMLST Cluster 1	AUSMDU00013453	ST 203	cgMLST Cluster 1	AUSMDU00012221_AUSMDU00013453	patient_220	patient_66	3	2	3	19	8	2.2	Unlikely (sameHospDiffTime>=1day)
AUSMDU00012221	ST 203	cgMLST Cluster 1	AUSMDU00013588	ST 203	cgMLST Cluster 1	AUSMDU00012221_AUSMDU00013588	patient_220	patient_248	3	3	4	19.5	9	2.2	Unlikely (sameHospDiffTime>=1day)
AUSMDU00012221	ST 203	cgMLST Cluster 1	AUSMDU00014827	ST 203	cgMLST Cluster 1	AUSMDU00012221_AUSMDU00014827	patient_220	patient_255	3	3	4	20	9	2.3	Unlikely (sameWardDiffTime>60days)
AUSMDU00012221	ST 203	cgMLST Cluster 1	AUSMDU00015322	ST 203	cgMLST Cluster 1	AUSMDU00012221_AUSMDU00015322	patient_220	patient_230	2	1	2	17	7	3.1	Possible (sameHospSameTime)
AUSMDU00012221	ST 203	cgMLST Cluster 1	AUSMDU00015635	ST 203	cgMLST Cluster 1	AUSMDU00012221_AUSMDU00015635	patient_220	patient_255	2	2	3	18	8	2.3	Unlikely (sameWardDiffTime>60days)
AUSMDU00012221	ST 203	cgMLST Cluster 1	AUSMDU00015831	ST 203	cgMLST Cluster 1	AUSMDU00012221_AUSMDU00015831	patient_220	patient_206	13	18	19	35.5	22	2.1	Unlikely (diffHosp)
AUSMDU00012221	ST 203	cgMLST Cluster 1	AUSMDU00018395	ST 203	cgMLST Cluster 1	AUSMDU00012221_AUSMDU00018395	patient_220	patient_13	2	3	4	20	10	2.3	Unlikely (sameWardDiffTime>60days)
AUSMDU00012221	ST 203	cgMLST Cluster 1	AUSMDU00018396	ST 203	cgMLST Cluster 1	AUSMDU00012221_AUSMDU00018396	patient_220	patient_255	2	2	3	19	8	2.3	Unlikely (sameWardDiffTime>60days)
AUSMDU00012221	ST 203	cgMLST Cluster 1	AUSMDU00016172	ST 203	cgMLST Cluster 1	AUSMDU00012221_AUSMDU00016172	patient_220	patient_277	9	17	20	121.5	51	2.1	Unlikely (diffHosp)
AUSMDU00012221	ST 203	cgMLST Cluster 1	AUSMDU00016915	ST 203	cgMLST Cluster 1	AUSMDU00012221_AUSMDU00016915	patient_220	patient_41	3	3	4	21	9	2.3	Unlikely (sameWardDiffTime>60days)
AUSMDU00012221	ST 203	cgMLST Cluster 1	AUSMDU00016916	ST 203	cgMLST Cluster 1	AUSMDU00012221_AUSMDU00016916	patient_220	patient_231	5	4	5	22.5	10	2.3	Unlikely (sameWardDiffTime>60days)
AUSMDU00012221	ST 203	cgMLST Cluster 1	AUSMDU00017937	ST 203	cgMLST Cluster 1	AUSMDU00012221_AUSMDU00017937	patient_220	patient_289	2	1	2	18	7	2.2	Unlikely (sameHospDiffTime>=1day)
AUSMDU00012221	ST 203	cgMLST Cluster 1	AUSMDU00017856	ST 203	cgMLST Cluster 1	AUSMDU00012221_AUSMDU00017856	patient_220	patient_265	10	21	22	42	30	2.1	Unlikely (diffHosp)
AUSMDU00012221	ST 203	cgMLST Cluster 1	AUSMDU00018344	ST 203	cgMLST Cluster 1	AUSMDU00012221_AUSMDU00018344	patient_220	patient_51	2	2	3	19	8	2.3	Unlikely (sameWardDiffTime>60days)
AUSMDU00012221	ST 203	cgMLST Cluster 1	AUSMDU00018345	ST 203	cgMLST Cluster 1	AUSMDU00012221_AUSMDU00018345	patient_220	patient_232	16	47	48	128.5	70	2.2	Unlikely (sameHospDiffTime>=1day)
AUSMDU00012221	ST 203	cgMLST Cluster 1	AUSMDU00018587	ST 203	cgMLST Cluster 1	AUSMDU00012221_AUSMDU00018587	patient_220	patient_233	17	48	49	130.5	71	2.3	Unlikely (sameWardDiffTime>60days)
AUSMDU00012221	ST 203	cgMLST Cluster 1	AUSMDU00019221	ST 203	cgMLST Cluster 1	AUSMDU00012221_AUSMDU00019221	patient_220	patient_274	16	33	34	67.5	49	2.1	Unlikely (diffHosp)
AUSMDU00012221	ST 203	cgMLST Cluster 1	AUSMDU00020381	ST 203	cgMLST Cluster 1	AUSMDU00012221_AUSMDU00020381	patient_220	patient_268	2	1	2	19	7	2.2	Unlikely (sameHospDiffTime>=1day)
AUSMDU00012221	ST 203	cgMLST Cluster 1	AUSMDU00022192	ST 203	cgMLST Cluster 60	AUSMDU00012221_AUSMDU00022192	patient_220	patient_297	40	NA	NA	NA	148	0.5	missing_beddata
AUSMDU00012221	ST 203	cgMLST Cluster 1	AUSMDU00022387	ST 203	cgMLST Cluster 61	AUSMDU00012221_AUSMDU00022387	patient_220	patient_190	117	NA	NA	NA	979	2.1	Unlikely (diffHosp)
AUSMDU00012221	ST 203	cgMLST Cluster 1	AUSMDU00022767	ST 203	cgMLST Cluster 61	AUSMDU00012221_AUSMDU00022767	patient_220	patient_190	118	NA	NA	NA	980	2.1	Unlikely (diffHosp)
AUSMDU00012221	ST 203	cgMLST Cluster 1	AUSMDU00022780	ST 203	cgMLST Cluster 1	AUSMDU00012221_AUSMDU00022780	patient_220	patient_307	14	29	30	42	41	2.1	Unlikely (diffHosp)
AUSMDU00012221	ST 203	cgMLST Cluster 1	AUSMDU00023869	ST 203	cgMLST Cluster 61	AUSMDU00012221_AUSMDU00023869	patient_220	patient_194	117	NA	NA	NA	979	2.1	Unlikely (diffHosp)
AUSMDU00012495	ST 203	cgMLST Cluster 1	AUSMDU00012709	ST 203	cgMLST Cluster 1	AUSMDU00012495_AUSMDU00012709	patient_240	patient_269	18	38	38	103.5	78	0.5	missing_beddata
AUSMDU00012495	ST 203	cgMLST Cluster 1	AUSMDU00012789	ST 203	cgMLST Cluster 32	AUSMDU00012495_AUSMDU00012789	patient_240	patient_244	53	NA	NA	NA	178	0.5	missing_beddata
AUSMDU00012495	ST 203	cgMLST Cluster 1	AUSMDU00013451	ST 203	cgMLST Cluster 1	AUSMDU00012495_AUSMDU00013451	patient_240	patient_69	1	5	5	63.5	35	2.2	Unlikely (sameHospDiffTime>=1day)
AUSMDU00012495	ST 203	cgMLST Cluster 1	AUSMDU00013453	ST 203	cgMLST Cluster 1	AUSMDU00012495_AUSMDU00013453	patient_240	patient_66	2	5	5	62	36	3.2	Possible (sameWardDiffTime<=60days)
AUSMDU00012495	ST 203	cgMLST Cluster 1	AUSMDU00013588	ST 203	cgMLST Cluster 1	AUSMDU00012495_AUSMDU00013588	patient_240	patient_248	2	6	6	66.5	43	2.2	Unlikely (sameHospDiffTime>=1day)
AUSMDU00012495	ST 203	cgMLST Cluster 1	AUSMDU00014827	ST 203	cgMLST Cluster 1	AUSMDU00012495_AUSMDU00014827	patient_240	patient_255	2	6	6	60.5	38	3.2	Possible (sameWardDiffTime<=60days)
AUSMDU00012495	ST 203	cgMLST Cluster 1	AUSMDU00015322	ST 203	cgMLST Cluster 1	AUSMDU00012495_AUSMDU00015322	patient_240	patient_230	1	4	4	65	40	3.2	Possible (sameWardDiffTime<=60days)
AUSMDU00012495	ST 203	cgMLST Cluster 1	AUSMDU00015635	ST 203	cgMLST Cluster 1	AUSMDU00012495_AUSMDU00015635	patient_240	patient_255	1	5	5	67	33	3.2	Possible (sameWardDiffTime<=60days)
AUSMDU00012495	ST 203	cgMLST Cluster 1	AUSMDU00015831	ST 203	cgMLST Cluster 1	AUSMDU00012495_AUSMDU00015831	patient_240	patient_206	12	19	19	22.5	21	2.1	Unlikely (diffHosp)
AUSMDU00012495	ST 203	cgMLST Cluster 1	AUSMDU00018395	ST 203	cgMLST Cluster 1	AUSMDU00012495_AUSMDU00018395	patient_240	patient_13	1	6	6	66	38	3.2	Possible (sameWardDiffTime<=60days)
AUSMDU00012495	ST 203	cgMLST Cluster 1	AUSMDU00018396	ST 203	cgMLST Cluster 1	AUSMDU00012495_AUSMDU00018396	patient_240	patient_255	1	5	5	61	39	3.2	Possible (sameWardDiffTime<=60days)
AUSMDU00012495	ST 203	cgMLST Cluster 1	AUSMDU00016172	ST 203	cgMLST Cluster 1	AUSMDU00012495_AUSMDU00016172	patient_240	patient_277	8	18	20	147	85	2.1	Unlikely (diffHosp)
AUSMDU00012495	ST 203	cgMLST Cluster 1	AUSMDU00016915	ST 203	cgMLST Cluster 1	AUSMDU00012495_AUSMDU00016915	patient_240	patient_41	2	6	6	63.5	37	2.3	Unlikely (sameWardDiffTime>60days)
AUSMDU00012495	ST 203	cgMLST Cluster 1	AUSMDU00016916	ST 203	cgMLST Cluster 1	AUSMDU00012495_AUSMDU00016916	patient_240	patient_231	4	7	7	58	35	2.3	Unlikely (sameWardDiffTime>60days)
AUSMDU00012495	ST 203	cgMLST Cluster 1	AUSMDU00017937	ST 203	cgMLST Cluster 1	AUSMDU00012495_AUSMDU00017937	patient_240	patient_289	1	4	4	61	32	2.2	Unlikely (sameHospDiffTime>=1day)
AUSMDU00012495	ST 203	cgMLST Cluster 1	AUSMDU00017856	ST 203	cgMLST Cluster 1	AUSMDU00012495_AUSMDU00017856	patient_240	patient_265	9	22	22	85	58	2.1	Unlikely (diffHosp)
AUSMDU00012495	ST 203	cgMLST Cluster 1	AUSMDU00018344	ST 203	cgMLST Cluster 1	AUSMDU00012495_AUSMDU00018344	patient_240	patient_51	1	5	5	70	42	3.2	Possible (sameWardDiffTime<=60days)
AUSMDU00012495	ST 203	cgMLST Cluster 1	AUSMDU00018345	ST 203	cgMLST Cluster 1	AUSMDU00012495_AUSMDU00018345	patient_240	patient_232	15	50	50	142	91	2.2	Unlikely (sameHospDiffTime>=1day)
AUSMDU00012495	ST 203	cgMLST Cluster 1	AUSMDU00018587	ST 203	cgMLST Cluster 1	AUSMDU00012495_AUSMDU00018587	patient_240	patient_233	16	51	51	121.5	88	2.3	Unlikely (sameWardDiffTime>60days)
AUSMDU00012495	ST 203	cgMLST Cluster 1	AUSMDU00019221	ST 203	cgMLST Cluster 1	AUSMDU00012495_AUSMDU00019221	patient_240	patient_274	15	34	34	129	82	2.1	Unlikely (diffHosp)
AUSMDU00012495	ST 203	cgMLST Cluster 1	AUSMDU00020381	ST 203	cgMLST Cluster 1	AUSMDU00012495_AUSMDU00020381	patient_240	patient_268	1	4	4	60.5	37	2.3	Unlikely (sameWardDiffTime>60days)
AUSMDU00012495	ST 203	cgMLST Cluster 1	AUSMDU00022192	ST 203	cgMLST Cluster 60	AUSMDU00012495_AUSMDU00022192	patient_240	patient_297	38	NA	NA	NA	191	0.5	missing_beddata
AUSMDU00012495	ST 203	cgMLST Cluster 1	AUSMDU00022387	ST 203	cgMLST Cluster 61	AUSMDU00012495_AUSMDU00022387	patient_240	patient_190	116	NA	NA	NA	957	2.1	Unlikely (diffHosp)
AUSMDU00012495	ST 203	cgMLST Cluster 1	AUSMDU00022767	ST 203	cgMLST Cluster 61	AUSMDU00012495_AUSMDU00022767	patient_240	patient_190	117	NA	NA	NA	958	2.1	Unlikely (diffHosp)
AUSMDU00012495	ST 203	cgMLST Cluster 1	AUSMDU00022780	ST 203	cgMLST Cluster 1	AUSMDU00012495_AUSMDU00022780	patient_240	patient_307	13	30	30	108	80	2.1	Unlikely (diffHosp)
AUSMDU00012495	ST 203	cgMLST Cluster 1	AUSMDU00023869	ST 203	cgMLST Cluster 61	AUSMDU00012495_AUSMDU00023869	patient_240	patient_194	116	NA	NA	NA	957	2.1	Unlikely (diffHosp)
AUSMDU00012709	ST 203	cgMLST Cluster 1	AUSMDU00012789	ST 203	cgMLST Cluster 32	AUSMDU00012709_AUSMDU00012789	patient_269	patient_244	67	NA	NA	NA	175	0.5	missing_beddata
AUSMDU00012709	ST 203	cgMLST Cluster 1	AUSMDU00013451	ST 203	cgMLST Cluster 1	AUSMDU00012709_AUSMDU00013451	patient_269	patient_69	17	35	35	47	43	0.5	missing_beddata
AUSMDU00012709	ST 203	cgMLST Cluster 1	AUSMDU00013453	ST 203	cgMLST Cluster 1	AUSMDU00012709_AUSMDU00013453	patient_269	patient_66	18	35	35	45.5	43	0.5	missing_beddata
AUSMDU00012709	ST 203	cgMLST Cluster 1	AUSMDU00013588	ST 203	cgMLST Cluster 1	AUSMDU00012709_AUSMDU00013588	patient_269	patient_248	17	36	36	47.5	44	0.5	missing_beddata
AUSMDU00012709	ST 203	cgMLST Cluster 1	AUSMDU00014827	ST 203	cgMLST Cluster 1	AUSMDU00012709_AUSMDU00014827	patient_269	patient_255	18	36	36	46.5	43	0.5	missing_beddata
AUSMDU00012709	ST 203	cgMLST Cluster 1	AUSMDU00015322	ST 203	cgMLST Cluster 1	AUSMDU00012709_AUSMDU00015322	patient_269	patient_230	17	34	34	48	41	0.5	missing_beddata
AUSMDU00012709	ST 203	cgMLST Cluster 1	AUSMDU00015635	ST 203	cgMLST Cluster 1	AUSMDU00012709_AUSMDU00015635	patient_269	patient_255	17	35	35	45	41	0.5	missing_beddata
AUSMDU00012709	ST 203	cgMLST Cluster 1	AUSMDU00015831	ST 203	cgMLST Cluster 1	AUSMDU00012709_AUSMDU00015831	patient_269	patient_206	27	51	51	56.5	43	0.5	missing_beddata
AUSMDU00012709	ST 203	cgMLST Cluster 1	AUSMDU00018395	ST 203	cgMLST Cluster 1	AUSMDU00012709_AUSMDU00018395	patient_269	patient_13	17	36	36	48	45	0.5	missing_beddata
AUSMDU00012709	ST 203	cgMLST Cluster 1	AUSMDU00018396	ST 203	cgMLST Cluster 1	AUSMDU00012709_AUSMDU00018396	patient_269	patient_255	16	35	35	47	43	0.5	missing_beddata
AUSMDU00012709	ST 203	cgMLST Cluster 1	AUSMDU00016172	ST 203	cgMLST Cluster 1	AUSMDU00012709_AUSMDU00016172	patient_269	patient_277	24	50	52	136	80	0.5	missing_beddata
AUSMDU00012709	ST 203	cgMLST Cluster 1	AUSMDU00016915	ST 203	cgMLST Cluster 1	AUSMDU00012709_AUSMDU00016915	patient_269	patient_41	18	36	36	47.5	44	0.5	missing_beddata
AUSMDU00012709	ST 203	cgMLST Cluster 1	AUSMDU00016916	ST 203	cgMLST Cluster 1	AUSMDU00012709_AUSMDU00016916	patient_269	patient_231	20	37	37	48.5	45	0.5	missing_beddata
AUSMDU00012709	ST 203	cgMLST Cluster 1	AUSMDU00017937	ST 203	cgMLST Cluster 1	AUSMDU00012709_AUSMDU00017937	patient_269	patient_289	17	34	34	45	42	0.5	missing_beddata
AUSMDU00012709	ST 203	cgMLST Cluster 1	AUSMDU00017856	ST 203	cgMLST Cluster 1	AUSMDU00012709_AUSMDU00017856	patient_269	patient_265	25	54	54	68	65	0.5	missing_beddata
AUSMDU00012709	ST 203	cgMLST Cluster 1	AUSMDU00018344	ST 203	cgMLST Cluster 1	AUSMDU00012709_AUSMDU00018344	patient_269	patient_51	16	35	35	46.5	43	0.5	missing_beddata
AUSMDU00012709	ST 203	cgMLST Cluster 1	AUSMDU00018345	ST 203	cgMLST Cluster 1	AUSMDU00012709_AUSMDU00018345	patient_269	patient_232	30	66	66	95.5	86	0.5	missing_beddata
AUSMDU00012709	ST 203	cgMLST Cluster 1	AUSMDU00018587	ST 203	cgMLST Cluster 1	AUSMDU00012709_AUSMDU00018587	patient_269	patient_233	30	67	67	93.5	87	0.5	missing_beddata
AUSMDU00012709	ST 203	cgMLST Cluster 1	AUSMDU00019221	ST 203	cgMLST Cluster 1	AUSMDU00012709_AUSMDU00019221	patient_269	patient_274	29	66	66	88	82	0.5	missing_beddata
AUSMDU00012709	ST 203	cgMLST Cluster 1	AUSMDU00020381	ST 203	cgMLST Cluster 1	AUSMDU00012709_AUSMDU00020381	patient_269	patient_268	17	34	34	46	42	0.5	missing_beddata
AUSMDU00012709	ST 203	cgMLST Cluster 1	AUSMDU00022192	ST 203	cgMLST Cluster 60	AUSMDU00012709_AUSMDU00022192	patient_269	patient_297	54	NA	NA	NA	180	0.5	missing_beddata
AUSMDU00012709	ST 203	cgMLST Cluster 1	AUSMDU00022387	ST 203	cgMLST Cluster 61	AUSMDU00012709_AUSMDU00022387	patient_269	patient_190	127	NA	NA	NA	1001	0.5	missing_beddata
AUSMDU00012709	ST 203	cgMLST Cluster 1	AUSMDU00022767	ST 203	cgMLST Cluster 61	AUSMDU00012709_AUSMDU00022767	patient_269	patient_190	128	NA	NA	NA	1004	0.5	missing_beddata
AUSMDU00012709	ST 203	cgMLST Cluster 1	AUSMDU00022780	ST 203	cgMLST Cluster 1	AUSMDU00012709_AUSMDU00022780	patient_269	patient_307	28	62	62	83	78	0.5	missing_beddata
AUSMDU00012709	ST 203	cgMLST Cluster 1	AUSMDU00023869	ST 203	cgMLST Cluster 61	AUSMDU00012709_AUSMDU00023869	patient_269	patient_194	127	NA	NA	NA	1003	0.5	missing_beddata
AUSMDU00012789	ST 203	cgMLST Cluster 32	AUSMDU00013451	ST 203	cgMLST Cluster 1	AUSMDU00012789_AUSMDU00013451	patient_244	patient_69	52	NA	NA	NA	145	0.5	missing_beddata
AUSMDU00012789	ST 203	cgMLST Cluster 32	AUSMDU00013453	ST 203	cgMLST Cluster 1	AUSMDU00012789_AUSMDU00013453	patient_244	patient_66	53	NA	NA	NA	144	0.5	missing_beddata
AUSMDU00012789	ST 203	cgMLST Cluster 32	AUSMDU00013588	ST 203	cgMLST Cluster 1	AUSMDU00012789_AUSMDU00013588	patient_244	patient_248	53	NA	NA	NA	146	0.5	missing_beddata
AUSMDU00012789	ST 203	cgMLST Cluster 32	AUSMDU00014827	ST 203	cgMLST Cluster 1	AUSMDU00012789_AUSMDU00014827	patient_244	patient_255	53	NA	NA	NA	144	0.5	missing_beddata
AUSMDU00012789	ST 203	cgMLST Cluster 32	AUSMDU00015322	ST 203	cgMLST Cluster 1	AUSMDU00012789_AUSMDU00015322	patient_244	patient_230	52	NA	NA	NA	145	0.5	missing_beddata
AUSMDU00012789	ST 203	cgMLST Cluster 32	AUSMDU00015635	ST 203	cgMLST Cluster 1	AUSMDU00012789_AUSMDU00015635	patient_244	patient_255	52	NA	NA	NA	140	0.5	missing_beddata
AUSMDU00012789	ST 203	cgMLST Cluster 32	AUSMDU00015831	ST 203	cgMLST Cluster 1	AUSMDU00012789_AUSMDU00015831	patient_244	patient_206	55	NA	NA	NA	88	0.5	missing_beddata
AUSMDU00012789	ST 203	cgMLST Cluster 32	AUSMDU00018395	ST 203	cgMLST Cluster 1	AUSMDU00012789_AUSMDU00018395	patient_244	patient_13	52	NA	NA	NA	149	0.5	missing_beddata
AUSMDU00012789	ST 203	cgMLST Cluster 32	AUSMDU00018396	ST 203	cgMLST Cluster 1	AUSMDU00012789_AUSMDU00018396	patient_244	patient_255	52	NA	NA	NA	146	0.5	missing_beddata
AUSMDU00012789	ST 203	cgMLST Cluster 32	AUSMDU00016172	ST 203	cgMLST Cluster 1	AUSMDU00012789_AUSMDU00016172	patient_244	patient_277	51	NA	NA	NA	151	0.5	missing_beddata
AUSMDU00012789	ST 203	cgMLST Cluster 32	AUSMDU00016915	ST 203	cgMLST Cluster 1	AUSMDU00012789_AUSMDU00016915	patient_244	patient_41	53	NA	NA	NA	144	0.5	missing_beddata
AUSMDU00012789	ST 203	cgMLST Cluster 32	AUSMDU00016916	ST 203	cgMLST Cluster 1	AUSMDU00012789_AUSMDU00016916	patient_244	patient_231	55	NA	NA	NA	145	0.5	missing_beddata
AUSMDU00012789	ST 203	cgMLST Cluster 32	AUSMDU00017937	ST 203	cgMLST Cluster 1	AUSMDU00012789_AUSMDU00017937	patient_244	patient_289	52	NA	NA	NA	140	0.5	missing_beddata
AUSMDU00012789	ST 203	cgMLST Cluster 32	AUSMDU00017856	ST 203	cgMLST Cluster 1	AUSMDU00012789_AUSMDU00017856	patient_244	patient_265	52	NA	NA	NA	140	0.5	missing_beddata
AUSMDU00012789	ST 203	cgMLST Cluster 32	AUSMDU00018344	ST 203	cgMLST Cluster 1	AUSMDU00012789_AUSMDU00018344	patient_244	patient_51	52	NA	NA	NA	147	0.5	missing_beddata
AUSMDU00012789	ST 203	cgMLST Cluster 32	AUSMDU00018345	ST 203	cgMLST Cluster 1	AUSMDU00012789_AUSMDU00018345	patient_244	patient_232	41	NA	NA	NA	108	0.5	missing_beddata
AUSMDU00012789	ST 203	cgMLST Cluster 32	AUSMDU00018587	ST 203	cgMLST Cluster 1	AUSMDU00012789_AUSMDU00018587	patient_244	patient_233	42	NA	NA	NA	108	0.5	missing_beddata
AUSMDU00012789	ST 203	cgMLST Cluster 32	AUSMDU00019221	ST 203	cgMLST Cluster 1	AUSMDU00012789_AUSMDU00019221	patient_244	patient_274	58	NA	NA	NA	158	0.5	missing_beddata
AUSMDU00012789	ST 203	cgMLST Cluster 32	AUSMDU00020381	ST 203	cgMLST Cluster 1	AUSMDU00012789_AUSMDU00020381	patient_244	patient_268	52	NA	NA	NA	145	0.5	missing_beddata
AUSMDU00012789	ST 203	cgMLST Cluster 32	AUSMDU00022192	ST 203	cgMLST Cluster 60	AUSMDU00012789_AUSMDU00022192	patient_244	patient_297	46	NA	NA	NA	140	0.5	missing_beddata
AUSMDU00012789	ST 203	cgMLST Cluster 32	AUSMDU00022387	ST 203	cgMLST Cluster 61	AUSMDU00012789_AUSMDU00022387	patient_244	patient_190	131	NA	NA	NA	944	0.5	missing_beddata
AUSMDU00012789	ST 203	cgMLST Cluster 32	AUSMDU00022767	ST 203	cgMLST Cluster 61	AUSMDU00012789_AUSMDU00022767	patient_244	patient_190	131	NA	NA	NA	948	0.5	missing_beddata
AUSMDU00012789	ST 203	cgMLST Cluster 32	AUSMDU00022780	ST 203	cgMLST Cluster 1	AUSMDU00012789_AUSMDU00022780	patient_244	patient_307	55	NA	NA	NA	152	0.5	missing_beddata
AUSMDU00012789	ST 203	cgMLST Cluster 32	AUSMDU00023869	ST 203	cgMLST Cluster 61	AUSMDU00012789_AUSMDU00023869	patient_244	patient_194	131	NA	NA	NA	949	0.5	missing_beddata
AUSMDU00013451	ST 203	cgMLST Cluster 1	AUSMDU00013453	ST 203	cgMLST Cluster 1	AUSMDU00013451_AUSMDU00013453	patient_69	patient_66	1	0	0	0.5	0	4	Probable (sameWardSameTime)
AUSMDU00013451	ST 203	cgMLST Cluster 1	AUSMDU00013588	ST 203	cgMLST Cluster 1	AUSMDU00013451_AUSMDU00013588	patient_69	patient_248	1	1	1	1.5	1	4	Probable (sameWardSameTime)
AUSMDU00013451	ST 203	cgMLST Cluster 1	AUSMDU00014827	ST 203	cgMLST Cluster 1	AUSMDU00013451_AUSMDU00014827	patient_69	patient_255	1	1	1	2	1	4	Probable (sameWardSameTime)
AUSMDU00013451	ST 203	cgMLST Cluster 1	AUSMDU00015322	ST 203	cgMLST Cluster 1	AUSMDU00013451_AUSMDU00015322	patient_69	patient_230	0	1	1	3	1	3.2	Possible (sameWardDiffTime<=60days)
AUSMDU00013451	ST 203	cgMLST Cluster 1	AUSMDU00015635	ST 203	cgMLST Cluster 1	AUSMDU00013451_AUSMDU00015635	patient_69	patient_255	0	0	0	1	0	4	Probable (sameWardSameTime)
AUSMDU00013451	ST 203	cgMLST Cluster 1	AUSMDU00015831	ST 203	cgMLST Cluster 1	AUSMDU00013451_AUSMDU00015831	patient_69	patient_206	11	18	18	18.5	15	2.1	Unlikely (diffHosp)
AUSMDU00013451	ST 203	cgMLST Cluster 1	AUSMDU00018395	ST 203	cgMLST Cluster 1	AUSMDU00013451_AUSMDU00018395	patient_69	patient_13	0	1	1	1.5	2	3.2	Possible (sameWardDiffTime<=60days)
AUSMDU00013451	ST 203	cgMLST Cluster 1	AUSMDU00018396	ST 203	cgMLST Cluster 1	AUSMDU00013451_AUSMDU00018396	patient_69	patient_255	0	0	0	0.5	0	4	Probable (sameWardSameTime)
AUSMDU00013451	ST 203	cgMLST Cluster 1	AUSMDU00016172	ST 203	cgMLST Cluster 1	AUSMDU00013451_AUSMDU00016172	patient_69	patient_277	7	17	19	94.5	39	2.1	Unlikely (diffHosp)
AUSMDU00013451	ST 203	cgMLST Cluster 1	AUSMDU00016915	ST 203	cgMLST Cluster 1	AUSMDU00013451_AUSMDU00016915	patient_69	patient_41	1	1	1	2	1	2.2	Unlikely (sameHospDiffTime>=1day)
AUSMDU00013451	ST 203	cgMLST Cluster 1	AUSMDU00016916	ST 203	cgMLST Cluster 1	AUSMDU00013451_AUSMDU00016916	patient_69	patient_231	3	2	2	3.5	2	2.2	Unlikely (sameHospDiffTime>=1day)
AUSMDU00013451	ST 203	cgMLST Cluster 1	AUSMDU00017937	ST 203	cgMLST Cluster 1	AUSMDU00013451_AUSMDU00017937	patient_69	patient_289	0	1	1	1.5	0	2.3	Unlikely (sameWardDiffTime>60days)
AUSMDU00013451	ST 203	cgMLST Cluster 1	AUSMDU00017856	ST 203	cgMLST Cluster 1	AUSMDU00013451_AUSMDU00017856	patient_69	patient_265	8	21	21	27	24	2.1	Unlikely (diffHosp)
AUSMDU00013451	ST 203	cgMLST Cluster 1	AUSMDU00018344	ST 203	cgMLST Cluster 1	AUSMDU00013451_AUSMDU00018344	patient_69	patient_51	0	0	0	1	0	3.2	Possible (sameWardDiffTime<=60days)
AUSMDU00013451	ST 203	cgMLST Cluster 1	AUSMDU00018345	ST 203	cgMLST Cluster 1	AUSMDU00013451_AUSMDU00018345	patient_69	patient_232	14	47	47	66	56	2.3	Unlikely (sameWardDiffTime>60days)
AUSMDU00013451	ST 203	cgMLST Cluster 1	AUSMDU00018587	ST 203	cgMLST Cluster 1	AUSMDU00013451_AUSMDU00018587	patient_69	patient_233	15	48	48	63.5	58	2.2	Unlikely (sameHospDiffTime>=1day)
AUSMDU00013451	ST 203	cgMLST Cluster 1	AUSMDU00019221	ST 203	cgMLST Cluster 1	AUSMDU00013451_AUSMDU00019221	patient_69	patient_274	14	33	33	48.5	40	2.1	Unlikely (diffHosp)
AUSMDU00013451	ST 203	cgMLST Cluster 1	AUSMDU00020381	ST 203	cgMLST Cluster 1	AUSMDU00013451_AUSMDU00020381	patient_69	patient_268	0	1	1	1.5	1	2.2	Unlikely (sameHospDiffTime>=1day)
AUSMDU00013451	ST 203	cgMLST Cluster 1	AUSMDU00022192	ST 203	cgMLST Cluster 60	AUSMDU00013451_AUSMDU00022192	patient_69	patient_297	38	NA	NA	NA	139	0.5	missing_beddata
AUSMDU00013451	ST 203	cgMLST Cluster 1	AUSMDU00022387	ST 203	cgMLST Cluster 61	AUSMDU00013451_AUSMDU00022387	patient_69	patient_190	115	NA	NA	NA	967	2.1	Unlikely (diffHosp)
AUSMDU00013451	ST 203	cgMLST Cluster 1	AUSMDU00022767	ST 203	cgMLST Cluster 61	AUSMDU00013451_AUSMDU00022767	patient_69	patient_190	116	NA	NA	NA	966	2.1	Unlikely (diffHosp)
AUSMDU00013451	ST 203	cgMLST Cluster 1	AUSMDU00022780	ST 203	cgMLST Cluster 1	AUSMDU00013451_AUSMDU00022780	patient_69	patient_307	12	29	29	44.5	38	2.1	Unlikely (diffHosp)
AUSMDU00013451	ST 203	cgMLST Cluster 1	AUSMDU00023869	ST 203	cgMLST Cluster 61	AUSMDU00013451_AUSMDU00023869	patient_69	patient_194	115	NA	NA	NA	962	2.1	Unlikely (diffHosp)
AUSMDU00013453	ST 203	cgMLST Cluster 1	AUSMDU00013588	ST 203	cgMLST Cluster 1	AUSMDU00013453_AUSMDU00013588	patient_66	patient_248	2	1	1	1	1	4	Probable (sameWardSameTime)
AUSMDU00013453	ST 203	cgMLST Cluster 1	AUSMDU00014827	ST 203	cgMLST Cluster 1	AUSMDU00013453_AUSMDU00014827	patient_66	patient_255	2	1	1	1.5	1	3.2	Possible (sameWardDiffTime<=60days)
AUSMDU00013453	ST 203	cgMLST Cluster 1	AUSMDU00015322	ST 203	cgMLST Cluster 1	AUSMDU00013453_AUSMDU00015322	patient_66	patient_230	1	1	1	3.5	1	3.2	Possible (sameWardDiffTime<=60days)
AUSMDU00013453	ST 203	cgMLST Cluster 1	AUSMDU00015635	ST 203	cgMLST Cluster 1	AUSMDU00013453_AUSMDU00015635	patient_66	patient_255	1	0	0	1	0	3.2	Possible (sameWardDiffTime<=60days)
AUSMDU00013453	ST 203	cgMLST Cluster 1	AUSMDU00015831	ST 203	cgMLST Cluster 1	AUSMDU00013453_AUSMDU00015831	patient_66	patient_206	10	18	18	19.5	16	2.1	Unlikely (diffHosp)
AUSMDU00013453	ST 203	cgMLST Cluster 1	AUSMDU00018395	ST 203	cgMLST Cluster 1	AUSMDU00013453_AUSMDU00018395	patient_66	patient_13	1	1	1	1.5	2	3.2	Possible (sameWardDiffTime<=60days)
AUSMDU00013453	ST 203	cgMLST Cluster 1	AUSMDU00018396	ST 203	cgMLST Cluster 1	AUSMDU00013453_AUSMDU00018396	patient_66	patient_255	1	0	0	0	0	3.2	Possible (sameWardDiffTime<=60days)
AUSMDU00013453	ST 203	cgMLST Cluster 1	AUSMDU00016172	ST 203	cgMLST Cluster 1	AUSMDU00013453_AUSMDU00016172	patient_66	patient_277	8	17	19	92	40	2.1	Unlikely (diffHosp)
AUSMDU00013453	ST 203	cgMLST Cluster 1	AUSMDU00016915	ST 203	cgMLST Cluster 1	AUSMDU00013453_AUSMDU00016915	patient_66	patient_41	2	1	1	2	2	2.2	Unlikely (sameHospDiffTime>=1day)
AUSMDU00013453	ST 203	cgMLST Cluster 1	AUSMDU00016916	ST 203	cgMLST Cluster 1	AUSMDU00013453_AUSMDU00016916	patient_66	patient_231	4	2	2	3.5	2	2.2	Unlikely (sameHospDiffTime>=1day)
AUSMDU00013453	ST 203	cgMLST Cluster 1	AUSMDU00017937	ST 203	cgMLST Cluster 1	AUSMDU00013453_AUSMDU00017937	patient_66	patient_289	0	1	1	1.5	0	2.3	Unlikely (sameWardDiffTime>60days)
AUSMDU00013453	ST 203	cgMLST Cluster 1	AUSMDU00017856	ST 203	cgMLST Cluster 1	AUSMDU00013453_AUSMDU00017856	patient_66	patient_265	9	21	21	24.5	25	2.1	Unlikely (diffHosp)
AUSMDU00013453	ST 203	cgMLST Cluster 1	AUSMDU00018344	ST 203	cgMLST Cluster 1	AUSMDU00013453_AUSMDU00018344	patient_66	patient_51	1	0	0	1	0	3.2	Possible (sameWardDiffTime<=60days)
AUSMDU00013453	ST 203	cgMLST Cluster 1	AUSMDU00018345	ST 203	cgMLST Cluster 1	AUSMDU00013453_AUSMDU00018345	patient_66	patient_232	15	47	47	64.5	53	2.3	Unlikely (sameWardDiffTime>60days)
AUSMDU00013453	ST 203	cgMLST Cluster 1	AUSMDU00018587	ST 203	cgMLST Cluster 1	AUSMDU00013453_AUSMDU00018587	patient_66	patient_233	16	48	48	63	54	2.2	Unlikely (sameHospDiffTime>=1day)
AUSMDU00013453	ST 203	cgMLST Cluster 1	AUSMDU00019221	ST 203	cgMLST Cluster 1	AUSMDU00013453_AUSMDU00019221	patient_66	patient_274	15	33	33	43	44	2.1	Unlikely (diffHosp)
AUSMDU00013453	ST 203	cgMLST Cluster 1	AUSMDU00020381	ST 203	cgMLST Cluster 1	AUSMDU00013453_AUSMDU00020381	patient_66	patient_268	1	1	1	1.5	1	2.2	Unlikely (sameHospDiffTime>=1day)
AUSMDU00013453	ST 203	cgMLST Cluster 1	AUSMDU00022192	ST 203	cgMLST Cluster 60	AUSMDU00013453_AUSMDU00022192	patient_66	patient_297	39	NA	NA	NA	137	0.5	missing_beddata
AUSMDU00013453	ST 203	cgMLST Cluster 1	AUSMDU00022387	ST 203	cgMLST Cluster 61	AUSMDU00013453_AUSMDU00022387	patient_66	patient_190	115	NA	NA	NA	951	2.1	Unlikely (diffHosp)
AUSMDU00013453	ST 203	cgMLST Cluster 1	AUSMDU00022767	ST 203	cgMLST Cluster 61	AUSMDU00013453_AUSMDU00022767	patient_66	patient_190	116	NA	NA	NA	952	2.1	Unlikely (diffHosp)
AUSMDU00013453	ST 203	cgMLST Cluster 1	AUSMDU00022780	ST 203	cgMLST Cluster 1	AUSMDU00013453_AUSMDU00022780	patient_66	patient_307	13	29	29	39	38	2.1	Unlikely (diffHosp)
AUSMDU00013453	ST 203	cgMLST Cluster 1	AUSMDU00023869	ST 203	cgMLST Cluster 61	AUSMDU00013453_AUSMDU00023869	patient_66	patient_194	115	NA	NA	NA	950	2.1	Unlikely (diffHosp)
AUSMDU00013588	ST 203	cgMLST Cluster 1	AUSMDU00014827	ST 203	cgMLST Cluster 1	AUSMDU00013588_AUSMDU00014827	patient_248	patient_255	2	2	2	2.5	2	3.1	Possible (sameHospSameTime)
AUSMDU00013588	ST 203	cgMLST Cluster 1	AUSMDU00015322	ST 203	cgMLST Cluster 1	AUSMDU00013588_AUSMDU00015322	patient_248	patient_230	1	2	2	4.5	2	3.2	Possible (sameWardDiffTime<=60days)
AUSMDU00013588	ST 203	cgMLST Cluster 1	AUSMDU00015635	ST 203	cgMLST Cluster 1	AUSMDU00013588_AUSMDU00015635	patient_248	patient_255	1	1	1	2	1	3.1	Possible (sameHospSameTime)
AUSMDU00013588	ST 203	cgMLST Cluster 1	AUSMDU00015831	ST 203	cgMLST Cluster 1	AUSMDU00013588_AUSMDU00015831	patient_248	patient_206	11	19	19	19.5	18	2.1	Unlikely (diffHosp)
AUSMDU00013588	ST 203	cgMLST Cluster 1	AUSMDU00018395	ST 203	cgMLST Cluster 1	AUSMDU00013588_AUSMDU00018395	patient_248	patient_13	1	2	2	2.5	3	3.2	Possible (sameWardDiffTime<=60days)
AUSMDU00013588	ST 203	cgMLST Cluster 1	AUSMDU00018396	ST 203	cgMLST Cluster 1	AUSMDU00013588_AUSMDU00018396	patient_248	patient_255	1	1	1	1	1	3.1	Possible (sameHospSameTime)
AUSMDU00013588	ST 203	cgMLST Cluster 1	AUSMDU00016172	ST 203	cgMLST Cluster 1	AUSMDU00013588_AUSMDU00016172	patient_248	patient_277	8	18	20	94	41	2.1	Unlikely (diffHosp)
AUSMDU00013588	ST 203	cgMLST Cluster 1	AUSMDU00016915	ST 203	cgMLST Cluster 1	AUSMDU00013588_AUSMDU00016915	patient_248	patient_41	2	2	2	3.5	2	2.2	Unlikely (sameHospDiffTime>=1day)
AUSMDU00013588	ST 203	cgMLST Cluster 1	AUSMDU00016916	ST 203	cgMLST Cluster 1	AUSMDU00013588_AUSMDU00016916	patient_248	patient_231	4	3	3	4.5	3	2.2	Unlikely (sameHospDiffTime>=1day)
AUSMDU00013588	ST 203	cgMLST Cluster 1	AUSMDU00017937	ST 203	cgMLST Cluster 1	AUSMDU00013588_AUSMDU00017937	patient_248	patient_289	1	2	2	2.5	1	2.3	Unlikely (sameWardDiffTime>60days)
AUSMDU00013588	ST 203	cgMLST Cluster 1	AUSMDU00017856	ST 203	cgMLST Cluster 1	AUSMDU00013588_AUSMDU00017856	patient_248	patient_265	9	22	22	27	26	2.1	Unlikely (diffHosp)
AUSMDU00013588	ST 203	cgMLST Cluster 1	AUSMDU00018344	ST 203	cgMLST Cluster 1	AUSMDU00013588_AUSMDU00018344	patient_248	patient_51	1	1	1	1.5	1	3.2	Possible (sameWardDiffTime<=60days)
AUSMDU00013588	ST 203	cgMLST Cluster 1	AUSMDU00018345	ST 203	cgMLST Cluster 1	AUSMDU00013588_AUSMDU00018345	patient_248	patient_232	15	48	48	66.5	56	2.3	Unlikely (sameWardDiffTime>60days)
AUSMDU00013588	ST 203	cgMLST Cluster 1	AUSMDU00018587	ST 203	cgMLST Cluster 1	AUSMDU00013588_AUSMDU00018587	patient_248	patient_233	15	49	49	64	57	2.2	Unlikely (sameHospDiffTime>=1day)
AUSMDU00013588	ST 203	cgMLST Cluster 1	AUSMDU00019221	ST 203	cgMLST Cluster 1	AUSMDU00013588_AUSMDU00019221	patient_248	patient_274	14	34	34	47	43	2.1	Unlikely (diffHosp)
AUSMDU00013588	ST 203	cgMLST Cluster 1	AUSMDU00020381	ST 203	cgMLST Cluster 1	AUSMDU00013588_AUSMDU00020381	patient_248	patient_268	1	2	2	2.5	2	2.2	Unlikely (sameHospDiffTime>=1day)
AUSMDU00013588	ST 203	cgMLST Cluster 1	AUSMDU00022192	ST 203	cgMLST Cluster 60	AUSMDU00013588_AUSMDU00022192	patient_248	patient_297	39	NA	NA	NA	140	0.5	missing_beddata
AUSMDU00013588	ST 203	cgMLST Cluster 1	AUSMDU00022387	ST 203	cgMLST Cluster 61	AUSMDU00013588_AUSMDU00022387	patient_248	patient_190	115	NA	NA	NA	980	2.1	Unlikely (diffHosp)
AUSMDU00013588	ST 203	cgMLST Cluster 1	AUSMDU00022767	ST 203	cgMLST Cluster 61	AUSMDU00013588_AUSMDU00022767	patient_248	patient_190	116	NA	NA	NA	981	2.1	Unlikely (diffHosp)
AUSMDU00013588	ST 203	cgMLST Cluster 1	AUSMDU00022780	ST 203	cgMLST Cluster 1	AUSMDU00013588_AUSMDU00022780	patient_248	patient_307	13	30	30	41.5	40	2.1	Unlikely (diffHosp)
AUSMDU00013588	ST 203	cgMLST Cluster 1	AUSMDU00023869	ST 203	cgMLST Cluster 61	AUSMDU00013588_AUSMDU00023869	patient_248	patient_194	115	NA	NA	NA	980	2.1	Unlikely (diffHosp)
AUSMDU00014827	ST 203	cgMLST Cluster 1	AUSMDU00015322	ST 203	cgMLST Cluster 1	AUSMDU00014827_AUSMDU00015322	patient_255	patient_230	1	2	2	2.5	2	3.2	Possible (sameWardDiffTime<=60days)
AUSMDU00014827	ST 203	cgMLST Cluster 1	AUSMDU00015635	ST 203	cgMLST Cluster 1	AUSMDU00014827_AUSMDU00015635	patient_255	patient_255	1	1	1	2	1	1	SamePatient
AUSMDU00014827	ST 203	cgMLST Cluster 1	AUSMDU00015831	ST 203	cgMLST Cluster 1	AUSMDU00014827_AUSMDU00015831	patient_255	patient_206	12	19	19	21	16	2.1	Unlikely (diffHosp)
AUSMDU00014827	ST 203	cgMLST Cluster 1	AUSMDU00018395	ST 203	cgMLST Cluster 1	AUSMDU00014827_AUSMDU00018395	patient_255	patient_13	1	2	2	2.5	2	3.2	Possible (sameWardDiffTime<=60days)
AUSMDU00014827	ST 203	cgMLST Cluster 1	AUSMDU00018396	ST 203	cgMLST Cluster 1	AUSMDU00014827_AUSMDU00018396	patient_255	patient_255	1	1	1	1.5	1	1	SamePatient
AUSMDU00014827	ST 203	cgMLST Cluster 1	AUSMDU00016172	ST 203	cgMLST Cluster 1	AUSMDU00014827_AUSMDU00016172	patient_255	patient_277	8	18	20	92	38	2.1	Unlikely (diffHosp)
AUSMDU00014827	ST 203	cgMLST Cluster 1	AUSMDU00016915	ST 203	cgMLST Cluster 1	AUSMDU00014827_AUSMDU00016915	patient_255	patient_41	2	2	2	3.5	2	3.2	Possible (sameWardDiffTime<=60days)
AUSMDU00014827	ST 203	cgMLST Cluster 1	AUSMDU00016916	ST 203	cgMLST Cluster 1	AUSMDU00014827_AUSMDU00016916	patient_255	patient_231	4	3	3	4.5	3	3.2	Possible (sameWardDiffTime<=60days)
AUSMDU00014827	ST 203	cgMLST Cluster 1	AUSMDU00017937	ST 203	cgMLST Cluster 1	AUSMDU00014827_AUSMDU00017937	patient_255	patient_289	1	2	2	2.5	1	3.2	Possible (sameWardDiffTime<=60days)
AUSMDU00014827	ST 203	cgMLST Cluster 1	AUSMDU00017856	ST 203	cgMLST Cluster 1	AUSMDU00014827_AUSMDU00017856	patient_255	patient_265	9	22	22	25.5	25	2.1	Unlikely (diffHosp)
AUSMDU00014827	ST 203	cgMLST Cluster 1	AUSMDU00018344	ST 203	cgMLST Cluster 1	AUSMDU00014827_AUSMDU00018344	patient_255	patient_51	1	1	1	2	1	3.2	Possible (sameWardDiffTime<=60days)
AUSMDU00014827	ST 203	cgMLST Cluster 1	AUSMDU00018345	ST 203	cgMLST Cluster 1	AUSMDU00014827_AUSMDU00018345	patient_255	patient_232	15	48	48	62	55	3.2	Possible (sameWardDiffTime<=60days)
AUSMDU00014827	ST 203	cgMLST Cluster 1	AUSMDU00018587	ST 203	cgMLST Cluster 1	AUSMDU00014827_AUSMDU00018587	patient_255	patient_233	16	49	49	61	57	2.3	Unlikely (sameWardDiffTime>60days)
AUSMDU00014827	ST 203	cgMLST Cluster 1	AUSMDU00019221	ST 203	cgMLST Cluster 1	AUSMDU00014827_AUSMDU00019221	patient_255	patient_274	15	34	34	43	41	2.1	Unlikely (diffHosp)
AUSMDU00014827	ST 203	cgMLST Cluster 1	AUSMDU00020381	ST 203	cgMLST Cluster 1	AUSMDU00014827_AUSMDU00020381	patient_255	patient_268	1	2	2	3	2	3.1	Possible (sameHospSameTime)
AUSMDU00014827	ST 203	cgMLST Cluster 1	AUSMDU00022192	ST 203	cgMLST Cluster 60	AUSMDU00014827_AUSMDU00022192	patient_255	patient_297	39	NA	NA	NA	138	0.5	missing_beddata
AUSMDU00014827	ST 203	cgMLST Cluster 1	AUSMDU00022387	ST 203	cgMLST Cluster 61	AUSMDU00014827_AUSMDU00022387	patient_255	patient_190	116	NA	NA	NA	943	2.1	Unlikely (diffHosp)
AUSMDU00014827	ST 203	cgMLST Cluster 1	AUSMDU00022767	ST 203	cgMLST Cluster 61	AUSMDU00014827_AUSMDU00022767	patient_255	patient_190	117	NA	NA	NA	944	2.1	Unlikely (diffHosp)
AUSMDU00014827	ST 203	cgMLST Cluster 1	AUSMDU00022780	ST 203	cgMLST Cluster 1	AUSMDU00014827_AUSMDU00022780	patient_255	patient_307	13	30	30	39.5	39	2.1	Unlikely (diffHosp)
AUSMDU00014827	ST 203	cgMLST Cluster 1	AUSMDU00023869	ST 203	cgMLST Cluster 61	AUSMDU00014827_AUSMDU00023869	patient_255	patient_194	116	NA	NA	NA	941	2.1	Unlikely (diffHosp)
AUSMDU00015322	ST 203	cgMLST Cluster 1	AUSMDU00015635	ST 203	cgMLST Cluster 1	AUSMDU00015322_AUSMDU00015635	patient_230	patient_255	0	1	1	1	1	3.2	Possible (sameWardDiffTime<=60days)
AUSMDU00015322	ST 203	cgMLST Cluster 1	AUSMDU00015831	ST 203	cgMLST Cluster 1	AUSMDU00015322_AUSMDU00015831	patient_230	patient_206	11	17	17	24	17	2.1	Unlikely (diffHosp)
AUSMDU00015322	ST 203	cgMLST Cluster 1	AUSMDU00018395	ST 203	cgMLST Cluster 1	AUSMDU00015322_AUSMDU00018395	patient_230	patient_13	0	2	2	2.5	2	4	Probable (sameWardSameTime)
AUSMDU00015322	ST 203	cgMLST Cluster 1	AUSMDU00018396	ST 203	cgMLST Cluster 1	AUSMDU00015322_AUSMDU00018396	patient_230	patient_255	0	1	1	1.5	1	3.2	Possible (sameWardDiffTime<=60days)
AUSMDU00015322	ST 203	cgMLST Cluster 1	AUSMDU00016172	ST 203	cgMLST Cluster 1	AUSMDU00015322_AUSMDU00016172	patient_230	patient_277	7	16	18	88	37	2.1	Unlikely (diffHosp)
AUSMDU00015322	ST 203	cgMLST Cluster 1	AUSMDU00016915	ST 203	cgMLST Cluster 1	AUSMDU00015322_AUSMDU00016915	patient_230	patient_41	1	2	2	3	2	3.2	Possible (sameWardDiffTime<=60days)
AUSMDU00015322	ST 203	cgMLST Cluster 1	AUSMDU00016916	ST 203	cgMLST Cluster 1	AUSMDU00015322_AUSMDU00016916	patient_230	patient_231	3	3	3	5.5	3	2.3	Unlikely (sameWardDiffTime>60days)
AUSMDU00015322	ST 203	cgMLST Cluster 1	AUSMDU00017937	ST 203	cgMLST Cluster 1	AUSMDU00015322_AUSMDU00017937	patient_230	patient_289	0	0	0	1	0	3.2	Possible (sameWardDiffTime<=60days)
AUSMDU00015322	ST 203	cgMLST Cluster 1	AUSMDU00017856	ST 203	cgMLST Cluster 1	AUSMDU00015322_AUSMDU00017856	patient_230	patient_265	8	20	20	24.5	24	2.1	Unlikely (diffHosp)
AUSMDU00015322	ST 203	cgMLST Cluster 1	AUSMDU00018344	ST 203	cgMLST Cluster 1	AUSMDU00015322_AUSMDU00018344	patient_230	patient_51	0	1	1	3	1	3.2	Possible (sameWardDiffTime<=60days)
AUSMDU00015322	ST 203	cgMLST Cluster 1	AUSMDU00018345	ST 203	cgMLST Cluster 1	AUSMDU00015322_AUSMDU00018345	patient_230	patient_232	14	46	46	61.5	55	2.3	Unlikely (sameWardDiffTime>60days)
AUSMDU00015322	ST 203	cgMLST Cluster 1	AUSMDU00018587	ST 203	cgMLST Cluster 1	AUSMDU00015322_AUSMDU00018587	patient_230	patient_233	15	47	47	61.5	56	2.3	Unlikely (sameWardDiffTime>60days)
AUSMDU00015322	ST 203	cgMLST Cluster 1	AUSMDU00019221	ST 203	cgMLST Cluster 1	AUSMDU00015322_AUSMDU00019221	patient_230	patient_274	14	32	32	49.5	43	2.1	Unlikely (diffHosp)
[truncated: 13,177 more rows]
