# Supplementary material for: Optimising genomic approaches for identifying vancomycin-resistant Enterococcus faecium transmission in healthcare settings
Source: Nat Commun. 2022 Jan 26;13:509. doi: 10.1038/s41467-022-28156-4 (PMC8792028; doi:10.1038/s41467-022-28156-4)
Supplement: Supplementary file 7 — Supplementary Data 4 [file 41467_2022_28156_MOESM7_ESM.xlsx]

## Sheet: Isolate Info
Isolate	SAM	ST	cgMLST_Cluster	SKA_Cluster	Type	Patient
AUSMDU00056709	SAMEA10835050	1424	Cluster 1	Cluster 1	Clinical	Patient 1
AUSMDU00063282	SAMEA10835094	1424	Cluster 1	Cluster 1	Clinical	Patient 2
AUSMDU00058180	SAMEA10835056	203	Cluster 6	Cluster 10	Clinical	Patient 3
AUSMDU00058181	SAMEA10835057	796	Cluster 4	Cluster 11	Clinical	Patient 4
AUSMDU00058182	SAMEA10835058	78	Cluster 5	Cluster 12	Screening	Patient 5
AUSMDU00059797	SAMEA10835062	78	Cluster 5	Cluster 12	Screening	Patient 6
AUSMDU00060744	SAMEA10835070	78	Cluster 5	Cluster 12	Screening	Patient 5
AUSMDU00060984	SAMEA10835082	78	Cluster 5	Cluster 12	Screening	Patient 7
AUSMDU00058183	SAMEA10835059	78	Cluster 5	Cluster 13	Screening	Patient 8
AUSMDU00058825	SAMEA10835061	78	Cluster 5	Cluster 14	Screening	Patient 9
AUSMDU00059111	SAMEA10835063	525	Cluster 7	Cluster 15	Clinical	Patient 10
AUSMDU00059787	SAMEA10835064	78	Cluster 5	Cluster 16	Clinical	Patient 11
AUSMDU00060756	SAMEA10835072	78	Cluster 5	Cluster 16	Screening	Patient 12
AUSMDU00060944	SAMEA10835077	78	Cluster 5	Cluster 16	Screening	Patient 13
AUSMDU00060961	SAMEA10835079	78	Cluster 5	Cluster 16	Clinical	Patient 14
AUSMDU00060977	SAMEA10835081	78	Cluster 5	Cluster 16	Screening	Patient 15
AUSMDU00060969	SAMEA10835080	78	Cluster 5	Cluster 16	Screening	Patient 16
AUSMDU00063284	SAMEA10835093	78	Cluster 5	Cluster 16	Screening	Patient 17
AUSMDU00060341	SAMEA10835069	78	Cluster 5	Cluster 17	Screening	Patient 18
AUSMDU00060369	SAMEA10835067	78	Cluster 5	Cluster 18	Clinical	Patient 19
AUSMDU00060953	SAMEA10835078	78	Cluster 5	Cluster 18	Screening	Patient 20
AUSMDU00061565	SAMEA10835085	78	Cluster 5	Cluster 18	Clinical	Patient 21
AUSMDU00060750	SAMEA10835073	555	Cluster 8	Cluster 19	Screening	Patient 22
AUSMDU00056749	SAMEA10835049	1424	Cluster 2	Cluster 2	Clinical	Patient 23
AUSMDU00058185	SAMEA10835060	1424	Cluster 2	Cluster 2	Screening	Patient 23
AUSMDU00060751	SAMEA10835076	17	Cluster 9	Cluster 20	Screening	Patient 24
AUSMDU00063281	SAMEA10835095	17	Cluster 9	Cluster 20	Clinical	Patient 25
AUSMDU00060992	SAMEA10835083	78	Cluster 5	Cluster 21	Clinical	Patient 26
AUSMDU00061556	SAMEA10835084	796	Cluster 10	Cluster 22	Screening	Patient 27
AUSMDU00062000	SAMEA10835086	796	Cluster 4	Cluster 23	Clinical	Patient 28
AUSMDU00063051	SAMEA10835089	555	Cluster 11	Cluster 24	Clinical	Patient 29
AUSMDU00063056	SAMEA10835090	796	Cluster 12	Cluster 25	Clinical	Patient 30
AUSMDU00063072	SAMEA10835092	1421	Cluster 13	Cluster 26	Clinical	Patient 31
AUSMDU00056768	SAMEA10835048	78	Cluster 3	Cluster 3	Clinical	Patient 32
AUSMDU00060365	SAMEA10835066	78	Cluster 3	Cluster 3	Clinical	Patient 33
AUSMDU00060762	SAMEA10835071	78	Cluster 3	Cluster 3	Screening	Patient 34
AUSMDU00060739	SAMEA10835075	78	Cluster 3	Cluster 3	Clinical	Patient 33
AUSMDU00056789	SAMEA10835047	796	Cluster 4	Cluster 4	Clinical	Patient 35
AUSMDU00056848	SAMEA10835051	78	Cluster 5	Cluster 5	Clinical	Patient 36
AUSMDU00056828	SAMEA10835052	78	Cluster 5	Cluster 5	Clinical	Patient 36
AUSMDU00056830	SAMEA10835046	796	Cluster 4	Cluster 6	Clinical	Patient 37
AUSMDU00057077	SAMEA10835053	796	Cluster 4	Cluster 7	Clinical	Patient 38
AUSMDU00057628	SAMEA10835054	796	Cluster 4	Cluster 8	Screening	Patient 39
AUSMDU00058178	SAMEA10835055	796	Cluster 4	Cluster 9	Clinical	Patient 40
AUSMDU00059845	SAMEA10835065	796	Cluster 4	Cluster 9	Clinical	Patient 41
AUSMDU00060361	SAMEA10835068	796	Cluster 4	Cluster 9	Clinical	Patient 42
AUSMDU00060733	SAMEA10835074	796	Cluster 4	Cluster 9	Clinical	Patient 42
AUSMDU00061212	SAMEA10835088	796	Cluster 4	Cluster 9	Clinical	Patient 43
AUSMDU00061199	SAMEA10835087	796	Cluster 4	Cluster 9	Screening	Patient 44
AUSMDU00063062	SAMEA10835091	796	Cluster 4	Cluster 9	Clinical	Patient 45

## Sheet: Links
iso1	iso2	iso1_iso2	SNPdist	TransmissionLikelihoodLevel	Ward Involved	SKA Cluster	TransmissionLikelihood (reason)
AUSMDU00056768	AUSMDU00060762	AUSMDU00056768_AUSMDU00060762	4	3.2	Ward 3	Cluster 3	Same ward within 60 days
AUSMDU00058178	AUSMDU00061199	AUSMDU00058178_AUSMDU00061199	2	3.2	Ward 6	Cluster 9	Same ward within 60 days
AUSMDU00058178	AUSMDU00061212	AUSMDU00058178_AUSMDU00061212	1	3.2	Ward 1	Cluster 9	Same ward within 60 days
AUSMDU00058178	AUSMDU00061212	AUSMDU00058178_AUSMDU00061212	1	3.2	Ward 6	Cluster 9	Same ward within 60 days
AUSMDU00058178	AUSMDU00063062	AUSMDU00058178_AUSMDU00063062	3	3.2	Ward 10	Cluster 9	Same ward within 60 days
AUSMDU00058178	AUSMDU00063062	AUSMDU00058178_AUSMDU00063062	3	3.2	Ward 7	Cluster 9	Same ward within 60 days
AUSMDU00059797	AUSMDU00060984	AUSMDU00059797_AUSMDU00060984	6	3.2	Ward 5	Cluster 12	Same ward within 60 days
AUSMDU00059845	AUSMDU00060361	AUSMDU00059845_AUSMDU00060361	2	3.2	Ward 11	Cluster 9	Same ward within 60 days
AUSMDU00059845	AUSMDU00060733	AUSMDU00059845_AUSMDU00060733	2	3.2	Ward 11	Cluster 9	Same ward within 60 days
AUSMDU00059845	AUSMDU00061199	AUSMDU00059845_AUSMDU00061199	2	3.2	Ward 6	Cluster 9	Same ward within 60 days
AUSMDU00059845	AUSMDU00061212	AUSMDU00059845_AUSMDU00061212	1	3.2	Ward 12	Cluster 9	Same ward within 60 days
AUSMDU00059845	AUSMDU00061212	AUSMDU00059845_AUSMDU00061212	1	3.2	Ward 6	Cluster 9	Same ward within 60 days
AUSMDU00060369	AUSMDU00060953	AUSMDU00060369_AUSMDU00060953	4	3.2	Ward 5	Cluster 18	Same ward within 60 days
AUSMDU00060977	AUSMDU00063284	AUSMDU00060977_AUSMDU00063284	0	3.2	Ward 5	Cluster 16	Same ward within 60 days
AUSMDU00061212	AUSMDU00061199	AUSMDU00061212_AUSMDU00061199	1	3.2	Ward 6	Cluster 9	Same ward within 60 days
AUSMDU00061212	AUSMDU00063062	AUSMDU00061212_AUSMDU00063062	2	3.2	Ward 10	Cluster 9	Same ward within 60 days
AUSMDU00056768	AUSMDU00060365	AUSMDU00056768_AUSMDU00060365	4	4	Ward 2	Cluster 3	Same ward at same time
AUSMDU00056768	AUSMDU00060739	AUSMDU00056768_AUSMDU00060739	4	4	Ward 2	Cluster 3	Same ward at same time
AUSMDU00058182	AUSMDU00059797	AUSMDU00058182_AUSMDU00059797	0	4	Ward 5	Cluster 12	Same ward at same time
AUSMDU00058182	AUSMDU00060984	AUSMDU00058182_AUSMDU00060984	4	4	Ward 5	Cluster 12	Same ward at same time
AUSMDU00059787	AUSMDU00060961	AUSMDU00059787_AUSMDU00060961	1	4	Ward 4	Cluster 16	Same ward at same time
AUSMDU00059797	AUSMDU00060744	AUSMDU00059797_AUSMDU00060744	0	4	Ward 5	Cluster 12	Same ward at same time
AUSMDU00060361	AUSMDU00061199	AUSMDU00060361_AUSMDU00061199	0	4	Ward 4	Cluster 9	Same ward at same time
AUSMDU00060361	AUSMDU00063062	AUSMDU00060361_AUSMDU00063062	1	4	Ward 4	Cluster 9	Same ward at same time
AUSMDU00060733	AUSMDU00061199	AUSMDU00060733_AUSMDU00061199	0	4	Ward 4	Cluster 9	Same ward at same time
AUSMDU00060733	AUSMDU00063062	AUSMDU00060733_AUSMDU00063062	1	4	Ward 4	Cluster 9	Same ward at same time
AUSMDU00060744	AUSMDU00060984	AUSMDU00060744_AUSMDU00060984	4	4	Ward 5	Cluster 12	Same ward at same time
AUSMDU00060756	AUSMDU00060944	AUSMDU00060756_AUSMDU00060944	0	4	Ward 5	Cluster 16	Same ward at same time
AUSMDU00060756	AUSMDU00060969	AUSMDU00060756_AUSMDU00060969	0	4	Ward 5	Cluster 16	Same ward at same time
AUSMDU00060756	AUSMDU00060977	AUSMDU00060756_AUSMDU00060977	0	4	Ward 5	Cluster 16	Same ward at same time
AUSMDU00060756	AUSMDU00063284	AUSMDU00060756_AUSMDU00063284	0	4	Ward 5	Cluster 16	Same ward at same time
AUSMDU00060944	AUSMDU00060969	AUSMDU00060944_AUSMDU00060969	0	4	Ward 5	Cluster 16	Same ward at same time
AUSMDU00060944	AUSMDU00060977	AUSMDU00060944_AUSMDU00060977	0	4	Ward 5	Cluster 16	Same ward at same time
AUSMDU00060944	AUSMDU00063284	AUSMDU00060944_AUSMDU00063284	0	4	Ward 5	Cluster 16	Same ward at same time
AUSMDU00060969	AUSMDU00063284	AUSMDU00060969_AUSMDU00063284	0	4	Ward 5	Cluster 16	Same ward at same time
AUSMDU00060969	AUSMDU00063284	AUSMDU00060969_AUSMDU00063284	0	4	Ward 13	Cluster 16	Same ward at same time
AUSMDU00060977	AUSMDU00060969	AUSMDU00060977_AUSMDU00060969	0	4	Ward 5	Cluster 16	Same ward at same time
AUSMDU00061199	AUSMDU00063062	AUSMDU00061199_AUSMDU00063062	1	4	Ward 4	Cluster 9	Same ward at same time
AUSMDU00056749	AUSMDU00058185	AUSMDU00056749_AUSMDU00058185	1	1	NA	Cluster 2	Same Patient
AUSMDU00056848	AUSMDU00056828	AUSMDU00056848_AUSMDU00056828	0	1	NA	Cluster 5	Same Patient
AUSMDU00058182	AUSMDU00060744	AUSMDU00058182_AUSMDU00060744	0	1	NA	Cluster 12	Same Patient
AUSMDU00060361	AUSMDU00060733	AUSMDU00060361_AUSMDU00060733	0	1	NA	Cluster 9	Same Patient
AUSMDU00060365	AUSMDU00060739	AUSMDU00060365_AUSMDU00060739	0	1	NA	Cluster 3	Same Patient
AUSMDU00056709	AUSMDU00063282	AUSMDU00056709_AUSMDU00063282	6	2.1	NA	Cluster 1	No overlap in unit or ward
AUSMDU00059787	AUSMDU00060756	AUSMDU00059787_AUSMDU00060756	0	2.1	NA	Cluster 16	No overlap in unit or ward
AUSMDU00059787	AUSMDU00060944	AUSMDU00059787_AUSMDU00060944	0	2.1	NA	Cluster 16	No overlap in unit or ward
AUSMDU00059787	AUSMDU00060969	AUSMDU00059787_AUSMDU00060969	0	2.1	NA	Cluster 16	No overlap in unit or ward
AUSMDU00059787	AUSMDU00060977	AUSMDU00059787_AUSMDU00060977	0	2.1	NA	Cluster 16	No overlap in unit or ward
AUSMDU00059787	AUSMDU00063284	AUSMDU00059787_AUSMDU00063284	0	2.1	NA	Cluster 16	No overlap in unit or ward
AUSMDU00060751	AUSMDU00063281	AUSMDU00060751_AUSMDU00063281	7	2.1	NA	Cluster 20	No overlap in unit or ward
AUSMDU00060756	AUSMDU00060961	AUSMDU00060756_AUSMDU00060961	1	2.1	NA	Cluster 16	No overlap in unit or ward
AUSMDU00060944	AUSMDU00060961	AUSMDU00060944_AUSMDU00060961	1	2.1	NA	Cluster 16	No overlap in unit or ward
AUSMDU00060953	AUSMDU00061565	AUSMDU00060953_AUSMDU00061565	3	2.1	NA	Cluster 18	No overlap in unit or ward
AUSMDU00060961	AUSMDU00060969	AUSMDU00060961_AUSMDU00060969	1	2.1	NA	Cluster 16	No overlap in unit or ward
AUSMDU00060961	AUSMDU00060977	AUSMDU00060961_AUSMDU00060977	1	2.1	NA	Cluster 16	No overlap in unit or ward
AUSMDU00060961	AUSMDU00063284	AUSMDU00060961_AUSMDU00063284	1	2.1	NA	Cluster 16	No overlap in unit or ward
AUSMDU00058178	AUSMDU00059845	AUSMDU00058178_AUSMDU00059845	2	2.3	Ward 7	Cluster 9	Same ward more than 60 days apart
AUSMDU00058178	AUSMDU00060361	AUSMDU00058178_AUSMDU00060361	2	2.3	Ward 14	Cluster 9	Same ward more than 60 days apart
AUSMDU00058178	AUSMDU00060361	AUSMDU00058178_AUSMDU00060361	2	2.3	Ward 3	Cluster 9	Same ward more than 60 days apart
AUSMDU00058178	AUSMDU00060361	AUSMDU00058178_AUSMDU00060361	2	2.3	Ward 15	Cluster 9	Same ward more than 60 days apart
AUSMDU00058178	AUSMDU00060361	AUSMDU00058178_AUSMDU00060361	2	2.3	Ward 6	Cluster 9	Same ward more than 60 days apart
AUSMDU00058178	AUSMDU00060733	AUSMDU00058178_AUSMDU00060733	2	2.3	Ward 14	Cluster 9	Same ward more than 60 days apart
AUSMDU00058178	AUSMDU00060733	AUSMDU00058178_AUSMDU00060733	2	2.3	Ward 3	Cluster 9	Same ward more than 60 days apart
AUSMDU00058178	AUSMDU00060733	AUSMDU00058178_AUSMDU00060733	2	2.3	Ward 15	Cluster 9	Same ward more than 60 days apart
AUSMDU00058178	AUSMDU00060733	AUSMDU00058178_AUSMDU00060733	2	2.3	Ward 6	Cluster 9	Same ward more than 60 days apart
AUSMDU00059845	AUSMDU00063062	AUSMDU00059845_AUSMDU00063062	3	2.3	Ward 7	Cluster 9	Same ward more than 60 days apart
AUSMDU00059845	AUSMDU00063062	AUSMDU00059845_AUSMDU00063062	3	2.3	Ward 6	Cluster 9	Same ward more than 60 days apart
AUSMDU00060361	AUSMDU00061212	AUSMDU00060361_AUSMDU00061212	1	2.3	Ward 6	Cluster 9	Same ward more than 60 days apart
AUSMDU00060365	AUSMDU00060762	AUSMDU00060365_AUSMDU00060762	2	2.3	Ward 3	Cluster 3	Same ward more than 60 days apart
AUSMDU00060733	AUSMDU00061212	AUSMDU00060733_AUSMDU00061212	1	2.3	Ward 6	Cluster 9	Same ward more than 60 days apart
AUSMDU00060762	AUSMDU00060739	AUSMDU00060762_AUSMDU00060739	2	2.3	Ward 3	Cluster 3	Same ward more than 60 days apart
