# Supplementary material for: Optimising genomic approaches for identifying vancomycin-resistant Enterococcus faecium transmission in healthcare settings
Source: Nat Commun. 2022 Jan 26;13:509. doi: 10.1038/s41467-022-28156-4 (PMC8792028; doi:10.1038/s41467-022-28156-4)
Supplement: Supplementary file 8 — Supplementary Data 5 [file 41467_2022_28156_MOESM8_ESM.txt]

#cgMLST
#chewBBACA (v2.0.16)
#scheme by de Been et al.

python3 /path/to/Coreugate/run_coreugate.py --input_file /path/to/isolate_list.txt --schema_path /path/to/scheme --prodigal_training Enterococcus_faecium.trn -S

https://github.com/kristyhoran/Coreugate
---------
#cgMLSTCA
#snippy (v4.6.0)
#using the respective MLST reference genome

snippy --outdir output_name --ref /path/to/reference --R1 /path/to/reads/*R1* --R2 /path/to/reads/*R2* --mincov 10 --minfrac 0.9

snippy-core --ref ref.fa snippy_output1 snippy_output2 snippy_output3 ...

https://github.com/tseemann/snippy

#pairwise distances calculated in R using harrietR and the core.aln file and the dist_long function
https://github.com/andersgs/harrietr
---------
#cgMLSTCRCA
#snippy (v4.6.0)
#using the respective cgMLST cluster reference genome

snippy --outdir output_name --ref /path/to/reference --R1 /path/to/reads/*R1* --R2 /path/to/reads/*R2* --mincov 10 --minfrac 0.9

snippy-core --ref /path/to/reference snippy_output1 snippy_output2 snippy_output3 ...

https://github.com/tseemann/snippy

#pairwise distances calculated in R using harrietR and the core.aln file and the dist_long function
https://github.com/andersgs/harrietr
---------
#PCDR
#snippy (v4.6.0)
#SKESA (v2.3.0)
#using the respective SKESA assembly

snippy --prefix iso2_ref_iso1_vs_iso2 --outdir iso2_ref_iso1_vs_iso2 --ref /path/to/reference --R1 /path/to/reads/iso1/iso1*R1*.fastq.gz --R2 /path/to/reads/iso1/iso1*R1*.fastq.gz --mincov 10 --minfrac 0.9

snippy --prefix iso1_ref_iso1_vs_iso2 --outdir iso1_ref_iso1_vs_iso2 --ref /path/to/reference --R1 /path/to/reads/iso2/iso2*R1*.fastq.gz --R2 /path/to/reads/iso2/iso2*R1*.fastq.gz --mincov 10 --minfrac 0.9

https://github.com/tseemann/snippy

#in order to determine the pairwise distance between isolate pairs, the number of SNP variants from the two snippy comparisons for each pari was divided by 2. All data analysis and SNP counting was done in R using the tidyverse suite of packages
---------
#SKA
#create splt kmer files for each of your isolates
for f in $(cat isolate_list.txt); do ska fastq -o $f /path/to/reads/$f/*R1* /path/to/reads/$f/*R2*; done

#merge all split kmer files into one to speed up subsequent analysis
ls *.skf > ska_file_names.txt
ska merge -f ska_file_names.txt

#calculate the SNP distance between each isolate pair and cluster based on a predefined threshold.

ska distance -o all_distances merged.skf

 https://github.com/simonrharris/SKA/wiki

 ---------
 #All clustering based on the distances derived from the above methods was performed in R using the base stats package
#generate dist object from your pairwise distance matrix
distance_matrix <- as.dist(df)

#generate a cluster tree using single linkage clustering
clustering_tree <- hclust(distance_matrix, method = "single")

#generate clusters based on pre defined cutoff (in this case the threshold is 7 SNPs)
clusters <- cutree(clustering_tree, h=7)
